# Supplementary material for: Single-cell-resolved dynamics of chromatin architecture delineate cell and regulatory states in zebrafish embryos
Source: Cell Genom. 2022 Jan 13;2(1):100083. doi: 10.1016/j.xgen.2021.100083 (PMC9903790; doi:10.1016/j.xgen.2021.100083)
Supplement: Table S1. Enrichment scores for ZFIN-derived annotations per cluster, related to Figure 1 [file mmc2.xlsx]

## Sheet: TableS1
Table S1 (related to Figure 1). Enrichment scores for ZFIN-derived annotations per cluster.
labels	cluster_7.bed	cluster_13.bed	cluster_12.bed	cluster_9.bed	cluster_10.bed	cluster_11.bed	cluster_2.bed	cluster_6.bed	cluster_15.bed	cluster_1.bed	cluster_8.bed	cluster_5.bed	cluster_4.bed	cluster_17.bed	cluster_14.bed	cluster_16.bed	cluster_3.bed
hindbrain	30.9774	4.84281	18.5791	15.1939	1.44293	3.65543	39.1992	27.3192	0.957257	7.12245	3.96849	6.79563	18.5349	2.16642	10.2926	5.1436	2.45575
neuron	1.94164	1.13754	3.90009	3.65601	2.60839	1.16859	6.12973	23.1845	0.0776419	2.71431	0.435485	1.23764	4.74126	3.20795	0.571998	3.07889	1.73202
telencephalon	11.5797	4.70954	17.719	13.4303	4.84387	3.15402	7.62212	16.7538	2.01782	1.91163	3.61956	7.05986	24.359	3.99776	8.25555	6.65391	1.94822
spinal_cord	20.371	7.9145	14.1239	40.4486	4.62364	4.11513	19.7464	16.0131	4.22982	7.66432	0.409141	7.11067	16.0131	2.01605	10.9114	4.84703	1.56414
diencephalon	11.4055	10.309	24.9582	12.9447	1.9379	2.50056	15.7993	14.8273	3.11544	1.94043	2.08092	9.78803	13.5481	3.17009	11.3659	9.61416	1.46124
basal_plate_midbrain_region	18.2528	5.72239	22.5993	16.2964	1.84718	2.74058	14.6092	13.8335	1.59289	1.65437	4.48957	2.61985	3.35813	3.00618	4.31872	4.43401	1.02225
tegmentum	18.2528	5.72239	22.5993	16.2964	1.84718	2.74058	14.6092	13.8335	1.59289	1.65437	4.48957	2.61985	3.35813	3.00618	4.31872	4.43401	1.02225
cranial_ganglion	3.15366	3.64477	2.90217	5.69911	2.57244	1.0752	3.37866	12.3823	0.531195	3.54672	1.39083	0.562212	2.33803	1.1954	1.7277	3.68921	1.33316
midbrain	17.9331	3.14364	22.0205	14.3529	1.18836	3.10679	12.8692	8.37087	0.9454	3.80745	0.81053	8.38953	22.8149	2.94604	11.014	1.77966	1.07408
central_nervous_system	9.76536	0.457283	3.53681	14.8635	1.40512	1.06787	5.30637	7.49342	0.527085	0.97278	1.51849	1.64037	2.71329	0.391255	7.67814	2.17214	0.175817
epiphysis	0.402402	4.39943	1.06585	8.74939	6.4412	1.93799	0.529846	5.77264	2.75501	1.48658	6.93902	1.50985	5.77264	1.5944	0.241943	2.11667	1.29338
forebrain	2.2473	0.48618	14.9102	2.41494	3.77656	0.580449	3.74934	4.6013	1.37732	7.96896	1.64756	4.49925	13.4145	1.5098	8.70208	4.20838	2.35845
olfactory_placode	2.42636	8.84388	2.18641	2.06842	5.97211	1.84355	2.48437	4.42856	28.5052	0.63538	4.79647	5.78042	6.26663	2.93275	3.71996	1.76534	0.520203
head_mesenchyme	0	2.17684	0.456391	0.366997	5.62052	4.07525	0.413932	3.69607	0.565008	6.80263	0.523098	7.14306	1.17397	1.6386	9.27986	0.19277	0.83963
chordo_neural_hinge	0	1.34865	3.73672	1.36536	1.66545	1.58043	1.4407	3.50353	2.7053	3.37396	4.3558	2.44354	0	2.94047	9.24112	1.0424	1.16791
optic_vesicle	2.06502	4.20307	0.892591	1.71404	4.23112	0.826263	0.437852	3.09863	2.3528	4.87682	1.21435	4.4259	28.6785	2.41798	8.69464	0.320911	0.051479
pharyngeal_arch_3-7_skeleton	3.05693	19.0537	4.64364	4.54547	8.55472	2.03428	7.39848	3.0014	4.16182	4.3001	4.39212	13.2215	6.92488	1.60705	15.3399	7.03472	3.82771
cerebellum	13.9084	2.34755	7.45747	2.40084	1.65131	0.95658	10.7246	2.49771	2.10699	0	2.65079	2.94458	10.3208	5.011	5.21526	0.778213	0.117728
trigeminal_ganglion	0.929463	3.77078	2.35741	0.769152	2.48322	2.3271	0.83282	2.14762	1.05662	0.743227	1.8329	1.63432	0.794503	1.65531	2.17272	1.49194	0
ventricular_zone	1.30799	0.316716	5.50663	3.32632	1.32043	0.1117	2.2302	2.11639	0.456708	4.69408	0.182624	4.11544	8.65454	1.48012	5.0446	1.27803	0.748553
hypothalamus	2.35809	1.97493	6.25949	3.68199	0.607385	0.147919	2.14669	2.06217	1.77236	3.58979	0.388579	3.57382	2.06217	0	5.85935	0.478604	3.09654
neural_crest	1.45687	0.124917	0.638232	2.90279	33.8579	2.57833	0.157594	1.98033	0.331029	5.24064	0.517767	1.383	0.516374	1.25101	2.01969	1.69741	2.14463
midbrain_hindbrain_boundary	13.5634	9.61463	13.1303	3.01964	1.08167	2.24466	4.77761	1.90382	1.10294	1.75777	1.02758	3.46017	8.022	1.29636	8.11373	7.1535	4.91424
pancreas_primordium	1.17381	1.79171	1.10419	3.01964	1.08167	1.5324	3.2828	1.90382	0.343054	0.263621	1.57336	0.0259345	3.12446	0.168715	0.303252	1.10607	0.644257
optic_stalk	26.4443	3.26382	7.98704	5.15375	1.08167	0.426479	10.071	1.83518	2.30237	0.612	0	1.95951	7.41424	0.461279	9.86869	3.85346	6.23029
hypophysis	0.786286	3.26382	0.748081	3.31212	4.30609	0.990088	0.695448	1.83518	1.4219	1.72545	0.286045	2.93281	1.83518	0.461279	0.670132	0.398941	0.487353
posterior_lateral_line_system	0	0	0	1.72382	0.844136	2.26982	0	1.75551	0	1.69113	0.667061	0.611681	1.75551	6.59276	4.34624	0	1.5146
presumptive_neural_retina	0	0	0	1.46756	1.85848	0	0	1.49822	0	1.43598	0	0.434724	1.49822	3.16389	1.51172	0	1.26624
tail_bud	0	0.403246	0.50825	0.413975	1.07636	0.968895	0.463588	1.29354	0.0216725	1.19687	0.104324	0.0786902	0.433585	0.273857	17.2507	0.765007	0.294105
immature_eye	2.60681	0.492043	1.76844	2.06151	1.53866	0.164998	2.52682	1.27356	0.467486	1.42336	2.99022	0.898888	5.00753	1.60302	1.32888	0.396901	0.753746
periderm	0.55475	9.30127	0.494398	2.58806	1.5256	0.274457	2.10571	1.26653	32.0714	1.70742	1.18492	23.7922	1.26653	1.04271	2.79633	0.463625	0.37936
pigment_cell	0	0	0	1.19559	8.75969	0.409357	0	1.22473	0	0	0	0.272374	1.22473	0	0	0.886101	1.00573
mesoderm	1.46322	2.2405	0.472906	2.2836	2.43654	1.4647	0.429722	1.21217	1.08399	0.362832	2.37279	2.06103	1.21217	0.821837	7.40217	2.51493	4.36223
pharynx	0	0	0	0	1.23098	0.362683	1.19559	1.15254	14.8225	0	0.270334	1.75354	0	0.90388	1.16518	0	0
otic_vesicle	9.04899	13.447	6.25939	13.7649	2.94161	3.79927	9.92853	1.12068	24.0044	5.42256	1.10346	15.0219	9.27057	4.1268	9.46279	1.66959	0.0725055
mucus_secreting_cell	0.455758	1.03254	1.27117	3.40969	0.0287356	0.34363	1.17033	1.10206	6.23964	0.321242	0.839046	0.045304	0.357025	0.729251	0.364995	0	0.232008
primitive_heart_tube	0.645167	2.67791	0	0	2.61671	4.71019	0.521717	1.0592	4.3606	0.946233	3.34418	2.81844	2.86107	0.609184	1.90058	6.81172	5.20225
pharyngeal_arch	2.19395	11.0478	7.26987	9.83441	5.5707	1.9971	2.5259	1.03447	0.890497	22.5534	0.562762	21.578	5.12425	5.95057	8.96012	2.60394	2.65637
pronephros	2.99305	0.984823	2.89934	0	1.02152	1.97025	1.06945	1.0278	1.64515	0.971727	1.58442	1.42803	2.67802	3.94435	1.04002	0	0
pronephric_duct	0.0295306	0.679529	0.30125	3.03444	1.08455	1.00375	0.957773	0.814744	27.488	0.0213423	1.97094	0.899629	0.324889	2.32675	2.15962	0.124168	0.669937
solid_lens_vesicle	3.21484	2.63825	0.41651	2.74482	6.12721	2.29192	1.37428	0.808038	2.48502	0.39196	6.74721	3.37893	2.27866	2.40504	1.76076	1.81501	0.539169
intermediate_cell_mass_of_mesoderm	1.0037	0.215906	0.294138	0	2.6991	2.44949	1.73708	0.790637	0.789416	0.712802	48.0841	0.00166879	1.63348	1.06789	0.807926	1.6146	0.516982
artery	0.961432	0.630893	0.382423	0.655624	3.26753	26.9875	0.327129	0.701321	1.11301	3.75986	3.59797	0.320781	0.701321	0.127414	3.07628	0.260043	0.789975
heart_rudiment	0.197569	5.15522	0.171146	0.297728	7.15536	5.63071	0.373998	0.674242	4.62907	1.00648	2.5796	2.46029	2.55156	2.02721	1.84108	7.67068	8.04225
optic_tectum	4.78343	1.06971	2.32089	3.74271	0.406416	0.481556	0.482	0.618679	0.877394	0.712237	2.69116	0.631556	0.908095	1.1057	0.246587	0.719086	0.10467
alar_plate_midbrain_region	4.78343	1.06971	2.32089	3.74271	0.406416	0.481556	0.482	0.618679	0.877394	0.712237	2.69116	0.631556	0.908095	1.1057	0.246587	0.719086	0.10467
vein	0.346094	0.98768	0.308611	1.68169	2.5941	34.5304	0.636712	0.572676	0.778301	2.36279	2.2434	0.497716	0.229065	0.0170472	1.82192	0.190611	0.62991
median_fin_fold	0.560483	3.91611	0.527182	0.431234	5.11862	1.7186	2.69346	0.451219	5.10301	1.23899	0.115393	24.3861	1.33692	0.287914	5.92022	1.66022	0.982336
yolk_syncytial_layer	0.422203	0.3498	0.00252716	0.197559	0.617121	0.222609	0.12867	0.423202	5.19326	0.0739033	0.79254	2.7959	0.423202	1.23034	0.445518	0.127196	0.0653088
notochord	0.247038	1.24563	0.216539	1.96821	0.959291	2.43414	3.15305	0.409248	6.51096	2.62806	2.75975	2.67628	2.08447	2.39914	13.7065	2.63349	1.8731
rhombomere	1.42218	1.10259	5.86303	2.21952	0.168825	0.808685	5.54688	0.385518	1.62294	1.08102	0.236124	4.69359	5.32937	2.74495	3.74493	0	0.254866
blood	1.16843	0.0846594	0.131361	0.355457	0.397848	2.37668	1.70791	0.381895	0.816779	0.0810009	40.0333	0.340616	0.381895	0.934782	0.903492	0.36623	0.206144
gut	0	4.9862	0.440588	3.49604	1.45938	2.03335	0	0.370945	16.3117	0	2.9723	2.59834	1.13729	2.663	1.15749	1.37544	0.807903
epidermis	0.513583	12.2653	0.812297	4.27773	4.89052	0.61494	1.65187	0.309558	20.5457	3.20573	0.625429	38.2726	1.48339	4.04484	7.87075	0.740163	1.62482
lateral_line_system	5.0754	14.4478	2.51164	6.51026	4.95448	2.98373	3.27196	0.299466	10.6367	1.90337	1.05008	6.07696	3.06369	4.71706	4.23673	5.11577	2.92313
somite	2.70009	6.82867	2.46517	7.01242	6.50905	5.73802	2.15058	0.274819	4.37019	12.8869	0.509058	7.98176	3.39344	6.37622	40.0037	7.15421	5.84232
hypochord	0	2.75777	0.324508	2.81421	3.01292	5.79374	0.288795	0.265208	2.81983	0.782536	1.34826	3.89967	1.76216	1.17584	0.8817	0.994149	0.160807
myotome	0.445168	0.141064	0.0549776	0.157837	1.28982	0.224144	0.250533	0.191485	0.108543	0.21921	1.06994	0.579238	0.191485	1.4542	2.19909	78.4274	48.7826
proliferative_region	0	0	2.54479	1.21794	0.0271959	0.0206282	0.185766	0.167452	0.235092	2.01149	2.08635	0.834768	0.593748	0.329266	0.172734	0.256363	0.0905254
hatching_gland	0	1.92469	0.671049	1.13177	2.31545	0.345221	1.28226	0.151018	12.1011	0.129266	2.45549	1.0678	1.1912	1.31976	2.10401	1.09352	1.41572
floor_plate	1.45687	1.04639	0.638232	8.53758	1.56018	1.36927	3.20658	0.141031	2.43744	2.77982	0.294491	1.88341	0.516374	1.25101	5.70494	1.69741	1.34468
unspecified	0.000345916	0.00334306	0.000755896	0.000609507	0.00347995	0.000435219	0.00266305	0.00661976	0.32804	0.233987	3.23392	0.433879	0.00661976	0.00907013	0.00202993	0.0567182	0.103841
whole_organism	0.215735	0.0150315	0.0403436	0.172681	0.00999227	0.268932	0.00805588	0.000466173	0.1904	0.0177099	2.16954	0.134947	0.0354024	0.106817	0.00234461	0.000704181	0.0322998
primordial_germ_cell	1.46027	1.25908	0	0	0	1.41813	1.34961	0	0	1.245	0.358346	0	3.30087	0	3.32864	0.959319	1.08186
brain	0	0	0	1.58542	0.732066	0.692216	0	0	0	1.55329	0	1.57536	0	1.34227	1.63032	0	0
pectoral_fin_bud	1.92447	4.27095	2.7623	0.772429	3.90256	0.489839	0.391641	0	0.265506	4.18849	0.00507603	4.43632	0.352065	0.434983	5.94568	0.330546	0.0400522
cardiovascular_system	0.782031	2.05466	0.723923	2.10531	2.56023	17.0605	0.645665	0	0.445147	8.91022	2.08635	0.834768	0.593748	0.329266	2.23853	0.632747	0
neuromast	0	0.931157	0	0	0.933479	0.256014	1.01436	0	2.6084	0	1.44291	0.574935	0	0.739269	0	0	0
lateral_line_ganglion	0	2.05934	0	0.769152	1.43438	0.164699	2.23311	0	1.05662	0	1.00662	1.63432	0.794503	1.65531	0.805729	1.49194	0.607538
endoderm	0	8.98017	3.49967	1.65119	0.403585	2.51891	0	0	2.02451	0.557978	2.88914	3.63527	1.70407	1.25166	1.72747	0.354714	2.54179
mesenchyme_derived_from_head_mesoderm	0	1.17946	0	0	1.35661	1.27771	1.26849	0	0.325905	1.16563	1.02694	3.32195	1.22473	2.57212	5.54009	0	0
choroidal_fissure	1.65812	3.634	1.61061	1.46756	0.639903	3.42067	1.54415	0	1.53061	3.60326	2.95271	1.36751	1.49822	1.22917	1.51172	2.96733	0
muscle_pioneer	1.01641	4.07665	0	0	1.6609	2.66641	0.916766	0	2.22618	0.823981	0.530793	1.93164	0.877137	3.41308	0.888756	11.9542	7.72235
proctodeum	0	0	0	0	0	0	0	0	3.41418	0	0	0	0	0	0	0	0
macrophage	0.929463	0	0	0.769152	0	0.164699	0	0	0.456874	2.03241	1.00662	0.0877173	0	0	0	0	0.607538
liver_primordium	0	6.79932	0	3.93619	0	0.692216	1.66327	0	5.55945	0	0	0.51357	1.61659	0	0	1.24857	1.38018
ventral_mesenchyme	0	3.26382	3.72095	0	4.30609	0.990088	0.695448	0	0.0712467	0.612	3.25773	1.18121	1.83518	0.461279	0.670132	1.21752	1.43235
fin	0	1.34865	1.50617	1.36536	0.56278	0	1.4407	0	0.432347	0	0	0.370288	0	0	0	0	0
dorsal_fin_fold	0	0	4.23943	0	0	0	1.66327	0	0.585173	0	0.565158	3.13343	0	1.34227	1.63032	0	1.38018
