# Supplementary material for: Single-cell-resolved dynamics of chromatin architecture delineate cell and regulatory states in zebrafish embryos
Source: Cell Genom. 2022 Jan 13;2(1):100083. doi: 10.1016/j.xgen.2021.100083 (PMC9903790; doi:10.1016/j.xgen.2021.100083)
Supplement: Table S2. Enrichment scores for scRNA-seq-derived marker genes per cluster, related to Figure 1 [file mmc3.xlsx]

## Sheet: TableS2
Table S2 (related to Figure 1). Enrichment scores for scRNA-seq-derived marker genes per cluster.
labels	cluster_7.bed	cluster_13.bed	cluster_12.bed	cluster_9.bed	cluster_10.bed	cluster_11.bed	cluster_2.bed	cluster_6.bed	cluster_15.bed	cluster_1.bed	cluster_8.bed	cluster_5.bed	cluster_4.bed	cluster_17.bed	cluster_14.bed	cluster_16.bed	cluster_3.bed
differentiating_neurons	1.01641	0.836377	2.55101	0.850874	0.227288	0.721032	2.42407	21.4401	0	0	2.14384	1.06406	0	0.652369	0	0.579363	0.682506
differentiating_neurons_-_phox2a	0.971419	0.794274	0	3.96905	0.718855	0.183562	4.19701	17.4154	0	0	0.122422	0.967075	0.834315	0.614116	0	0	0
neural_-_telencephalon	0	2.86282	11.487	2.89701	2.46326	2.33501	1.19559	7.8885	0.284444	2.83349	0.270334	0.234813	5.23294	0	7.94614	2.23327	0.937746
neural_-_diencephalon_	1.17372	4.62881	13.7905	1.00012	1.02152	0.951276	1.06945	7.2338	0.218341	2.55574	1.58442	0.645665	7.2338	0	4.81717	1.97295	0.821239
differentiating_neurons_-_rohon_beard	2.64204	4.07665	0.974657	0.850874	0.783241	0	0.916766	4.21965	1.2565	0.823981	0.139185	1.93164	0.877137	1.8306	4.2602	3.13946	1.89964
differentiating_neurons_-_hmx	0	0	0.974657	0	0.227288	0	0.916766	4.21965	0.148873	0.823981	0.139185	0.457711	0.877137	0	0	0.579363	1.89964
neural_-_hindbrain_roofplate	9.79367	0.836377	2.55101	2.27845	0.227288	2.66641	0	4.21965	0.559848	6.18451	0.530793	4.396	4.21965	0	0.888756	0	0.682506
neural_-_hindbrain_gsx1	10.4737	0.931157	4.9184	4.48189	4.8366	0.865979	16.1382	2.55511	0	0.918298	0.180582	0.574935	0	0	4.61672	0.66242	0
neural_-_midbrain	0	0.881855	12.8563	0.896617	0.252694	0.789633	4.5299	2.44172	1.37253	2.3223	1.31623	3.29245	0.923344	0.693937	0.935163	0.619029	0
neural_-_dorsal_spinal_cord	15.942	2.24623	4.55717	11.5273	0.783241	1.55013	2.42407	2.33664	1.2565	0.823981	1.20234	0.457711	0.877137	0.652369	4.2602	3.13946	0.682506
lens	0	0	0	2.27845	0.783241	0.721032	0	2.33664	0.148873	0.823981	0.139185	0.115432	4.21965	3.41308	0.888756	0	0
differentiating_neurons_-_sst1.1	1.55301	0	1.50617	0	0	1.58043	0	1.3955	0.432347	0	1.3071	0.370288	1.3955	0	0	0	0
neural_crest_-_melanoblast	0	0	0	1.2755	2.93626	0.463559	0	1.30513	0	0	0.358346	0.316956	1.30513	0	0	0	0
differentiating_neurons_-_dlx	0	0	0	0	0.392882	0	0	1.15254	0.284444	0	0	0	2.95866	0	0	0	0.937746
neural_-_ventral_hindbrain	10.8576	0.984823	1.13011	7.10453	0.313819	3.30747	13.3599	1.0278	0.76609	0.971727	0.206163	2.50762	1.0278	0	0	0.710078	0.821239
epidermal_-_acbd7	1.17372	0.984823	1.13011	1.00012	0	0.951276	1.06945	1.0278	10.2952	0	0	1.42803	0	0	0	0	0
epidermal_-_anterior	1.17372	0.984823	0	1.00012	0.313819	0	0	1.0278	4.30082	0	0	17.6148	1.0278	0.788903	0	0.710078	0.821239
epidermal_-_and1	1.11707	0	0	0	0.281361	0.256014	0	0.973383	0.689037	0	0.656761	19.5028	0.973383	2.03513	0.985405	0.66242	0.770859
heart_-_mature	0	0	1.07408	0.946187	3.24424	0.865979	0	0.973383	0.689037	0	0.180582	1.29269	0	0.739269	0	1.86009	0.770859
pharyngeal_arch_-_lbx1a	1.11707	2.46255	1.07408	2.49555	1.93343	6.40577	1.01436	0.973383	1.5014	0.918298	2.521	0.574935	0	3.7525	0.985405	0.66242	0
neural_-_dorsal_hindbrain	41.3861	2.35024	9.8703	4.29805	0.252694	0.789633	6.87618	0.923344	2.40782	4.20245	1.31623	3.29245	0.923344	0.693937	0.935163	1.75665	0.724795
epidermal_-_kera	2.75031	2.35024	1.02244	0.896617	0	0	0.963642	0.923344	1.37253	0.869229	0.15843	33.7074	0.923344	0.693937	0.935163	1.75665	1.99887
erythroid	0	0.881855	0	0.896617	0.252694	0.22882	0	0.923344	0.620691	0	34.9527	0.512684	0	0.693937	2.46769	0	1.99887
neural_-_midbrain_ventral_nkx6.2	0	0.881855	16.0918	0.896617	0.854453	0.22882	2.53013	0.923344	0.620691	0.869229	1.31623	0.512684	0.923344	1.92874	0.935163	1.75665	0
heart	0	4.24659	0	0	1.79063	4.3137	0	0.923344	0	11.7306	0.590054	1.17205	0.923344	0.693937	6.74149	0.619029	0.724795
neural_-_diencephalon_posterior	1.01641	2.24623	9.54467	2.27845	1.6609	0.204815	6.63133	0.877137	0.148873	4.03291	1.20234	0.457711	0.877137	0	2.36232	1.66145	0
neural_-_posterior_ventral_nkx6.2	2.5411	0.794274	0.930273	2.18137	1.54261	1.43518	0.873284	0.834315	0	0.782105	1.0996	0.409025	2.23888	1.73973	0	0	1.80768
neural_crest_-_mcamb	0	0	0	0	8.7947	3.07265	1.01436	0	1.5014	2.43427	0	0	2.55511	2.03513	9.69699	1.86009	0.770859
tailbud_-_spinal_cord	1.17372	0	2.89934	7.10453	0.313819	0.286929	2.7684	0	0	0	0.206163	0.175822	0	0	2.70459	0.710078	0.821239
mesoderm_-_emp2	0	0	1.07408	0	0.933479	0.256014	2.64451	0	0	9.29253	0.656761	2.29477	0	0	19.3691	0	2.10637
muscle_-_myl1	0	0	0	0	0	0	0	0	0	0	0	0.202966	0	0	0	17.5309	18.717
neural_crest_-_grem2	0	0	0	0	4.8366	3.07265	1.01436	0	0.689037	4.38543	0	1.29269	0.973383	2.03513	9.69699	1.86009	0.770859
neural_crest	0	0	0	0	17.6098	0	0	0	0.76609	0	0	0	0	0	0	0	0
epidermal_-_prr15la	1.11707	2.46255	0	0	0.281361	0.865979	0	0	20.7506	0	0.656761	2.29477	0	2.03513	0	0	0
neural_crest_-_xanthophore	0	0	0	0	17.6893	0	0	0	0.148873	0	0	0.115432	0	0	0	0.579363	0.682506
differentiating_neurons_-_eomesa	0	0	0	0	0.441326	0	1.26849	0	0.325905	0	0.31074	0.272374	1.22473	0.971077	0	0	1.00573
periderm	0	0	1.13011	0	0.313819	0.286929	1.06945	0	15.6297	0	0.732117	0.175822	0	0	0	0	0
pectoral_fin_bud	0	3.2028	0	0	0.497377	1.41813	1.34961	0	0	8.42642	0	2.17856	0	1.04642	8.75475	0.959319	2.82203
pronephric_duct	0	0	0	0.946187	0.933479	3.07265	0	0	5.62469	0	0.656761	2.29477	0	2.03513	0	0	0
heart_-_hoxd9a	0	5.0836	0	0	0.392882	2.33501	0	0	0	5.03785	0.270334	0.234813	1.15254	0.90388	2.98583	0.820993	0
ionocyte_-_ca2	0	0.931157	0	0	0	0.256014	1.01436	0	7.50792	0	0.180582	2.29477	0	0	0	1.86009	0
epidermal_-_grhl3	1.46027	0	0	1.2755	0	2.80067	0	0	14.0894	0	0	0.316956	0	2.74511	0	0.959319	1.08186
endoderm	0	1.04351	0	1.05909	0	0	1.12959	0	8.63097	1.03018	0.235814	4.20387	0	0.8435	1.09968	0.762663	0.876595
endothelial_-_posterior	1.23544	0	0	1.05909	0.350722	5.29672	0	0	0.853334	0	2.98688	2.74621	1.08724	0.8435	0	0.762663	0.876595
epidermal_-_s100a11	1.11707	0.931157	0	0.946187	0	0.865979	0	0	7.50792	0	0	1.29269	0	0	0	0.66242	0
retina_pigmented_epithelium	0	0	0	0	6.69065	0.865979	0	0	0.191877	0	0	0	4.57549	0	0.985405	0	0
epidermal_-_rbp4	0	0	0	2.61776	0.313819	0	0	0	0.76609	0	0.206163	14.6088	0	0	0	0	0
notocord	0	0	0	0	0.392882	0	0	0	1.98801	0	0.915091	0	0	0.90388	1.16518	0	0
neural_-_floorplate	0	2.58437	1.13011	4.68119	1.02152	0.951276	1.06945	0	0	2.55574	0.206163	1.42803	4.7756	0.788903	1.04002	0.710078	0.821239
pharyngeal_pouch	0	0	0	1.00012	0.313819	0.286929	1.06945	0	10.2952	0.971727	0.206163	1.42803	0	2.15099	1.04002	0.710078	0.821239
pharyngeal_arch_-_ndnf	1.11707	2.46255	0	0	1.93343	3.07265	1.01436	0	0	6.68752	0.180582	0.574935	0.973383	0.739269	4.61672	0.66242	0
otic_placode	0	0.984823	0	1.00012	3.48302	0.951276	0	0	4.30082	0.971727	0	0.645665	0	2.15099	2.70459	0.710078	0
pancreas_primordium	0	0	0	0	1.35661	0.409357	0	0	5.48656	0	1.02694	0.925588	0	0	0	0.886101	0
endothelial	0	0	0	0	0.933479	35.4859	0	0	0.191877	4.38543	2.521	0.152588	0	0.739269	0.985405	0	0
macrophage	0	0	0	1.2755	0	0	0	0	0.374627	3.17277	0.358346	0.316956	0	0	0	0	1.08186
epidermal_-_muc5ac	1.17372	2.58437	0	1.00012	0.313819	1.97025	0	0	18.7553	0	0.206163	1.42803	0	2.15099	0	0.710078	0.821239
epidermal_-_col7a1l	1.06481	0.881855	0	0	0	0	0	0	5.25101	0	0.15843	33.7074	0	0	0	0.619029	0.724795
epidermal_-_olfactory_placode	1.06481	4.24659	0	0.896617	1.79063	1.67646	0	0	13.7583	0.869229	0.590054	1.17205	0	1.92874	2.46769	1.75665	0.724795
pharyngeal_arch_-_tbx1	0	2.46255	0	0	3.24424	4.60897	1.01436	0	0.689037	4.38543	0.180582	1.29269	0	2.03513	7.00487	5.42515	0.770859
optic_cup	0	0	0	0	0	0	0	0	0.191877	0	0	0	0.973383	0	0	0	0
tailbud_-_PSM	0	0.931157	0	0.946187	0.933479	0.256014	1.01436	0	0.191877	2.43427	0.656761	1.29269	0	0	7.00487	1.86009	2.10637
germline	0	0	0	0	0	0.183562	0	0	0.131381	0	0.477988	0.409025	0	0	0	0.542977	0.643545
epidermal_-_atp1a1a.2	1.11707	0	1.07408	0.946187	0	0	0	0	3.98824	0	0	0.152588	0	0	0	0	0
proctodeum	0	2.71717	0	1.05909	1.12007	1.04701	1.12959	0	8.63097	1.03018	0.817608	2.74621	1.08724	0.8435	0	0	0
lateral_line_-_krt15	0	2.58437	0	0	1.02152	0.951276	0	0	10.2952	0.971727	0.732117	1.42803	1.0278	2.15099	1.04002	0.710078	0
neural_crest_-_iridoblast	0	0	0	0	21.863	0	0	0	0.168895	0	0	0	0.923344	0	0	0	0
pharyngeal_arch_-_cd248b	1.11707	0	1.07408	0	3.24424	1.81583	2.64451	0	0	18.6997	1.44291	0.574935	0	0	9.69699	0.66242	2.10637
myotome	0	0	0	0	0	0	0	0	0	0	0.270334	0	0	0.90388	0	18.4442	19.6364
muscle_-_myl10	0	0.931157	0	0	0.281361	0.256014	0	0	0.191877	0	0.180582	0.574935	0	2.03513	0.985405	10.1986	8.37796
hatching_gland	0	0	0	0	0.497377	0	0	0	0	0	0.358346	0	0	0	0	0	0
