# Supplementary material for: Single-cell-resolved dynamics of chromatin architecture delineate cell and regulatory states in zebrafish embryos
Source: Cell Genom. 2022 Jan 13;2(1):100083. doi: 10.1016/j.xgen.2021.100083 (PMC9903790; doi:10.1016/j.xgen.2021.100083)
Supplement: Table S3. Enrichment scores for ZFIN-derived annotations per ScregSeg-pi state, related to Figure 2 [file mmc4.xlsx]

## Sheet: TableS3
Table S3 (related to Figure 2). Enrichment scores for ZFIN-derived annotations per ScregSeg-pi state.
state_0	pigment_cell	0.0312882
state_0	muscle_pioneer	0
state_0	alar_plate_midbrain_region	0
state_0	primordial_germ_cell	0
state_0	proctodeum	0
state_1	periderm	137.775
state_1	epidermis	123.812
state_1	fin	68.1862
state_1	median_fin_fold	48.9578
state_1	dorsal_fin_fold	44.2438
state_2	myotome	5.63267
state_2	muscle_pioneer	5.27758
state_2	primitive_heart_tube	3.04133
state_2	heart_rudiment	2.63861
state_2	somite	0.785804
state_3	muscle_pioneer	77.6177
state_3	myotome	26.4713
state_3	primitive_heart_tube	8.83604
state_3	heart_rudiment	8.61635
state_3	mesoderm	3.20968
state_4	ventricular_zone	33.8085
state_4	hypothalamus	31.1103
state_4	forebrain	17.4462
state_4	rhombomere	15.2014
state_4	dorsal_fin_fold	14.995
state_5	rhombomere	383.079
state_5	cerebellum	179.918
state_5	midbrain	127.577
state_5	hypothalamus	122.662
state_5	basal_plate_midbrain_region	94.2323
state_6	mesenchyme_derived_from_head_mesoderm	10.4152
state_6	pronephros	6.25475
state_6	ventral_mesenchyme	5.96534
state_6	head_mesenchyme	4.00896
state_6	cardiovascular_system	3.50485
state_7	dorsal_fin_fold	29.8816
state_7	fin	19.5708
state_7	median_fin_fold	10.3416
state_7	primordial_germ_cell	9.5031
state_7	tail_bud	5.8961
state_8	optic_stalk	101.393
state_8	muscle_pioneer	95.3021
state_8	rhombomere	64.8314
state_8	brain	63.3814
state_8	midbrain_hindbrain_boundary	54.5846
state_9	head_mesenchyme	36.4256
state_9	mesenchyme_derived_from_head_mesoderm	15.9178
state_9	chordo_neural_hinge	13.4834
state_9	tail_bud	11.5373
state_9	mesoderm	9.14703
state_10	myotome	162.917
state_10	primitive_heart_tube	55.8903
state_10	heart_rudiment	44.8509
state_10	muscle_pioneer	42.8127
state_10	mesoderm	30.7195
state_11	hypothalamus	82.2038
state_11	dorsal_fin_fold	71.0666
state_11	optic_stalk	62.7632
state_11	ventricular_zone	38.201
state_11	presumptive_neural_retina	31.372
state_12	pharynx	186.023
state_12	neuromast	54.4167
state_12	mucus_secreting_cell	35.2155
state_12	proctodeum	33.6015
state_12	periderm	33.5838
state_13	muscle_pioneer	118.624
state_13	head_mesenchyme	53.9817
state_13	fin	39.4993
state_13	choroidal_fissure	19.924
state_13	mesoderm	14.7396
state_14	fin	201.669
state_14	rhombomere	164.205
state_14	dorsal_fin_fold	121.598
state_14	hypothalamus	111.855
state_14	endoderm	68.2428
state_15	chordo_neural_hinge	2.1215
state_15	midbrain_hindbrain_boundary	1.90012
state_15	hypothalamus	1.19237
state_15	ventricular_zone	0.944052
state_15	pronephros	0.615915
state_16	dorsal_fin_fold	26.3375
state_16	median_fin_fold	15.9524
state_16	epidermis	12.7646
state_16	periderm	9.08635
state_16	fin	3.19777
state_17	liver_primordium	7.10551
state_17	brain	4.41704
state_17	neuron	4.02314
state_17	cranial_ganglion	3.46705
state_17	midbrain_hindbrain_boundary	3.07697
state_18	rhombomere	50.723
state_18	optic_stalk	47.3974
state_18	hypothalamus	29.5261
state_18	midbrain_hindbrain_boundary	29.2018
state_18	ventricular_zone	27.0283
state_19	trigeminal_ganglion	0.964402
state_19	cranial_ganglion	0.784371
state_19	neuron	0.547163
state_19	brain	0.186658
state_19	posterior_lateral_line_system	0.125764
state_20	pigment_cell	214.795
state_20	neural_crest	52.3495
state_20	endoderm	1.0111
state_20	pancreas_primordium	0.599638
state_20	head_mesenchyme	0.264033
state_21	vein	28.7897
state_21	artery	25.0898
state_21	cardiovascular_system	22.0809
state_21	posterior_lateral_line_system	8.32642
state_21	choroidal_fissure	3.66403
state_22	alar_plate_midbrain_region	10.7838
state_22	optic_tectum	10.7838
state_22	immature_eye	10.7234
state_22	unspecified	10.5499
state_22	whole_organism	9.07421
state_23	intermediate_cell_mass_of_mesoderm	470.896
state_23	blood	434.208
state_23	ventral_mesenchyme	79.014
state_23	macrophage	56.6587
state_23	neuromast	19.3649
state_24	pronephros	20.0566
state_24	midbrain_hindbrain_boundary	14.1112
state_24	hypothalamus	13.5949
state_24	choroidal_fissure	10.6343
state_24	midbrain	9.0826
state_25	mesenchyme_derived_from_head_mesoderm	253.128
state_25	head_mesenchyme	118.045
state_25	chordo_neural_hinge	38.2069
state_25	cardiovascular_system	27.3243
state_25	tail_bud	14.4289
state_26	tail_bud	5641.85
state_26	ventral_mesenchyme	1071.29
state_26	pectoral_fin_bud	845.802
state_26	mesoderm	370.572
state_26	endoderm	358.037
state_27	proliferative_region	2.2973
state_27	unspecified	1.28562
state_27	whole_organism	1.22144
state_27	neuromast	1.07771
state_27	immature_eye	1.04791
state_28	primordial_germ_cell	0.1757
state_28	brain	0.0038391
state_28	macrophage	9.11515e-06
state_28	muscle_pioneer	0
state_28	alar_plate_midbrain_region	0
state_29	cranial_ganglion	16.7284
state_29	neuron	13.875
state_29	posterior_lateral_line_system	9.33795
state_29	trigeminal_ganglion	6.36123
state_29	basal_plate_midbrain_region	3.20052
