# Supplementary material for: Single-cell-resolved dynamics of chromatin architecture delineate cell and regulatory states in zebrafish embryos
Source: Cell Genom. 2022 Jan 13;2(1):100083. doi: 10.1016/j.xgen.2021.100083 (PMC9903790; doi:10.1016/j.xgen.2021.100083)
Supplement: Table S4. Enrichment scores for scRNA-seq-derived marker genes per ScregSeg-pi state, related to Figure 2 [file mmc5.xlsx]

## Sheet: TableS4
Table S4 (related to Figure 2). Enrichment scores for scRNA-seq-derived marker genes per ScregSeg-pi state.
state_0	hatching_gland	0.0813216
state_0	ionocyte_-_ca2	0.0542549
state_0	pharyngeal_arch_-_lbx1a	0.027848
state_0	differentiating_neurons_-_eomesa	0.0181854
state_0	epidermal_-_olfactory_placode	0.00987236
state_1	epidermal_-_col7a1l	1677.88
state_1	epidermal_-_anterior	903.284
state_1	epidermal_-_kera	470.418
state_1	epidermal_-_rbp4	445.405
state_1	periderm	300.426
state_2	myotome	11.139
state_2	muscle_-_myl1	8.48169
state_2	optic_cup	4.62236
state_2	muscle_-_myl10	2.40274
state_2	epidermal_-_s100a11	1.42227
state_3	myotome	163.399
state_3	muscle_-_myl1	103.08
state_3	muscle_-_myl10	46.5285
state_3	differentiating_neurons_-_rohon_beard	11.4706
state_3	optic_cup	9.54497
state_4	neural_-_telencephalon	232.292
state_4	neural_-_diencephalon_	204.864
state_4	neural_-_midbrain	146.759
state_4	optic_cup	90.5162
state_4	differentiating_neurons_-_eomesa	37.0521
state_5	tailbud_-_spinal_cord	754.225
state_5	neural_-_ventral_hindbrain	459.053
state_5	neural_-_midbrain	268.459
state_5	differentiating_neurons_-_phox2a	174.404
state_5	differentiating_neurons	139.949
state_6	heart_-_hoxd9a	54.4399
state_6	pharyngeal_arch_-_cd248b	35.4504
state_6	pharyngeal_arch_-_ndnf	27.9181
state_6	heart	20.2346
state_6	neural_crest_-_grem2	19.7662
state_7	tailbud_-_spinal_cord	51.5251
state_7	neural_-_dorsal_spinal_cord	34.5565
state_7	neural_-_dorsal_hindbrain	15.6569
state_7	neural_-_hindbrain_gsx1	12.6456
state_7	differentiating_neurons_-_phox2a	9.76236
state_8	neural_-_dorsal_hindbrain	284.268
state_8	neural_-_dorsal_spinal_cord	108.888
state_8	neural_-_posterior_ventral_nkx6.2	62.6839
state_8	tailbud_-_spinal_cord	52.0486
state_8	heart_-_mature	44.4468
state_9	mesoderm_-_emp2	85.5616
state_9	pharyngeal_arch_-_cd248b	41.0422
state_9	pharyngeal_arch_-_ndnf	17.2893
state_9	heart	16.0079
state_9	pectoral_fin_bud	11.7692
state_10	myotome	9137.71
state_10	muscle_-_myl1	2973.24
state_10	muscle_-_myl10	1617.48
state_10	tailbud_-_PSM	239.852
state_10	differentiating_neurons_-_rohon_beard	71.0669
state_11	neural_-_ventral_hindbrain	75.097
state_11	neural_-_hindbrain_gsx1	55.8214
state_11	neural_-_dorsal_hindbrain	47.8236
state_11	neural_-_diencephalon_	27.5356
state_11	neural_-_posterior_ventral_nkx6.2	27.173
state_12	periderm	386.86
state_12	epidermal_-_acbd7	217.777
state_12	epidermal_-_grhl3	192.738
state_12	epidermal_-_muc5ac	172.034
state_12	epidermal_-_prr15la	150.22
state_13	mesoderm_-_emp2	249.045
state_13	pharyngeal_arch_-_cd248b	225.801
state_13	otic_placode	114.657
state_13	epidermal_-_olfactory_placode	84.6177
state_13	differentiating_neurons_-_rohon_beard	73.8854
state_14	tailbud_-_spinal_cord	401.904
state_14	neural_-_dorsal_spinal_cord	375.965
state_14	neural_-_ventral_hindbrain	138.742
state_14	neural_-_dorsal_hindbrain	75.3515
state_14	neural_-_hindbrain_gsx1	65.9442
state_15	neural_-_diencephalon_posterior	7.06232
state_15	neural_-_hindbrain_gsx1	6.3773
state_15	neural_-_ventral_hindbrain	3.79081
state_15	neural_-_midbrain_ventral_nkx6.2	3.42626
state_15	neural_-_floorplate	3.32143
state_16	epidermal_-_rbp4	87.0504
state_16	epidermal_-_col7a1l	82.6013
state_16	epidermal_-_kera	52.0325
state_16	epidermal_-_and1	47.3402
state_16	epidermal_-_anterior	33.5636
state_17	differentiating_neurons	59.2442
state_17	differentiating_neurons_-_phox2a	35.5971
state_17	differentiating_neurons_-_eomesa	26.0183
state_17	neural_-_telencephalon	24.22
state_17	neural_-_diencephalon_	17.189
state_18	neural_-_ventral_hindbrain	443.47
state_18	neural_-_hindbrain_gsx1	223.676
state_18	neural_-_midbrain_ventral_nkx6.2	77.6431
state_18	neural_-_midbrain	64.3374
state_18	differentiating_neurons_-_phox2a	58.1994
state_19	differentiating_neurons_-_eomesa	2.75561
state_19	differentiating_neurons_-_hmx	0.125764
state_19	differentiating_neurons_-_rohon_beard	0.087737
state_19	neural_crest	0.0353093
state_19	neural_crest_-_mcamb	0.00700657
state_20	neural_crest_-_iridoblast	256.111
state_20	neural_crest	213.011
state_20	neural_crest_-_xanthophore	142.179
state_20	neural_crest_-_melanoblast	56.276
state_20	retina_pigmented_epithelium	53.0529
state_21	endothelial	727.704
state_21	endothelial_-_posterior	106.768
state_21	neural_crest_-_mcamb	19.7116
state_21	neural_crest_-_grem2	13.4151
state_21	pharyngeal_arch_-_tbx1	11.5847
state_22	optic_cup	6.99591
state_22	pharyngeal_arch_-_lbx1a	6.07571
state_22	muscle_-_myl1	4.86661
state_22	germline	4.30602
state_22	heart_-_mature	2.9781
state_23	erythroid	1833.09
state_23	endothelial_-_posterior	30.1517
state_23	tailbud_-_PSM	21.2362
state_23	pharyngeal_arch_-_lbx1a	9.03548
state_23	epidermal_-_prr15la	6.40664
state_24	neural_-_midbrain	961.4
state_24	neural_-_midbrain_ventral_nkx6.2	98.3839
state_24	neural_-_telencephalon	46.4016
state_24	neural_-_diencephalon_posterior	42.5032
state_24	neural_-_diencephalon_	39.7481
state_25	pharyngeal_arch_-_cd248b	806.228
state_25	mesoderm_-_emp2	489.658
state_25	heart	370.07
state_25	pharyngeal_arch_-_ndnf	255.792
state_25	heart_-_hoxd9a	244.892
state_26	tailbud_-_spinal_cord	928.421
state_26	neural_-_dorsal_spinal_cord	422.307
state_26	pectoral_fin_bud	110.111
state_26	tailbud_-_PSM	97.1184
state_26	mesoderm_-_emp2	62.3104
state_27	notocord	1.93788
state_27	germline	1.85751
state_27	pharyngeal_arch_-_lbx1a	1.64795
state_27	epidermal_-_grhl3	1.21079
state_27	differentiating_neurons_-_sst1.1	1.21079
state_28	hatching_gland	0.915362
state_28	macrophage	0.0849813
state_28	epidermal_-_s100a11	0.0018192
state_28	epidermal_-_atp1a1a.2	0.000269973
state_28	mesoderm_-_emp2	0
state_29	differentiating_neurons	51.4804
state_29	differentiating_neurons_-_phox2a	27.6954
state_29	differentiating_neurons_-_eomesa	23.1089
state_29	differentiating_neurons_-_rohon_beard	9.31965
state_29	differentiating_neurons_-_hmx	8.95466
