# Supplementary material for: Single-cell-resolved dynamics of chromatin architecture delineate cell and regulatory states in zebrafish embryos
Source: Cell Genom. 2022 Jan 13;2(1):100083. doi: 10.1016/j.xgen.2021.100083 (PMC9903790; doi:10.1016/j.xgen.2021.100083)
Supplement: Table S5. Log fold change (logFC) enrichment of genes per ScregSeg-pi state, related to Figure 2 [file mmc6.xlsx]

## Sheet: TableS5
Table S5 (related to Figure 2). LogFC enrichment of genes per ScregSeg-pi state.
	state_0	state_1	state_2	state_3	state_4	state_5	state_6	state_7	state_8	state_9	state_10	state_11	state_12	state_13	state_14	state_15	state_16	state_17	state_18	state_19	state_20	state_21	state_22	state_23	state_24	state_25	state_26	state_27	state_28	state_29
chr5:24199180-24201444:(cb799)	0	0	0	0	0	2.3425	0	0.685913	0	0	0	0.177126	0	0	0	-0.276179	0	0	1.48404	0	0	0	0	0	1.06621	0	0	0	0	0
chr5:24199180-24201444:(fc66c01)	0	0	0	0	0	2.3425	0	0.685913	0	0	0	0.177126	0	0	0	-0.276179	0	0	1.48404	0	0	0	0	0	1.06621	0	0	0	0	0
chr5:24199180-24201444:(sox19)	0	0	0	0	0	2.3425	0	0.685913	0	0	0	0.177126	0	0	0	-0.276179	0	0	1.48404	0	0	0	0	0	1.06621	0	0	0	0	0
chr5:24199180-24201444:(wu:fc66c01)	0	0	0	0	0	2.3425	0	0.685913	0	0	0	0.177126	0	0	0	-0.276179	0	0	1.48404	0	0	0	0	0	1.06621	0	0	0	0	0
chr5:24199180-24201444:(sox19a)	0	0	0	0	0	2.3425	0	0.685913	0	0	0	0.177126	0	0	0	-0.276179	0	0	1.48404	0	0	0	0	0	1.06621	0	0	0	0	0
chr20:10099109-10118728:(meis2)	0	0	0	0	0.397432	0	0.286064	0.135006	1.20613	0	0	0.705399	0	0	1.63496	0.252095	0	1.04639	1.23416	-0.556425	0	0	0	0	0	0	1.29302	0	0	0
chr20:10099109-10118728:(meis2.1)	0	0	0	0	0.397432	0	0.286064	0.135006	1.20613	0	0	0.705399	0	0	1.63496	0.252095	0	1.04639	1.23416	-0.556425	0	0	0	0	0	0	1.29302	0	0	0
chr20:10099109-10118728:(meis2b)	0	0	0	0	0.397432	0	0.286064	0.135006	1.20613	0	0	0.705399	0	0	1.63496	0.252095	0	1.04639	1.23416	-0.556425	0	0	0	0	0	0	1.29302	0	0	0
chr25:7492757-7502419:(fb68a12)	0	0	0	0	0	0	0	0	0.552918	0	0	0.0521869	0	0	0	0.528301	0	0.129934	0	0	0	0	1.05556	1.02716	0	0	0	0.202684	0	0
chr25:7492757-7502419:(wu:fb68a12)	0	0	0	0	0	0	0	0	0.552918	0	0	0.0521869	0	0	0	0.528301	0	0.129934	0	0	0	0	1.05556	1.02716	0	0	0	0.202684	0	0
chr25:7492757-7502419:(cat)	0	0	0	0	0	0	0	0	0.552918	0	0	0.0521869	0	0	0	0.528301	0	0.129934	0	0	0	0	1.05556	1.02716	0	0	0	0.202684	0	0
chr5:72264192-72289648:(hst)	0	0	0	0	0.938794	0	0.952365	0	0	0	0	0.945732	0	0	0	0.191397	0	0.120389	0	0	-0.0125611	0	0	0	0	0	0	0.6605	0	0
chr5:72264192-72289648:(tbx5)	0	0	0	0	0.938794	0	0.952365	0	0	0	0	0.945732	0	0	0	0.191397	0	0.120389	0	0	-0.0125611	0	0	0	0	0	0	0.6605	0	0
chr5:72264192-72289648:(tbx5.1)	0	0	0	0	0.938794	0	0.952365	0	0	0	0	0.945732	0	0	0	0.191397	0	0.120389	0	0	-0.0125611	0	0	0	0	0	0	0.6605	0	0
chr5:72264192-72289648:(tbx5a)	0	0	0	0	0.938794	0	0.952365	0	0	0	0	0.945732	0	0	0	0.191397	0	0.120389	0	0	-0.0125611	0	0	0	0	0	0	0.6605	0	0
chr23:45770161-45825632:(NR1I1-A)	-0.779152	0	0	-0.041543	0	0	0.808943	-0.620869	0	0.698488	0	-0.351505	0	0.168422	0	-0.10584	0.665701	-0.273758	0	-0.0948159	0	0	0.385604	0	0	0	0	0.290353	-0.961095	0
chr23:45770161-45825632:(VDR-A)	-0.779152	0	0	-0.041543	0	0	0.808943	-0.620869	0	0.698488	0	-0.351505	0	0.168422	0	-0.10584	0.665701	-0.273758	0	-0.0948159	0	0	0.385604	0	0	0	0	0.290353	-0.961095	0
chr23:45770161-45825632:(VDRalpha)	-0.779152	0	0	-0.041543	0	0	0.808943	-0.620869	0	0.698488	0	-0.351505	0	0.168422	0	-0.10584	0.665701	-0.273758	0	-0.0948159	0	0	0.385604	0	0	0	0	0.290353	-0.961095	0
chr23:45770161-45825632:(nr1i1a)	-0.779152	0	0	-0.041543	0	0	0.808943	-0.620869	0	0.698488	0	-0.351505	0	0.168422	0	-0.10584	0.665701	-0.273758	0	-0.0948159	0	0	0.385604	0	0	0	0	0.290353	-0.961095	0
chr23:45770161-45825632:(vdr)	-0.779152	0	0	-0.041543	0	0	0.808943	-0.620869	0	0.698488	0	-0.351505	0	0.168422	0	-0.10584	0.665701	-0.273758	0	-0.0948159	0	0	0.385604	0	0	0	0	0.290353	-0.961095	0
chr23:45770161-45825632:(vdra)	-0.779152	0	0	-0.041543	0	0	0.808943	-0.620869	0	0.698488	0	-0.351505	0	0.168422	0	-0.10584	0.665701	-0.273758	0	-0.0948159	0	0	0.385604	0	0	0	0	0.290353	-0.961095	0
chr12:5115997-5120188:(fb23c12)	0.215605	0.688422	0	0	0	0	0	0	0	0	0	0	0.477266	0	0	0.553125	0.774994	0	0	-0.352305	0.553287	0	0	0	0	0	0	-0.417105	-0.955342	0
chr12:5115997-5120188:(rbp)	0.215605	0.688422	0	0	0	0	0	0	0	0	0	0	0.477266	0	0	0.553125	0.774994	0	0	-0.352305	0.553287	0	0	0	0	0	0	-0.417105	-0.955342	0
chr12:5115997-5120188:(wu:fb23c12)	0.215605	0.688422	0	0	0	0	0	0	0	0	0	0	0.477266	0	0	0.553125	0.774994	0	0	-0.352305	0.553287	0	0	0	0	0	0	-0.417105	-0.955342	0
chr12:5115997-5120188:(wu:fb58d04)	0.215605	0.688422	0	0	0	0	0	0	0	0	0	0	0.477266	0	0	0.553125	0.774994	0	0	-0.352305	0.553287	0	0	0	0	0	0	-0.417105	-0.955342	0
chr12:5115997-5120188:(wu:fb72b04)	0.215605	0.688422	0	0	0	0	0	0	0	0	0	0	0.477266	0	0	0.553125	0.774994	0	0	-0.352305	0.553287	0	0	0	0	0	0	-0.417105	-0.955342	0
chr12:5115997-5120188:(zgc:86911)	0.215605	0.688422	0	0	0	0	0	0	0	0	0	0	0.477266	0	0	0.553125	0.774994	0	0	-0.352305	0.553287	0	0	0	0	0	0	-0.417105	-0.955342	0
chr12:5115997-5120188:(rbp4)	0.215605	0.688422	0	0	0	0	0	0	0	0	0	0	0.477266	0	0	0.553125	0.774994	0	0	-0.352305	0.553287	0	0	0	0	0	0	-0.417105	-0.955342	0
chr22:336066-338615:(btg-b)	0	0	0	0	0	0	0	0.597187	0	0	0	0.46861	0	0	0	0.191397	-0.230186	0.722449	0	0	0	0	1.02119	0.443582	0	0	0	0.221167	0	0
chr22:336066-338615:(cb56)	0	0	0	0	0	0	0	0.597187	0	0	0	0.46861	0	0	0	0.191397	-0.230186	0.722449	0	0	0	0	1.02119	0.443582	0	0	0	0.221167	0	0
chr22:336066-338615:(fb17g09)	0	0	0	0	0	0	0	0.597187	0	0	0	0.46861	0	0	0	0.191397	-0.230186	0.722449	0	0	0	0	1.02119	0.443582	0	0	0	0.221167	0	0
chr22:336066-338615:(id:ibd1148)	0	0	0	0	0	0	0	0.597187	0	0	0	0.46861	0	0	0	0.191397	-0.230186	0.722449	0	0	0	0	1.02119	0.443582	0	0	0	0.221167	0	0
chr22:336066-338615:(wu:fb17g09)	0	0	0	0	0	0	0	0.597187	0	0	0	0.46861	0	0	0	0.191397	-0.230186	0.722449	0	0	0	0	1.02119	0.443582	0	0	0	0.221167	0	0
chr22:336066-338615:(wu:fi03a06)	0	0	0	0	0	0	0	0.597187	0	0	0	0.46861	0	0	0	0.191397	-0.230186	0.722449	0	0	0	0	1.02119	0.443582	0	0	0	0.221167	0	0
chr22:336066-338615:(btg2)	0	0	0	0	0	0	0	0.597187	0	0	0	0.46861	0	0	0	0.191397	-0.230186	0.722449	0	0	0	0	1.02119	0.443582	0	0	0	0.221167	0	0
chr19:48111247-48114446:(NDPK-Z2)	0	0	0.0660438	1.20857	0	0	0	0	0	0.363136	1.37968	0	0	0	0	0	0	0	0	0	0	0	1.01185	0	0	0.778858	0	0.153835	0	0
chr19:48111247-48114446:(NM23-Z2)	0	0	0.0660438	1.20857	0	0	0	0	0	0.363136	1.37968	0	0	0	0	0	0	0	0	0	0	0	1.01185	0	0	0.778858	0	0.153835	0	0
chr19:48111247-48114446:(ndpkz2)	0	0	0.0660438	1.20857	0	0	0	0	0	0.363136	1.37968	0	0	0	0	0	0	0	0	0	0	0	1.01185	0	0	0.778858	0	0.153835	0	0
chr19:48111247-48114446:(nme2b2)	0	0	0.0660438	1.20857	0	0	0	0	0	0.363136	1.37968	0	0	0	0	0	0	0	0	0	0	0	1.01185	0	0	0.778858	0	0.153835	0	0
chr19:48111247-48114446:(nme2b.2)	0	0	0.0660438	1.20857	0	0	0	0	0	0.363136	1.37968	0	0	0	0	0	0	0	0	0	0	0	1.01185	0	0	0.778858	0	0.153835	0	0
chr6:29227489-29288179:(NDPK-Z4)	-0.566458	0	0.679769	0.882356	0	0	0	-0.174092	0	0	0	-0.381849	1.14014	0	0	-0.534124	0	0	0	0	0	0	0.445436	0	0	0	0	-0.152171	0	0
chr6:29227489-29288179:(NDPK-Z7)	-0.566458	0	0.679769	0.882356	0	0	0	-0.174092	0	0	0	-0.381849	1.14014	0	0	-0.534124	0	0	0	0	0	0	0.445436	0	0	0	0	-0.152171	0	0
chr6:29227489-29288179:(NM23-Z7)	-0.566458	0	0.679769	0.882356	0	0	0	-0.174092	0	0	0	-0.381849	1.14014	0	0	-0.534124	0	0	0	0	0	0	0.445436	0	0	0	0	-0.152171	0	0
chr6:29227489-29288179:(ndpkz4)	-0.566458	0	0.679769	0.882356	0	0	0	-0.174092	0	0	0	-0.381849	1.14014	0	0	-0.534124	0	0	0	0	0	0	0.445436	0	0	0	0	-0.152171	0	0
chr6:29227489-29288179:(nme7)	-0.566458	0	0.679769	0.882356	0	0	0	-0.174092	0	0	0	-0.381849	1.14014	0	0	-0.534124	0	0	0	0	0	0	0.445436	0	0	0	0	-0.152171	0	0
chr19:18903559-18915935:(HKE4)	0	0	0	0	0	0	0.20015	0.526213	0	0	0	0.619485	0	0	0	0.624818	0	-0.205858	1.35653	0	0.615435	0	-0.0583795	0	0	0	0	0.167922	0	0
chr19:18903559-18915935:(ZIP7)	0	0	0	0	0	0	0.20015	0.526213	0	0	0	0.619485	0	0	0	0.624818	0	-0.205858	1.35653	0	0.615435	0	-0.0583795	0	0	0	0	0.167922	0	0
chr19:18903559-18915935:(id:ibd5081)	0	0	0	0	0	0	0.20015	0.526213	0	0	0	0.619485	0	0	0	0.624818	0	-0.205858	1.35653	0	0.615435	0	-0.0583795	0	0	0	0	0.167922	0	0
chr19:18903559-18915935:(ke4)	0	0	0	0	0	0	0.20015	0.526213	0	0	0	0.619485	0	0	0	0.624818	0	-0.205858	1.35653	0	0.615435	0	-0.0583795	0	0	0	0	0.167922	0	0
chr19:18903559-18915935:(wu:fc28c09)	0	0	0	0	0	0	0.20015	0.526213	0	0	0	0.619485	0	0	0	0.624818	0	-0.205858	1.35653	0	0.615435	0	-0.0583795	0	0	0	0	0.167922	0	0
chr19:18903559-18915935:(slc39a7)	0	0	0	0	0	0	0.20015	0.526213	0	0	0	0.619485	0	0	0	0.624818	0	-0.205858	1.35653	0	0.615435	0	-0.0583795	0	0	0	0	0.167922	0	0
chr24:4970333-4973765:(opl)	0	0	0	0	0.92031	0	0	0	2.04777	0	0	0.149097	0	0	0	0.394762	0	0	0	0	0	0	0	0	1.56106	0	0	0	0	0
chr24:4970333-4973765:(wu:fj51c06)	0	0	0	0	0.92031	0	0	0	2.04777	0	0	0.149097	0	0	0	0.394762	0	0	0	0	0	0	0	0	1.56106	0	0	0	0	0
chr24:4970333-4973765:(zgc:136736)	0	0	0	0	0.92031	0	0	0	2.04777	0	0	0.149097	0	0	0	0.394762	0	0	0	0	0	0	0	0	1.56106	0	0	0	0	0
chr24:4970333-4973765:(zic1)	0	0	0	0	0.92031	0	0	0	2.04777	0	0	0.149097	0	0	0	0.394762	0	0	0	0	0	0	0	0	1.56106	0	0	0	0	0
chr12:47663395-47670491:(hex)	-0.240762	0	0	0	0	0	0.2727	0	0	0	0	0	0	0	0	0.289883	0	0	0	-0.694728	0	0.762904	0	1.78095	0	0	0	0.240472	0	0
chr12:47663395-47670491:(hhex)	-0.240762	0	0	0	0	0	0.2727	0	0	0	0	0	0	0	0	0.289883	0	0	0	-0.694728	0	0.762904	0	1.78095	0	0	0	0.240472	0	0
chr8:17395929-17516446:(id:ibd1250)	0	0.238173	-0.314167	-0.00891849	0.549242	0.244432	0.164874	0.256854	-0.11918	-0.171977	0	0.334332	0.424957	0	0	0.333325	0.12845	0.518534	0.41816	0	0	0.229109	0.494616	0.258151	0.695138	0	1.1438	0.26298	0	-0.354327
chr8:17395929-17516446:(skia)	0	0.238173	-0.314167	-0.00891849	0.549242	0.244432	0.164874	0.256854	-0.11918	-0.171977	0	0.334332	0.424957	0	0	0.333325	0.12845	0.518534	0.41816	0	0	0.229109	0.494616	0.258151	0.695138	0	1.1438	0.26298	0	-0.354327
chr6:8129546-8140938:(klfd)	-0.998709	0	0	0	0	0	0	0	0	0	0	0	0	0	0	0.452754	0	-0.192285	0	0	0	0	0.353133	1.56227	0	0	0	0.543222	0	0
chr6:8129546-8140938:(zgc:194069)	-0.998709	0	0	0	0	0	0	0	0	0	0	0	0	0	0	0.452754	0	-0.192285	0	0	0	0	0.353133	1.56227	0	0	0	0.543222	0	0
chr6:8129546-8140938:(klf1)	-0.998709	0	0	0	0	0	0	0	0	0	0	0	0	0	0	0.452754	0	-0.192285	0	0	0	0	0.353133	1.56227	0	0	0	0.543222	0	0
chr12:23812531-23932576:(sb:cb867)	0	0	0.925421	1.26563	0.152845	0	0	0	0	-0.538411	1.30204	0	0	0.746657	0	0	0	0	0	0	0	0	0	0.356604	0	0	0	-1.46787	0	0
chr12:23812531-23932576:(svil)	0	0	0.925421	1.26563	0.152845	0	0	0	0	-0.538411	1.30204	0	0	0.746657	0	0	0	0	0	0	0	0	0	0.356604	0	0	0	-1.46787	0	0
chr12:23812531-23932576:(wu:fd05a09)	0	0	0.925421	1.26563	0.152845	0	0	0	0	-0.538411	1.30204	0	0	0.746657	0	0	0	0	0	0	0	0	0	0.356604	0	0	0	-1.46787	0	0
chr12:23812531-23932576:(svila)	0	0	0.925421	1.26563	0.152845	0	0	0	0	-0.538411	1.30204	0	0	0.746657	0	0	0	0	0	0	0	0	0	0.356604	0	0	0	-1.46787	0	0
chr11:25782726-25829708:(fc17g02)	0	0	-0.994252	0	0	1.04147	-0.418301	0.544584	1.58095	-0.69716	0.745353	0.545102	0	0	0	0.360643	-0.697762	0.62285	1.03911	-0.607577	0	0	0.437113	0	0.412994	0	1.41796	-1.1495	0	0
chr11:25782726-25829708:(wu:fc17g02)	0	0	-0.994252	0	0	1.04147	-0.418301	0.544584	1.58095	-0.69716	0.745353	0.545102	0	0	0	0.360643	-0.697762	0.62285	1.03911	-0.607577	0	0	0.437113	0	0.412994	0	1.41796	-1.1495	0	0
chr11:25782726-25829708:(wu:fk79g04)	0	0	-0.994252	0	0	1.04147	-0.418301	0.544584	1.58095	-0.69716	0.745353	0.545102	0	0	0	0.360643	-0.697762	0.62285	1.03911	-0.607577	0	0	0.437113	0	0.412994	0	1.41796	-1.1495	0	0
chr11:25782726-25829708:(skib)	0	0	-0.994252	0	0	1.04147	-0.418301	0.544584	1.58095	-0.69716	0.745353	0.545102	0	0	0	0.360643	-0.697762	0.62285	1.03911	-0.607577	0	0	0.437113	0	0.412994	0	1.41796	-1.1495	0	0
chr7:17947328-17950308:(cb266)	0	0	0	0	0	0	0	0	0	-0.238924	0	1.06133	0.0270165	0	0	0.445298	0	0.838048	0	-0.325433	0	0	0.258527	0	0	0	0	0.422681	0	0
chr7:17947328-17950308:(fa18c01)	0	0	0	0	0	0	0	0	0	-0.238924	0	1.06133	0.0270165	0	0	0.445298	0	0.838048	0	-0.325433	0	0	0.258527	0	0	0	0	0.422681	0	0
chr7:17947328-17950308:(wu:fa18c01)	0	0	0	0	0	0	0	0	0	-0.238924	0	1.06133	0.0270165	0	0	0.445298	0	0.838048	0	-0.325433	0	0	0.258527	0	0	0	0	0.422681	0	0
chr7:17947328-17950308:(zfcth1)	0	0	0	0	0	0	0	0	0	-0.238924	0	1.06133	0.0270165	0	0	0.445298	0	0.838048	0	-0.325433	0	0	0.258527	0	0	0	0	0.422681	0	0
chr7:17947328-17950308:(cth1)	0	0	0	0	0	0	0	0	0	-0.238924	0	1.06133	0.0270165	0	0	0.445298	0	0.838048	0	-0.325433	0	0	0.258527	0	0	0	0	0.422681	0	0
chr20:43715162-43723765:(bon)	0.292476	0	0.0716236	0.0758426	0	0	0	0	0	0	0	0	0.236716	0	0	0.0907269	0.447295	0	0	0	0	0	0	0	0	0	0	0.447856	-0.542679	0
chr20:43715162-43723765:(bon/mixer)	0.292476	0	0.0716236	0.0758426	0	0	0	0	0	0	0	0	0.236716	0	0	0.0907269	0.447295	0	0	0	0	0	0	0	0	0	0	0.447856	-0.542679	0
chr20:43715162-43723765:(mix)	0.292476	0	0.0716236	0.0758426	0	0	0	0	0	0	0	0	0.236716	0	0	0.0907269	0.447295	0	0	0	0	0	0	0	0	0	0	0.447856	-0.542679	0
chr20:43715162-43723765:(mix-like)	0.292476	0	0.0716236	0.0758426	0	0	0	0	0	0	0	0	0.236716	0	0	0.0907269	0.447295	0	0	0	0	0	0	0	0	0	0	0.447856	-0.542679	0
chr20:43715162-43723765:(mixl1)	0.292476	0	0.0716236	0.0758426	0	0	0	0	0	0	0	0	0.236716	0	0	0.0907269	0.447295	0	0	0	0	0	0	0	0	0	0	0.447856	-0.542679	0
chr6:59832800-59850403:(ddx3b)	-0.603061	0	-0.267611	-0.041543	0	0	0	0.583251	0	0	0	0	0	0	0	0.19519	0.0288792	0.027272	0	0	0	0	0.97063	0	0	0	0	0.422241	0	0
chr6:59832800-59850403:(etID309900.24)	-0.603061	0	-0.267611	-0.041543	0	0	0	0.583251	0	0	0	0	0	0	0	0.19519	0.0288792	0.027272	0	0	0	0	0.97063	0	0	0	0	0.422241	0	0
chr6:59832800-59850403:(p110)	-0.603061	0	-0.267611	-0.041543	0	0	0	0.583251	0	0	0	0	0	0	0	0.19519	0.0288792	0.027272	0	0	0	0	0.97063	0	0	0	0	0.422241	0	0
chr6:59832800-59850403:(p110a)	-0.603061	0	-0.267611	-0.041543	0	0	0	0.583251	0	0	0	0	0	0	0	0.19519	0.0288792	0.027272	0	0	0	0	0.97063	0	0	0	0	0.422241	0	0
chr6:59832800-59850403:(pl10)	-0.603061	0	-0.267611	-0.041543	0	0	0	0.583251	0	0	0	0	0	0	0	0.19519	0.0288792	0.027272	0	0	0	0	0.97063	0	0	0	0	0.422241	0	0
chr6:59832800-59850403:(pl10a)	-0.603061	0	-0.267611	-0.041543	0	0	0	0.583251	0	0	0	0	0	0	0	0.19519	0.0288792	0.027272	0	0	0	0	0.97063	0	0	0	0	0.422241	0	0
chr6:59832800-59850403:(wu:fb43h11)	-0.603061	0	-0.267611	-0.041543	0	0	0	0.583251	0	0	0	0	0	0	0	0.19519	0.0288792	0.027272	0	0	0	0	0.97063	0	0	0	0	0.422241	0	0
chr6:59832800-59850403:(wu:fy72b06)	-0.603061	0	-0.267611	-0.041543	0	0	0	0.583251	0	0	0	0	0	0	0	0.19519	0.0288792	0.027272	0	0	0	0	0.97063	0	0	0	0	0.422241	0	0
chr6:59832800-59850403:(ddx3xb)	-0.603061	0	-0.267611	-0.041543	0	0	0	0.583251	0	0	0	0	0	0	0	0.19519	0.0288792	0.027272	0	0	0	0	0.97063	0	0	0	0	0.422241	0	0
chr9:44831969-44838690:(cb291)	0.290717	0.948059	0	0	0	0	0	0	0	0	0	0	0	0	0	0	0.646451	0	0	0	0	0	0.754534	0	0	0	0	0.0855705	-0.0424926	0
chr9:44831969-44838690:(fzb-1)	0.290717	0.948059	0	0	0	0	0	0	0	0	0	0	0	0	0	0	0.646451	0	0	0	0	0	0.754534	0	0	0	0	0.0855705	-0.0424926	0
chr9:44831969-44838690:(fzb1)	0.290717	0.948059	0	0	0	0	0	0	0	0	0	0	0	0	0	0	0.646451	0	0	0	0	0	0.754534	0	0	0	0	0.0855705	-0.0424926	0
chr9:44831969-44838690:(id:ibd5075)	0.290717	0.948059	0	0	0	0	0	0	0	0	0	0	0	0	0	0	0.646451	0	0	0	0	0	0.754534	0	0	0	0	0.0855705	-0.0424926	0
chr9:44831969-44838690:(ik:tdsubc_2e7)	0.290717	0.948059	0	0	0	0	0	0	0	0	0	0	0	0	0	0	0.646451	0	0	0	0	0	0.754534	0	0	0	0	0.0855705	-0.0424926	0
chr9:44831969-44838690:(sfrp3)	0.290717	0.948059	0	0	0	0	0	0	0	0	0	0	0	0	0	0	0.646451	0	0	0	0	0	0.754534	0	0	0	0	0.0855705	-0.0424926	0
chr9:44831969-44838690:(xx:tdsubc_2e7)	0.290717	0.948059	0	0	0	0	0	0	0	0	0	0	0	0	0	0	0.646451	0	0	0	0	0	0.754534	0	0	0	0	0.0855705	-0.0424926	0
chr9:44831969-44838690:(frzb)	0.290717	0.948059	0	0	0	0	0	0	0	0	0	0	0	0	0	0	0.646451	0	0	0	0	0	0.754534	0	0	0	0	0.0855705	-0.0424926	0
chr14:15817054-15956674:(VEGFR3)	0.378267	0	0	0	0	0	0.712033	0	0	0.206778	0	0	-0.203976	0	0	-0.952025	-0.595457	0	0	-0.681364	0.145047	0.873178	-0.206548	0.30016	0	0.422928	0	-0.746164	0.197519	0
chr14:15817054-15956674:(cb1059)	0.378267	0	0	0	0	0	0.712033	0	0	0.206778	0	0	-0.203976	0	0	-0.952025	-0.595457	0	0	-0.681364	0.145047	0.873178	-0.206548	0.30016	0	0.422928	0	-0.746164	0.197519	0
chr14:15817054-15956674:(flt4)	0.378267	0	0	0	0	0	0.712033	0	0	0.206778	0	0	-0.203976	0	0	-0.952025	-0.595457	0	0	-0.681364	0.145047	0.873178	-0.206548	0.30016	0	0.422928	0	-0.746164	0.197519	0
chr14:34490445-34497724:(wnt-8)	0.166386	0	0	0.0910826	0	0	0	0.113817	0	0.861077	0	0	0	1.0792	0	0	0	0	0	0.0755983	0	0	0.550414	0	0	0	1.62401	-0.466323	-1.00456	0
chr14:34490445-34497724:(wnt8)	0.166386	0	0	0.0910826	0	0	0	0.113817	0	0.861077	0	0	0	1.0792	0	0	0	0	0	0.0755983	0	0	0.550414	0	0	0	1.62401	-0.466323	-1.00456	0
chr14:34490445-34497724:(wnt8.1)	0.166386	0	0	0.0910826	0	0	0	0.113817	0	0.861077	0	0	0	1.0792	0	0	0	0	0	0.0755983	0	0	0.550414	0	0	0	1.62401	-0.466323	-1.00456	0
chr14:34490445-34497724:(wu:fa20e02)	0.166386	0	0	0.0910826	0	0	0	0.113817	0	0.861077	0	0	0	1.0792	0	0	0	0	0	0.0755983	0	0	0.550414	0	0	0	1.62401	-0.466323	-1.00456	0
chr14:34490445-34497724:(wu:fe05d07)	0.166386	0	0	0.0910826	0	0	0	0.113817	0	0.861077	0	0	0	1.0792	0	0	0	0	0	0.0755983	0	0	0.550414	0	0	0	1.62401	-0.466323	-1.00456	0
chr14:34490445-34497724:(wnt8a)	0.166386	0	0	0.0910826	0	0	0	0.113817	0	0.861077	0	0	0	1.0792	0	0	0	0	0	0.0755983	0	0	0.550414	0	0	0	1.62401	-0.466323	-1.00456	0
chr11:39167846-39202915:(wnt-4)	0	0	0	0	0	0	0	1.30804	0	0	0	0	0	0	1.66881	0.26113	0	0	0.279018	0	0	0	0.311271	0	0	0	0.849758	-0.286337	-1.00067	0
chr11:39167846-39202915:(wnt4)	0	0	0	0	0	0	0	1.30804	0	0	0	0	0	0	1.66881	0.26113	0	0	0.279018	0	0	0	0.311271	0	0	0	0.849758	-0.286337	-1.00067	0
chr11:39167846-39202915:(zgc:136737)	0	0	0	0	0	0	0	1.30804	0	0	0	0	0	0	1.66881	0.26113	0	0	0.279018	0	0	0	0.311271	0	0	0	0.849758	-0.286337	-1.00067	0
chr11:39167846-39202915:(wnt4a)	0	0	0	0	0	0	0	1.30804	0	0	0	0	0	0	1.66881	0.26113	0	0	0.279018	0	0	0	0.311271	0	0	0	0.849758	-0.286337	-1.00067	0
chr17:4239445-4245304:(DVR-1)	0.117748	0	0	0	0	0	-0.0122428	0	0	0.186019	0	0	0	0	0	-0.648272	0.00932562	0.18381	0	0.362752	0.527981	0	0	0	0	0	0	0	0.320382	0
chr17:4239445-4245304:(VG1)	0.117748	0	0	0	0	0	-0.0122428	0	0	0.186019	0	0	0	0	0	-0.648272	0.00932562	0.18381	0	0.362752	0.527981	0	0	0	0	0	0	0	0.320382	0
chr17:4239445-4245304:(cb556)	0.117748	0	0	0	0	0	-0.0122428	0	0	0.186019	0	0	0	0	0	-0.648272	0.00932562	0.18381	0	0.362752	0.527981	0	0	0	0	0	0	0	0.320382	0
chr17:4239445-4245304:(dvr1)	0.117748	0	0	0	0	0	-0.0122428	0	0	0.186019	0	0	0	0	0	-0.648272	0.00932562	0.18381	0	0.362752	0.527981	0	0	0	0	0	0	0	0.320382	0
chr17:4239445-4245304:(zDVR-1)	0.117748	0	0	0	0	0	-0.0122428	0	0	0.186019	0	0	0	0	0	-0.648272	0.00932562	0.18381	0	0.362752	0.527981	0	0	0	0	0	0	0	0.320382	0
chr17:4239445-4245304:(zDVR1)	0.117748	0	0	0	0	0	-0.0122428	0	0	0.186019	0	0	0	0	0	-0.648272	0.00932562	0.18381	0	0.362752	0.527981	0	0	0	0	0	0	0	0.320382	0
chr17:4239445-4245304:(zgc:103542)	0.117748	0	0	0	0	0	-0.0122428	0	0	0.186019	0	0	0	0	0	-0.648272	0.00932562	0.18381	0	0.362752	0.527981	0	0	0	0	0	0	0	0.320382	0
chr17:4239445-4245304:(gdf3)	0.117748	0	0	0	0	0	-0.0122428	0	0	0.186019	0	0	0	0	0	-0.648272	0.00932562	0.18381	0	0.362752	0.527981	0	0	0	0	0	0	0	0.320382	0
chr17:42565998-42568438:(HNF-3B)	0	0	0	0	0	0	0	1.12867	0	0	0	0	0	0	0	0.668518	0	0.944298	0.360553	0	0	0	0	0	0	0	0	0	0	0
chr17:42565998-42568438:(ax)	0	0	0	0	0	0	0	1.12867	0	0	0	0	0	0	0	0.668518	0	0.944298	0.360553	0	0	0	0	0	0	0	0	0	0	0
chr17:42565998-42568438:(axl)	0	0	0	0	0	0	0	1.12867	0	0	0	0	0	0	0	0.668518	0	0.944298	0.360553	0	0	0	0	0	0	0	0	0	0	0
chr17:42565998-42568438:(fkd1)	0	0	0	0	0	0	0	1.12867	0	0	0	0	0	0	0	0.668518	0	0.944298	0.360553	0	0	0	0	0	0	0	0	0	0	0
chr17:42565998-42568438:(ik:tdsubc_2g8)	0	0	0	0	0	0	0	1.12867	0	0	0	0	0	0	0	0.668518	0	0.944298	0.360553	0	0	0	0	0	0	0	0	0	0	0
chr17:42565998-42568438:(tdsubc_2g8)	0	0	0	0	0	0	0	1.12867	0	0	0	0	0	0	0	0.668518	0	0.944298	0.360553	0	0	0	0	0	0	0	0	0	0	0
chr17:42565998-42568438:(wu:fe05g04)	0	0	0	0	0	0	0	1.12867	0	0	0	0	0	0	0	0.668518	0	0.944298	0.360553	0	0	0	0	0	0	0	0	0	0	0
chr17:42565998-42568438:(xx:tdsubc_2g8)	0	0	0	0	0	0	0	1.12867	0	0	0	0	0	0	0	0.668518	0	0.944298	0.360553	0	0	0	0	0	0	0	0	0	0	0
chr17:42565998-42568438:(foxa2)	0	0	0	0	0	0	0	1.12867	0	0	0	0	0	0	0	0.668518	0	0.944298	0.360553	0	0	0	0	0	0	0	0	0	0	0
chr23:27652906-27658054:(WNT-1)	0	0	0	0	0	1.27971	0	0	0.916096	0	0	1.29043	0	0	0	0.506128	0	0.669203	1.42125	0	0	0	0	0	0	0	0	0	0	0
chr23:27652906-27658054:(int-1)	0	0	0	0	0	1.27971	0	0	0.916096	0	0	1.29043	0	0	0	0.506128	0	0.669203	1.42125	0	0	0	0	0	0	0	0	0	0	0
chr23:27652906-27658054:(sb:eu647)	0	0	0	0	0	1.27971	0	0	0.916096	0	0	1.29043	0	0	0	0.506128	0	0.669203	1.42125	0	0	0	0	0	0	0	0	0	0	0
chr23:27652906-27658054:(zgc:194464)	0	0	0	0	0	1.27971	0	0	0.916096	0	0	1.29043	0	0	0	0.506128	0	0.669203	1.42125	0	0	0	0	0	0	0	0	0	0	0
chr23:27652906-27658054:(zgc:194478)	0	0	0	0	0	1.27971	0	0	0.916096	0	0	1.29043	0	0	0	0.506128	0	0.669203	1.42125	0	0	0	0	0	0	0	0	0	0	0
chr23:27652906-27658054:(wnt1)	0	0	0	0	0	1.27971	0	0	0.916096	0	0	1.29043	0	0	0	0.506128	0	0.669203	1.42125	0	0	0	0	0	0	0	0	0	0	0
chr7:17691849-17712606:(wu:fc44c03)	-0.118447	0	-0.180936	0.397314	0	0	0	-0.358103	0	-0.00878281	0	0	0.0810663	0	0	0.00202358	0.115553	-0.312022	0	-0.174473	0	1.3971	0.648369	0	0	0	0	0.207885	-0.698329	0
chr7:17691849-17712606:(zgc:110510)	-0.118447	0	-0.180936	0.397314	0	0	0	-0.358103	0	-0.00878281	0	0	0.0810663	0	0	0.00202358	0.115553	-0.312022	0	-0.174473	0	1.3971	0.648369	0	0	0	0	0.207885	-0.698329	0
chr7:17691849-17712606:(men1)	-0.118447	0	-0.180936	0.397314	0	0	0	-0.358103	0	-0.00878281	0	0	0.0810663	0	0	0.00202358	0.115553	-0.312022	0	-0.174473	0	1.3971	0.648369	0	0	0	0	0.207885	-0.698329	0
chr1:54013455-54026178:(cb335)	0	0	0	0	0	2.01473	0	0.689142	0	0	0	0	0	0	0.808881	0	0	0.684071	1.7413	0	0	0	0	0	0	0	0	0	0	0
chr1:54013455-54026178:(fa04c10)	0	0	0	0	0	2.01473	0	0.689142	0	0	0	0	0	0	0.808881	0	0	0.684071	1.7413	0	0	0	0	0	0	0	0	0	0	0
chr1:54013455-54026178:(wu:fa04c10)	0	0	0	0	0	2.01473	0	0.689142	0	0	0	0	0	0	0.808881	0	0	0.684071	1.7413	0	0	0	0	0	0	0	0	0	0	0
chr1:54013455-54026178:(dla)	0	0	0	0	0	2.01473	0	0.689142	0	0	0	0	0	0	0.808881	0	0	0.684071	1.7413	0	0	0	0	0	0	0	0	0	0	0
chr13:6075572-6081803:(sc:d0402)	0	0	0	0	0	1.57247	0	0.739789	0	0	0	0.708122	0	0	0	0.30597	0	0	1.71401	0	0	0	0	0	0	0	1.1708	0	0	0
chr13:6075572-6081803:(dld)	0	0	0	0	0	1.57247	0	0.739789	0	0	0	0.708122	0	0	0	0.30597	0	0	1.71401	0	0	0	0	0	0	0	1.1708	0	0	0
chr20:22130284-22175026:(clock)	0.227428	0	0.481208	0.676242	0	0	0	0	0	0	0.758416	0	-0.117127	0	0	0	0	0	0	-0.372666	0	0	-0.186646	0	0	0	0	0.354926	-0.197552	0
chr20:22130284-22175026:(zCLOCK1)	0.227428	0	0.481208	0.676242	0	0	0	0	0	0	0.758416	0	-0.117127	0	0	0	0	0	0	-0.372666	0	0	-0.186646	0	0	0	0	0.354926	-0.197552	0
chr20:22130284-22175026:(zfCLOCK1)	0.227428	0	0.481208	0.676242	0	0	0	0	0	0	0.758416	0	-0.117127	0	0	0	0	0	0	-0.372666	0	0	-0.186646	0	0	0	0	0.354926	-0.197552	0
chr20:22130284-22175026:(clocka)	0.227428	0	0.481208	0.676242	0	0	0	0	0	0	0.758416	0	-0.117127	0	0	0	0	0	0	-0.372666	0	0	-0.186646	0	0	0	0	0.354926	-0.197552	0
chr5:36693889-36701760:(etID309872.5)	0	0	-0.0177332	0.0833958	0	0	0	0	1.05232	0	0	0	0	0	0	0.165227	0	1.26615	1.38138	0	0	0	0	0	0	0	0	0	0	0.817169
chr5:36693889-36701760:(sc:d0400)	0	0	-0.0177332	0.0833958	0	0	0	0	1.05232	0	0	0	0	0	0	0.165227	0	1.26615	1.38138	0	0	0	0	0	0	0	0	0	0	0.817169
chr5:36693889-36701760:(dlb)	0	0	-0.0177332	0.0833958	0	0	0	0	1.05232	0	0	0	0	0	0	0.165227	0	1.26615	1.38138	0	0	0	0	0	0	0	0	0	0	0.817169
chr13:29993593-30006260:(wnt-8b)	0	0	0	0	0	0	0	0	0	0	0	0	0	0	0	0.824661	0	0	1.04886	0	0.131683	0	-0.06501	0	1.62687	0	0	-0.361588	0	0
chr13:29993593-30006260:(wnt8b)	0	0	0	0	0	0	0	0	0	0	0	0	0	0	0	0.824661	0	0	1.04886	0	0.131683	0	-0.06501	0	1.62687	0	0	-0.361588	0	0
chr20:35073981-35076377:(antivin)	0	0	0	0	0	0	0	0.597187	0	0	0	0	0.0363565	0	0	0	0.547965	0.245328	0	0	0	0	-0.209254	0.443582	0	0	0	0.795199	0	0
chr20:35073981-35076377:(atv)	0	0	0	0	0	0	0	0.597187	0	0	0	0	0.0363565	0	0	0	0.547965	0.245328	0	0	0	0	-0.209254	0.443582	0	0	0	0.795199	0	0
chr20:35073981-35076377:(cb73)	0	0	0	0	0	0	0	0.597187	0	0	0	0	0.0363565	0	0	0	0.547965	0.245328	0	0	0	0	-0.209254	0.443582	0	0	0	0.795199	0	0
chr20:35073981-35076377:(ik:tdsubc_2b12)	0	0	0	0	0	0	0	0.597187	0	0	0	0	0.0363565	0	0	0	0.547965	0.245328	0	0	0	0	-0.209254	0.443582	0	0	0	0.795199	0	0
chr20:35073981-35076377:(xx:tdsubc_2b12)	0	0	0	0	0	0	0	0.597187	0	0	0	0	0.0363565	0	0	0	0.547965	0.245328	0	0	0	0	-0.209254	0.443582	0	0	0	0.795199	0	0
chr20:35073981-35076377:(lft1)	0	0	0	0	0	0	0	0.597187	0	0	0	0	0.0363565	0	0	0	0.547965	0.245328	0	0	0	0	-0.209254	0.443582	0	0	0	0.795199	0	0
chr17:8308182-8312891:(atv2)	0.143054	0	0	0	0	0	0	0	0	0	0	0	0	0	0	0.0760036	0	0	0	-0.176214	0.854317	0.804297	0.833715	0	0	0	0	-0.417105	0.0860502	0
chr17:8308182-8312891:(cb720)	0.143054	0	0	0	0	0	0	0	0	0	0	0	0	0	0	0.0760036	0	0	0	-0.176214	0.854317	0.804297	0.833715	0	0	0	0	-0.417105	0.0860502	0
chr17:8308182-8312891:(fe38b03)	0.143054	0	0	0	0	0	0	0	0	0	0	0	0	0	0	0.0760036	0	0	0	-0.176214	0.854317	0.804297	0.833715	0	0	0	0	-0.417105	0.0860502	0
chr17:8308182-8312891:(wu:fe38b03)	0.143054	0	0	0	0	0	0	0	0	0	0	0	0	0	0	0.0760036	0	0	0	-0.176214	0.854317	0.804297	0.833715	0	0	0	0	-0.417105	0.0860502	0
chr17:8308182-8312891:(lft2)	0.143054	0	0	0	0	0	0	0	0	0	0	0	0	0	0	0.0760036	0	0	0	-0.176214	0.854317	0.804297	0.833715	0	0	0	0	-0.417105	0.0860502	0
chr5:40728613-40734027:(Isl-1)	0	0	0	0	0	0	0	0	0	0	0	0	0	0	0	0.0589703	-0.283432	1.03718	0	0.232722	0	0	0.214622	0	1.00342	0	0	0.520104	0	0
chr5:40728613-40734027:(islet-1)	0	0	0	0	0	0	0	0	0	0	0	0	0	0	0	0.0589703	-0.283432	1.03718	0	0.232722	0	0	0.214622	0	1.00342	0	0	0.520104	0	0
chr5:40728613-40734027:(isl1)	0	0	0	0	0	0	0	0	0	0	0	0	0	0	0	0.0589703	-0.283432	1.03718	0	0.232722	0	0	0.214622	0	1.00342	0	0	0.520104	0	0
chr7:29992889-29996894:(ISL-3)	0.0135251	0	0.400128	0	0	0	0	0	0.640873	0.441948	0	0	0	0.66007	0	0	0	0	0	0.396832	0.562061	0	0.71755	0	0	0	0	-0.23224	0	0
chr7:29992889-29996894:(isl3)	0.0135251	0	0.400128	0	0	0	0	0	0.640873	0.441948	0	0	0	0.66007	0	0	0	0	0	0.396832	0.562061	0	0.71755	0	0	0	0	-0.23224	0	0
chr7:29992889-29996894:(islet 3)	0.0135251	0	0.400128	0	0	0	0	0	0.640873	0.441948	0	0	0	0.66007	0	0	0	0	0	0.396832	0.562061	0	0.71755	0	0	0	0	-0.23224	0	0
chr7:29992889-29996894:(zfIsl-3)	0.0135251	0	0.400128	0	0	0	0	0	0.640873	0.441948	0	0	0	0.66007	0	0	0	0	0	0.396832	0.562061	0	0.71755	0	0	0	0	-0.23224	0	0
chr7:29992889-29996894:(zgc:109840)	0.0135251	0	0.400128	0	0	0	0	0	0.640873	0.441948	0	0	0	0.66007	0	0	0	0	0	0.396832	0.562061	0	0.71755	0	0	0	0	-0.23224	0	0
chr7:29992889-29996894:(isl2b)	0.0135251	0	0.400128	0	0	0	0	0	0.640873	0.441948	0	0	0	0.66007	0	0	0	0	0	0.396832	0.562061	0	0.71755	0	0	0	0	-0.23224	0	0
chr9:37141836-37296906:(fc85b05)	0	0.541055	-0.0668028	-0.405006	-0.244786	0.149374	0.120968	0.447031	1.36555	0.612143	0.0293498	0.90828	0	0.98105	0.867799	0.254972	-0.158493	0	0.432246	0	0.00797961	-0.34307	0.452265	0	-0.30301	-0.0943509	1.19487	-1.26344	0	0
chr9:37141836-37296906:(gli2)	0	0.541055	-0.0668028	-0.405006	-0.244786	0.149374	0.120968	0.447031	1.36555	0.612143	0.0293498	0.90828	0	0.98105	0.867799	0.254972	-0.158493	0	0.432246	0	0.00797961	-0.34307	0.452265	0	-0.30301	-0.0943509	1.19487	-1.26344	0	0
chr9:37141836-37296906:(wu:fc85b05)	0	0.541055	-0.0668028	-0.405006	-0.244786	0.149374	0.120968	0.447031	1.36555	0.612143	0.0293498	0.90828	0	0.98105	0.867799	0.254972	-0.158493	0	0.432246	0	0.00797961	-0.34307	0.452265	0	-0.30301	-0.0943509	1.19487	-1.26344	0	0
chr9:37141836-37296906:(yot)	0	0.541055	-0.0668028	-0.405006	-0.244786	0.149374	0.120968	0.447031	1.36555	0.612143	0.0293498	0.90828	0	0.98105	0.867799	0.254972	-0.158493	0	0.432246	0	0.00797961	-0.34307	0.452265	0	-0.30301	-0.0943509	1.19487	-1.26344	0	0
chr9:37141836-37296906:(you-too)	0	0.541055	-0.0668028	-0.405006	-0.244786	0.149374	0.120968	0.447031	1.36555	0.612143	0.0293498	0.90828	0	0.98105	0.867799	0.254972	-0.158493	0	0.432246	0	0.00797961	-0.34307	0.452265	0	-0.30301	-0.0943509	1.19487	-1.26344	0	0
chr9:37141836-37296906:(gli2a)	0	0.541055	-0.0668028	-0.405006	-0.244786	0.149374	0.120968	0.447031	1.36555	0.612143	0.0293498	0.90828	0	0.98105	0.867799	0.254972	-0.158493	0	0.432246	0	0.00797961	-0.34307	0.452265	0	-0.30301	-0.0943509	1.19487	-1.26344	0	0
chr1:39387843-39779911:(cb399)	-0.47237	0	0.0888594	-0.0357906	0.33831	0.0792572	0.658902	0.106919	0.891736	0.264908	0	0.236103	0	0.388054	0.0195314	0.501972	-1.48388	0.414878	0.310977	-0.439455	-0.965227	-0.714217	-0.349007	0	0.959312	0.488745	0.376567	-0.292166	-0.741463	-0.121562
chr1:39387843-39779911:(id:ibd3379)	-0.47237	0	0.0888594	-0.0357906	0.33831	0.0792572	0.658902	0.106919	0.891736	0.264908	0	0.236103	0	0.388054	0.0195314	0.501972	-1.48388	0.414878	0.310977	-0.439455	-0.965227	-0.714217	-0.349007	0	0.959312	0.488745	0.376567	-0.292166	-0.741463	-0.121562
chr1:39387843-39779911:(id:ibd3379m)	-0.47237	0	0.0888594	-0.0357906	0.33831	0.0792572	0.658902	0.106919	0.891736	0.264908	0	0.236103	0	0.388054	0.0195314	0.501972	-1.48388	0.414878	0.310977	-0.439455	-0.965227	-0.714217	-0.349007	0	0.959312	0.488745	0.376567	-0.292166	-0.741463	-0.121562
chr1:39387843-39779911:(odz3)	-0.47237	0	0.0888594	-0.0357906	0.33831	0.0792572	0.658902	0.106919	0.891736	0.264908	0	0.236103	0	0.388054	0.0195314	0.501972	-1.48388	0.414878	0.310977	-0.439455	-0.965227	-0.714217	-0.349007	0	0.959312	0.488745	0.376567	-0.292166	-0.741463	-0.121562
chr1:39387843-39779911:(srs334)	-0.47237	0	0.0888594	-0.0357906	0.33831	0.0792572	0.658902	0.106919	0.891736	0.264908	0	0.236103	0	0.388054	0.0195314	0.501972	-1.48388	0.414878	0.310977	-0.439455	-0.965227	-0.714217	-0.349007	0	0.959312	0.488745	0.376567	-0.292166	-0.741463	-0.121562
chr1:39387843-39779911:(ten-3)	-0.47237	0	0.0888594	-0.0357906	0.33831	0.0792572	0.658902	0.106919	0.891736	0.264908	0	0.236103	0	0.388054	0.0195314	0.501972	-1.48388	0.414878	0.310977	-0.439455	-0.965227	-0.714217	-0.349007	0	0.959312	0.488745	0.376567	-0.292166	-0.741463	-0.121562
chr1:39387843-39779911:(ten-m3)	-0.47237	0	0.0888594	-0.0357906	0.33831	0.0792572	0.658902	0.106919	0.891736	0.264908	0	0.236103	0	0.388054	0.0195314	0.501972	-1.48388	0.414878	0.310977	-0.439455	-0.965227	-0.714217	-0.349007	0	0.959312	0.488745	0.376567	-0.292166	-0.741463	-0.121562
chr1:39387843-39779911:(zgc:153720)	-0.47237	0	0.0888594	-0.0357906	0.33831	0.0792572	0.658902	0.106919	0.891736	0.264908	0	0.236103	0	0.388054	0.0195314	0.501972	-1.48388	0.414878	0.310977	-0.439455	-0.965227	-0.714217	-0.349007	0	0.959312	0.488745	0.376567	-0.292166	-0.741463	-0.121562
chr1:39387843-39779911:(tenm3)	-0.47237	0	0.0888594	-0.0357906	0.33831	0.0792572	0.658902	0.106919	0.891736	0.264908	0	0.236103	0	0.388054	0.0195314	0.501972	-1.48388	0.414878	0.310977	-0.439455	-0.965227	-0.714217	-0.349007	0	0.959312	0.488745	0.376567	-0.292166	-0.741463	-0.121562
chr15:10002343-10455413:(odz4)	-0.184493	0	-0.664177	-0.438109	0.102323	0.621421	-0.185136	-0.512285	-0.0432211	-0.941116	0	-0.0668306	-0.675176	0	0.135727	0.724966	-0.502386	0.651895	0.478325	-0.297246	-0.0708807	0	-0.443665	-0.56898	1.07213	0	0	-0.439212	-0.688654	-0.579398
chr15:10002343-10455413:(ten-4)	-0.184493	0	-0.664177	-0.438109	0.102323	0.621421	-0.185136	-0.512285	-0.0432211	-0.941116	0	-0.0668306	-0.675176	0	0.135727	0.724966	-0.502386	0.651895	0.478325	-0.297246	-0.0708807	0	-0.443665	-0.56898	1.07213	0	0	-0.439212	-0.688654	-0.579398
chr15:10002343-10455413:(ten-m4)	-0.184493	0	-0.664177	-0.438109	0.102323	0.621421	-0.185136	-0.512285	-0.0432211	-0.941116	0	-0.0668306	-0.675176	0	0.135727	0.724966	-0.502386	0.651895	0.478325	-0.297246	-0.0708807	0	-0.443665	-0.56898	1.07213	0	0	-0.439212	-0.688654	-0.579398
chr15:10002343-10455413:(tenm4)	-0.184493	0	-0.664177	-0.438109	0.102323	0.621421	-0.185136	-0.512285	-0.0432211	-0.941116	0	-0.0668306	-0.675176	0	0.135727	0.724966	-0.502386	0.651895	0.478325	-0.297246	-0.0708807	0	-0.443665	-0.56898	1.07213	0	0	-0.439212	-0.688654	-0.579398
chr25:32746016-32751981:(ISL-2)	-0.216402	0	0.19823	0.424297	0	0	0	0.543941	0	0.671413	0	0	0	0.634262	0	0	-0.283432	-0.108948	0	0.0286017	0	0	0.778893	0	0	0	0	0.042983	0	0
chr25:32746016-32751981:(isl2)	-0.216402	0	0.19823	0.424297	0	0	0	0.543941	0	0.671413	0	0	0	0.634262	0	0	-0.283432	-0.108948	0	0.0286017	0	0	0.778893	0	0	0	0	0.042983	0	0
chr25:32746016-32751981:(wu:fc29g02)	-0.216402	0	0.19823	0.424297	0	0	0	0.543941	0	0.671413	0	0	0	0.634262	0	0	-0.283432	-0.108948	0	0.0286017	0	0	0.778893	0	0	0	0	0.042983	0	0
chr25:32746016-32751981:(zfIsl-2)	-0.216402	0	0.19823	0.424297	0	0	0	0.543941	0	0.671413	0	0	0	0.634262	0	0	-0.283432	-0.108948	0	0.0286017	0	0	0.778893	0	0	0	0	0.042983	0	0
chr25:32746016-32751981:(isl2a)	-0.216402	0	0.19823	0.424297	0	0	0	0.543941	0	0.671413	0	0	0	0.634262	0	0	-0.283432	-0.108948	0	0.0286017	0	0	0.778893	0	0	0	0	0.042983	0	0
chr3:41917499-41926865:(id:ibd2614)	0	0	0	0	0	1.87077	0	0	0.853948	0	0	1.05219	0	0	0	0.0760036	0	0	1.70756	0	0	0	0	0	1.06621	0	0	0	0	0
chr3:41917499-41926865:(id:ibd5029)	0	0	0	0	0	1.87077	0	0	0.853948	0	0	1.05219	0	0	0	0.0760036	0	0	1.70756	0	0	0	0	0	1.06621	0	0	0	0	0
chr3:41917499-41926865:(id:ibd5138)	0	0	0	0	0	1.87077	0	0	0.853948	0	0	1.05219	0	0	0	0.0760036	0	0	1.70756	0	0	0	0	0	1.06621	0	0	0	0	0
chr3:41917499-41926865:(l-fng)	0	0	0	0	0	1.87077	0	0	0.853948	0	0	1.05219	0	0	0	0.0760036	0	0	1.70756	0	0	0	0	0	1.06621	0	0	0	0	0
chr3:41917499-41926865:(wu:fc69h02)	0	0	0	0	0	1.87077	0	0	0.853948	0	0	1.05219	0	0	0	0.0760036	0	0	1.70756	0	0	0	0	0	1.06621	0	0	0	0	0
chr3:41917499-41926865:(wu:fi34c01)	0	0	0	0	0	1.87077	0	0	0.853948	0	0	1.05219	0	0	0	0.0760036	0	0	1.70756	0	0	0	0	0	1.06621	0	0	0	0	0
chr3:41917499-41926865:(lfng)	0	0	0	0	0	1.87077	0	0	0.853948	0	0	1.05219	0	0	0	0.0760036	0	0	1.70756	0	0	0	0	0	1.06621	0	0	0	0	0
chr8:28593749-28595495:(par1)	0	0	0.191599	0.496848	0	0	0.846732	0	0.988646	0.692811	0.931204	0	0	1.55191	0	0	0	0	0	0	0	0	0	0	0	1.76175	1.55266	0	0	0
chr8:28593749-28595495:(tcf15)	0	0	0.191599	0.496848	0	0	0.846732	0	0.988646	0.692811	0.931204	0	0	1.55191	0	0	0	0	0	0	0	0	0	0	0	1.76175	1.55266	0	0	0
chr15:46791703-46828902:(chd)	0.258447	0	-0.0795182	0	0	0	0	0.454519	0	0.217574	0	0	0.337387	0.590598	0.875287	-0.206543	0.0708437	-0.453642	0.439734	-1.01506	0	0	0	0	0	0.390258	0	-0.0798627	0.0446576	0
chr15:46791703-46828902:(din)	0.258447	0	-0.0795182	0	0	0	0	0.454519	0	0.217574	0	0	0.337387	0.590598	0.875287	-0.206543	0.0708437	-0.453642	0.439734	-1.01506	0	0	0	0	0	0.390258	0	-0.0798627	0.0446576	0
chr15:46791703-46828902:(fe47d04)	0.258447	0	-0.0795182	0	0	0	0	0.454519	0	0.217574	0	0	0.337387	0.590598	0.875287	-0.206543	0.0708437	-0.453642	0.439734	-1.01506	0	0	0	0	0	0.390258	0	-0.0798627	0.0446576	0
chr15:46791703-46828902:(wu:fe47d04)	0.258447	0	-0.0795182	0	0	0	0	0.454519	0	0.217574	0	0	0.337387	0.590598	0.875287	-0.206543	0.0708437	-0.453642	0.439734	-1.01506	0	0	0	0	0	0.390258	0	-0.0798627	0.0446576	0
chr15:46791703-46828902:(chrd)	0.258447	0	-0.0795182	0	0	0	0	0.454519	0	0.217574	0	0	0.337387	0.590598	0.875287	-0.206543	0.0708437	-0.453642	0.439734	-1.01506	0	0	0	0	0	0.390258	0	-0.0798627	0.0446576	0
chr19:7038693-7043351:(SI:dZ179B20.1)	-0.898339	0	-0.562888	0	0.902582	0	0	0	0	0	0	0.131368	0	0	0	0	0	0	0	0	0	0	-0.245466	0	0	0	0	0.323258	0.563171	0
chr19:7038693-7043351:(SI:dZ179B20.3)	-0.898339	0	-0.562888	0	0.902582	0	0	0	0	0	0	0.131368	0	0	0	0	0	0	0	0	0	0	-0.245466	0	0	0	0	0.323258	0.563171	0
chr19:7038693-7043351:(SI:dZ179B20.7)	-0.898339	0	-0.562888	0	0.902582	0	0	0	0	0	0	0.131368	0	0	0	0	0	0	0	0	0	0	-0.245466	0	0	0	0	0.323258	0.563171	0
chr19:7038693-7043351:(mhc1uda)	-0.898339	0	-0.562888	0	0.902582	0	0	0	0	0	0	0.131368	0	0	0	0	0	0	0	0	0	0	-0.245466	0	0	0	0	0.323258	0.563171	0
chr19:7038693-7043351:(mhc1ufa)	-0.898339	0	-0.562888	0	0.902582	0	0	0	0	0	0	0.131368	0	0	0	0	0	0	0	0	0	0	-0.245466	0	0	0	0	0.323258	0.563171	0
chr19:7038693-7043351:(tapbp)	-0.898339	0	-0.562888	0	0.902582	0	0	0	0	0	0	0.131368	0	0	0	0	0	0	0	0	0	0	-0.245466	0	0	0	0	0.323258	0.563171	0
chr19:7038693-7043351:(tpsn)	-0.898339	0	-0.562888	0	0.902582	0	0	0	0	0	0	0.131368	0	0	0	0	0	0	0	0	0	0	-0.245466	0	0	0	0	0.323258	0.563171	0
chr19:7038693-7043351:(zgc:109814)	-0.898339	0	-0.562888	0	0.902582	0	0	0	0	0	0	0.131368	0	0	0	0	0	0	0	0	0	0	-0.245466	0	0	0	0	0.323258	0.563171	0
chr19:7038693-7043351:(tapbp.1)	-0.898339	0	-0.562888	0	0.902582	0	0	0	0	0	0	0.131368	0	0	0	0	0	0	0	0	0	0	-0.245466	0	0	0	0	0.323258	0.563171	0
chr14:36226246-36229796:(pitx2a)	0	0	0	0	0	0	0	0	0	0.0529628	0	1.26304	0	0	0	0.297852	0	0.527874	0	0	0	0	0.675353	0	0	0	0	0.413537	0	0
chr14:36226246-36229796:(pitx2c)	0	0	0	0	0	0	0	0	0	0.0529628	0	1.26304	0	0	0	0.297852	0	0.527874	0	0	0	0	0.675353	0	0	0	0	0.413537	0	0
chr14:36226246-36229796:(zgc:110508)	0	0	0	0	0	0	0	0	0	0.0529628	0	1.26304	0	0	0	0.297852	0	0.527874	0	0	0	0	0.675353	0	0	0	0	0.413537	0	0
chr14:36226246-36229796:(pitx2)	0	0	0	0	0	0	0	0	0	0.0529628	0	1.26304	0	0	0	0.297852	0	0.527874	0	0	0	0	0.675353	0	0	0	0	0.413537	0	0
chr12:23175962-23320266:(dlg3)	0.259841	0	0.032541	-0.679243	0	0	0.2727	0	0	0.595901	0	0	0.1806	0	0	-0.965389	0.0601856	0	0	-0.268759	0.210864	0.285783	-0.76398	0	0	0.631412	0	-0.258925	0.0639627	0
chr12:23175962-23320266:(hmp)	0.259841	0	0.032541	-0.679243	0	0	0.2727	0	0	0.595901	0	0	0.1806	0	0	-0.965389	0.0601856	0	0	-0.268759	0.210864	0.285783	-0.76398	0	0	0.631412	0	-0.258925	0.0639627	0
chr12:23175962-23320266:(mpp7)	0.259841	0	0.032541	-0.679243	0	0	0.2727	0	0	0.595901	0	0	0.1806	0	0	-0.965389	0.0601856	0	0	-0.268759	0.210864	0.285783	-0.76398	0	0	0.631412	0	-0.258925	0.0639627	0
chr12:23175962-23320266:(mpp7a)	0.259841	0	0.032541	-0.679243	0	0	0.2727	0	0	0.595901	0	0	0.1806	0	0	-0.965389	0.0601856	0	0	-0.268759	0.210864	0.285783	-0.76398	0	0	0.631412	0	-0.258925	0.0639627	0
chr5:61645156-61652224:(cb253)	-0.638702	0	0	0	0	0	0	0	0	0	0	0	0	0	0	0	0	0.343814	0	0	0	0	-0.286859	2.01919	0	0	0	0	-0.394675	0
chr5:61645156-61652224:(dra)	-0.638702	0	0	0	0	0	0	0	0	0	0	0	0	0	0	0	0	0.343814	0	0	0	0	-0.286859	2.01919	0	0	0	0	-0.394675	0
chr5:61645156-61652224:(zgc:109857)	-0.638702	0	0	0	0	0	0	0	0	0	0	0	0	0	0	0	0	0.343814	0	0	0	0	-0.286859	2.01919	0	0	0	0	-0.394675	0
chr5:61645156-61652224:(drl)	-0.638702	0	0	0	0	0	0	0	0	0	0	0	0	0	0	0	0	0.343814	0	0	0	0	-0.286859	2.01919	0	0	0	0	-0.394675	0
chr9:44291721-44294892:(NDF1)	-0.570437	0	-0.058895	0.468203	0	0	0	0.667028	0	0	0	0	0	0	0	0	0	0.713109	0.351213	0.62881	0	0	0.082436	0	0.87123	0	0	0	0	1.12279
chr9:44291721-44294892:(neuro-D)	-0.570437	0	-0.058895	0.468203	0	0	0	0.667028	0	0	0	0	0	0	0	0	0	0.713109	0.351213	0.62881	0	0	0.082436	0	0.87123	0	0	0	0	1.12279
chr9:44291721-44294892:(neurod)	-0.570437	0	-0.058895	0.468203	0	0	0	0.667028	0	0	0	0	0	0	0	0	0	0.713109	0.351213	0.62881	0	0	0.082436	0	0.87123	0	0	0	0	1.12279
chr9:44291721-44294892:(nrd)	-0.570437	0	-0.058895	0.468203	0	0	0	0.667028	0	0	0	0	0	0	0	0	0	0.713109	0.351213	0.62881	0	0	0.082436	0	0.87123	0	0	0	0	1.12279
chr9:44291721-44294892:(neurod1)	-0.570437	0	-0.058895	0.468203	0	0	0	0.667028	0	0	0	0	0	0	0	0	0	0.713109	0.351213	0.62881	0	0	0.082436	0	0.87123	0	0	0	0	1.12279
chr15:29011290-29012493:(boz)	0	0	0	0	1.14417	0	0	0	0	0	0	0	0	0	0	0	0	1.14968	1.08881	0	0	0	0	0	0	0	0	0.648397	0	0
chr15:29011290-29012493:(dha)	0	0	0	0	1.14417	0	0	0	0	0	0	0	0	0	0	0	0	1.14968	1.08881	0	0	0	0	0	0	0	0	0.648397	0	0
chr15:29011290-29012493:(nwk)	0	0	0	0	1.14417	0	0	0	0	0	0	0	0	0	0	0	0	1.14968	1.08881	0	0	0	0	0	0	0	0	0.648397	0	0
chr15:29011290-29012493:(dharma)	0	0	0	0	1.14417	0	0	0	0	0	0	0	0	0	0	0	0	1.14968	1.08881	0	0	0	0	0	0	0	0	0.648397	0	0
chr9:11379859-11409691:(WNT-10A)	-0.124509	1.28616	-0.86824	0	0	0	0	0	0	0.972921	0	0	0	0	0	0	0.890648	0	0	0	-0.0530946	0	0	0	0	0	0	0	-0.0846026	0
chr9:11379859-11409691:(wnt10a)	-0.124509	1.28616	-0.86824	0	0	0	0	0	0	0.972921	0	0	0	0	0	0	0.890648	0	0	0	-0.0530946	0	0	0	0	0	0	0	-0.0846026	0
chr18:17537344-17577489:(dye)	-0.981124	0	-0.645674	-0.243515	0.694857	0	0	0.0802492	0	0	0	-0.252447	0.461427	0	0	0	0	0.478513	0	0.00424236	-0.131559	0	0.324961	1.16968	0	0	0	0.60562	0	0.791288
chr18:17537344-17577489:(nup93)	-0.981124	0	-0.645674	-0.243515	0.694857	0	0	0.0802492	0	0	0	-0.252447	0.461427	0	0	0	0	0.478513	0	0.00424236	-0.131559	0	0.324961	1.16968	0	0	0	0.60562	0	0.791288
chr12_KZ115391v1_alt:196962-197633:(nog3)	0	0	0	0	0	0	0	0	0	0	0	0	0	0	0	0	0	0	0	0	0	0	0	0	0	0	0	0	0	0
chr3:10310090-10312232:(fc23h06)	0	0	0	0	0	0	0.660881	0	1.15498	0.257083	0	0.654247	0	0	0	0.837764	0	0	0	0	0	0	0.277413	0	0	0	0	-0.195256	0	0
chr3:10310090-10312232:(wu:fc23h06)	0	0	0	0	0	0	0.660881	0	1.15498	0.257083	0	0.654247	0	0	0	0.837764	0	0	0	0	0	0	0.277413	0	0	0	0	-0.195256	0	0
chr3:10310090-10312232:(zNog1)	0	0	0	0	0	0	0.660881	0	1.15498	0.257083	0	0.654247	0	0	0	0.837764	0	0	0	0	0	0	0.277413	0	0	0	0	-0.195256	0	0
chr3:10310090-10312232:(nog1)	0	0	0	0	0	0	0.660881	0	1.15498	0.257083	0	0.654247	0	0	0	0.837764	0	0	0	0	0	0	0.277413	0	0	0	0	-0.195256	0	0
chr19:2229175-2231188:(Twist1b)	0	0	0	0	0	0	1.20495	0	0	0.821354	0	0	0	0	0	0	0	0	0	-0.607577	0	0	0	0	0	1.97383	0	-0.672377	0	0.919831
chr19:2229175-2231188:(twist-1)	0	0	0	0	0	0	1.20495	0	0	0.821354	0	0	0	0	0	0	0	0	0	-0.607577	0	0	0	0	0	1.97383	0	-0.672377	0	0.919831
chr19:2229175-2231188:(twist1)	0	0	0	0	0	0	1.20495	0	0	0.821354	0	0	0	0	0	0	0	0	0	-0.607577	0	0	0	0	0	1.97383	0	-0.672377	0	0.919831
chr19:2229175-2231188:(wu:fd04c01)	0	0	0	0	0	0	1.20495	0	0	0.821354	0	0	0	0	0	0	0	0	0	-0.607577	0	0	0	0	0	1.97383	0	-0.672377	0	0.919831
chr19:2229175-2231188:(zgc:101115)	0	0	0	0	0	0	1.20495	0	0	0.821354	0	0	0	0	0	0	0	0	0	-0.607577	0	0	0	0	0	1.97383	0	-0.672377	0	0.919831
chr19:2229175-2231188:(twist1a)	0	0	0	0	0	0	1.20495	0	0	0.821354	0	0	0	0	0	0	0	0	0	-0.607577	0	0	0	0	0	1.97383	0	-0.672377	0	0.919831
chr23:2669-9338:(hm:zeh0190)	0	0	0	0	0	0	1.35142	0	0	0.883502	0	0	0	0.759201	0	0	0	0	0	0	0	0	0	0	0	1.85989	0	0	0	0
chr23:2669-9338:(twist-2)	0	0	0	0	0	0	1.35142	0	0	0.883502	0	0	0	0.759201	0	0	0	0	0	0	0	0	0	0	0	1.85989	0	0	0	0
chr23:2669-9338:(twist2)	0	0	0	0	0	0	1.35142	0	0	0.883502	0	0	0	0.759201	0	0	0	0	0	0	0	0	0	0	0	1.85989	0	0	0	0
chr23:2669-9338:(twist3)	0	0	0	0	0	0	1.35142	0	0	0.883502	0	0	0	0.759201	0	0	0	0	0	0	0	0	0	0	0	1.85989	0	0	0	0
chr13:15957882-15994472:(ikaros)	0.1587	0	-0.221853	0	0	0	0	0	0	0	0	0	0	0	0	0	0	0	0	-0.534149	-0.105678	0.844302	-0.302371	1.72153	0	0	0	-0.3771	-0.0122473	0
chr13:15957882-15994472:(znfn1a1)	0.1587	0	-0.221853	0	0	0	0	0	0	0	0	0	0	0	0	0	0	0	0	-0.534149	-0.105678	0.844302	-0.302371	1.72153	0	0	0	-0.3771	-0.0122473	0
chr13:15957882-15994472:(ikzf1)	0.1587	0	-0.221853	0	0	0	0	0	0	0	0	0	0	0	0	0	0	0	0	-0.534149	-0.105678	0.844302	-0.302371	1.72153	0	0	0	-0.3771	-0.0122473	0
chr19:22999269-23002708:(bmp13b)	-0.035512	0	0	0	0	0	0	1.22216	0	0	0	0	0	0	1.90796	0	-0.24867	0	0	0	0	0	0	0	0	0	0	0	0.0166288	0
chr19:22999269-23002708:(dynamo)	-0.035512	0	0	0	0	0	0	1.22216	0	0	0	0	0	0	1.90796	0	-0.24867	0	0	0	0	0	0	0	0	0	0	0	0.0166288	0
chr19:22999269-23002708:(gdf6a)	-0.035512	0	0	0	0	0	0	1.22216	0	0	0	0	0	0	1.90796	0	-0.24867	0	0	0	0	0	0	0	0	0	0	0	0.0166288	0
chr19:22999269-23002708:(gdf6b)	-0.035512	0	0	0	0	0	0	1.22216	0	0	0	0	0	0	1.90796	0	-0.24867	0	0	0	0	0	0	0	0	0	0	0	0.0166288	0
chr2:33969212-33993636:(blowout)	0	0	0	-0.114972	0	1.51859	-0.242209	0.685913	1.85395	0	0.620414	1.19831	0	0.873144	1.28277	0	-0.521671	0	1.02331	0	0	0	0	0	0	0	0.639808	0	0	0
chr2:33969212-33993636:(blw)	0	0	0	-0.114972	0	1.51859	-0.242209	0.685913	1.85395	0	0.620414	1.19831	0	0.873144	1.28277	0	-0.521671	0	1.02331	0	0	0	0	0	0	0	0.639808	0	0	0
chr2:33969212-33993636:(etlD309849.2)	0	0	0	-0.114972	0	1.51859	-0.242209	0.685913	1.85395	0	0.620414	1.19831	0	0.873144	1.28277	0	-0.521671	0	1.02331	0	0	0	0	0	0	0	0.639808	0	0	0
chr2:33969212-33993636:(ptc-1)	0	0	0	-0.114972	0	1.51859	-0.242209	0.685913	1.85395	0	0.620414	1.19831	0	0.873144	1.28277	0	-0.521671	0	1.02331	0	0	0	0	0	0	0	0.639808	0	0	0
chr2:33969212-33993636:(ptc1)	0	0	0	-0.114972	0	1.51859	-0.242209	0.685913	1.85395	0	0.620414	1.19831	0	0.873144	1.28277	0	-0.521671	0	1.02331	0	0	0	0	0	0	0	0.639808	0	0	0
chr2:33969212-33993636:(ptch1)	0	0	0	-0.114972	0	1.51859	-0.242209	0.685913	1.85395	0	0.620414	1.19831	0	0.873144	1.28277	0	-0.521671	0	1.02331	0	0	0	0	0	0	0	0.639808	0	0	0
chr2:33969212-33993636:(ptch2)	0	0	0	-0.114972	0	1.51859	-0.242209	0.685913	1.85395	0	0.620414	1.19831	0	0.873144	1.28277	0	-0.521671	0	1.02331	0	0	0	0	0	0	0	0.639808	0	0	0
chr23:27802690-27822820:(acvr1b)	0	0	0	-0.0692144	0.392037	0	0	0	0	0.126749	0	0.766951	-0.209371	0	0	0.0126167	0.126146	0	0.415856	0	0	0	0.6242	0	0	0	0	0.695599	0	0
chr23:27802690-27822820:(alk4)	0	0	0	-0.0692144	0.392037	0	0	0	0	0.126749	0	0.766951	-0.209371	0	0	0.0126167	0.126146	0	0.415856	0	0	0	0.6242	0	0	0	0	0.695599	0	0
chr23:27802690-27822820:(axis)	0	0	0	-0.0692144	0.392037	0	0	0	0	0.126749	0	0.766951	-0.209371	0	0	0.0126167	0.126146	0	0.415856	0	0	0	0.6242	0	0	0	0	0.695599	0	0
chr23:27802690-27822820:(taram-a)	0	0	0	-0.0692144	0.392037	0	0	0	0	0.126749	0	0.766951	-0.209371	0	0	0.0126167	0.126146	0	0.415856	0	0	0	0.6242	0	0	0	0	0.695599	0	0
chr23:27802690-27822820:(tarama)	0	0	0	-0.0692144	0.392037	0	0	0	0	0.126749	0	0.766951	-0.209371	0	0	0.0126167	0.126146	0	0.415856	0	0	0	0.6242	0	0	0	0	0.695599	0	0
chr23:27802690-27822820:(wu:fb75f01)	0	0	0	-0.0692144	0.392037	0	0	0	0	0.126749	0	0.766951	-0.209371	0	0	0.0126167	0.126146	0	0.415856	0	0	0	0.6242	0	0	0	0	0.695599	0	0
chr23:27802690-27822820:(acvr1ba)	0	0	0	-0.0692144	0.392037	0	0	0	0	0.126749	0	0.766951	-0.209371	0	0	0.0126167	0.126146	0	0.415856	0	0	0	0.6242	0	0	0	0	0.695599	0	0
chr24:38814738-38816725:(zNog2)	0	0	0	0	0	0	0	0.509822	1.85395	0	0	0.654247	0	0	0	0.784519	0	0	0	0	0	0	0	0	0	0	0	0	0	0
chr24:38814738-38816725:(nog2)	0	0	0	0	0	0	0	0.509822	1.85395	0	0	0.654247	0	0	0	0.784519	0	0	0	0	0	0	0	0	0	0	0	0	0	0
chr4:47257854-47262290:(crestin)	0.33211	0	0	0	0	0	0	0	0	0	0	0	0	0	0	0.0760036	-0.266399	0	0	-0.176214	0	0	0	0	0	0	0	0.323258	0.158601	0
chr4:15983609-15996190:(cb943)	-0.240762	0.567848	0.617568	0.320757	0	0	0	0	0	0	0	0	0	0	0	0	1.10439	0	0	0	0	0	0	0	0	0	0	0	-0.297765	0
chr4:15983609-15996190:(copg)	-0.240762	0.567848	0.617568	0.320757	0	0	0	0	0	0	0	0	0	0	0	0	1.10439	0	0	0	0	0	0	0	0	0	0	0	-0.297765	0
chr4:15983609-15996190:(fi31b06)	-0.240762	0.567848	0.617568	0.320757	0	0	0	0	0	0	0	0	0	0	0	0	1.10439	0	0	0	0	0	0	0	0	0	0	0	-0.297765	0
chr4:15983609-15996190:(wu:fi31b06)	-0.240762	0.567848	0.617568	0.320757	0	0	0	0	0	0	0	0	0	0	0	0	1.10439	0	0	0	0	0	0	0	0	0	0	0	-0.297765	0
chr4:15983609-15996190:(copg2)	-0.240762	0.567848	0.617568	0.320757	0	0	0	0	0	0	0	0	0	0	0	0	1.10439	0	0	0	0	0	0	0	0	0	0	0	-0.297765	0
chr8:29962635-30068277:(lep)	0	0	-0.223926	0	0	0.594311	0.486724	0.793043	1.2914	0.446747	0	1.00872	0	0.793963	0	0.382173	0.235291	-0.493315	0.32088	0	0	0	0	0	0.318018	0.651616	0.970801	0	0	0
chr8:29962635-30068277:(ptc2)	0	0	-0.223926	0	0	0.594311	0.486724	0.793043	1.2914	0.446747	0	1.00872	0	0.793963	0	0.382173	0.235291	-0.493315	0.32088	0	0	0	0	0	0.318018	0.651616	0.970801	0	0	0
chr12:8483838-8486324:(KRX-20)	-0.561097	0	-0.526676	0	0.637764	0	0	0.939609	0.668311	0	0	0.76964	0	0	0	-0.109633	0	0.789396	0	0.285967	0	0	0.0917761	0	0	0	0	-0.0798627	0	0.734194
chr12:8483838-8486324:(cb427)	-0.561097	0	-0.526676	0	0.637764	0	0	0.939609	0.668311	0	0	0.76964	0	0	0	-0.109633	0	0.789396	0	0.285967	0	0	0.0917761	0	0	0	0	-0.0798627	0	0.734194
chr12:8483838-8486324:(egr2)	-0.561097	0	-0.526676	0	0.637764	0	0	0.939609	0.668311	0	0	0.76964	0	0	0	-0.109633	0	0.789396	0	0.285967	0	0	0.0917761	0	0	0	0	-0.0798627	0	0.734194
chr12:8483838-8486324:(id:ibd5073)	-0.561097	0	-0.526676	0	0.637764	0	0	0.939609	0.668311	0	0	0.76964	0	0	0	-0.109633	0	0.789396	0	0.285967	0	0	0.0917761	0	0	0	0	-0.0798627	0	0.734194
chr12:8483838-8486324:(krox20)	-0.561097	0	-0.526676	0	0.637764	0	0	0.939609	0.668311	0	0	0.76964	0	0	0	-0.109633	0	0.789396	0	0.285967	0	0	0.0917761	0	0	0	0	-0.0798627	0	0.734194
chr12:8483838-8486324:(krx20)	-0.561097	0	-0.526676	0	0.637764	0	0	0.939609	0.668311	0	0	0.76964	0	0	0	-0.109633	0	0.789396	0	0.285967	0	0	0.0917761	0	0	0	0	-0.0798627	0	0.734194
chr12:8483838-8486324:(wu:fb71h10)	-0.561097	0	-0.526676	0	0.637764	0	0	0.939609	0.668311	0	0	0.76964	0	0	0	-0.109633	0	0.789396	0	0.285967	0	0	0.0917761	0	0	0	0	-0.0798627	0	0.734194
chr12:8483838-8486324:(zgc:92210)	-0.561097	0	-0.526676	0	0.637764	0	0	0.939609	0.668311	0	0	0.76964	0	0	0	-0.109633	0	0.789396	0	0.285967	0	0	0.0917761	0	0	0	0	-0.0798627	0	0.734194
chr12:8483838-8486324:(egr2b)	-0.561097	0	-0.526676	0	0.637764	0	0	0.939609	0.668311	0	0	0.76964	0	0	0	-0.109633	0	0.789396	0	0.285967	0	0	0.0917761	0	0	0	0	-0.0798627	0	0.734194
chr3:25711635-25813426:(net1)	-0.984699	0	-0.552338	0	0.515192	1.48338	0.403824	0.516007	-0.0563209	0	0	-0.256022	0	0	0.548596	0.753072	0	-0.00218298	1.28913	0	-0.436163	0.513817	0	0	0.332029	0	0	-1.40655	0	0
chr3:25711635-25813426:(ntn1)	-0.984699	0	-0.552338	0	0.515192	1.48338	0.403824	0.516007	-0.0563209	0	0	-0.256022	0	0	0.548596	0.753072	0	-0.00218298	1.28913	0	-0.436163	0.513817	0	0	0.332029	0	0	-1.40655	0	0
chr3:25711635-25813426:(ntn1b)	-0.984699	0	-0.552338	0	0.515192	1.48338	0.403824	0.516007	-0.0563209	0	0	-0.256022	0	0	0.548596	0.753072	0	-0.00218298	1.28913	0	-0.436163	0.513817	0	0	0.332029	0	0	-1.40655	0	0
chr10:28733021-28835770:(DM-GRASP)	-0.268085	0.841555	-0.652793	0	0	0	0.0992492	-0.52893	0	0.732435	0	0	0.262422	0.737482	0	-0.411841	0.45661	0	0.109497	0.35367	0.259262	0	-0.238461	0	0	1.10141	0.203116	-0.179651	-0.533364	0.182108
chr10:28733021-28835770:(alcam)	-0.268085	0.841555	-0.652793	0	0	0	0.0992492	-0.52893	0	0.732435	0	0	0.262422	0.737482	0	-0.411841	0.45661	0	0.109497	0.35367	0.259262	0	-0.238461	0	0	1.10141	0.203116	-0.179651	-0.533364	0.182108
chr10:28733021-28835770:(cd166)	-0.268085	0.841555	-0.652793	0	0	0	0.0992492	-0.52893	0	0.732435	0	0	0.262422	0.737482	0	-0.411841	0.45661	0	0.109497	0.35367	0.259262	0	-0.238461	0	0	1.10141	0.203116	-0.179651	-0.533364	0.182108
chr10:28733021-28835770:(alcama)	-0.268085	0.841555	-0.652793	0	0	0	0.0992492	-0.52893	0	0.732435	0	0	0.262422	0.737482	0	-0.411841	0.45661	0	0.109497	0.35367	0.259262	0	-0.238461	0	0	1.10141	0.203116	-0.179651	-0.533364	0.182108
chr22:3121086-3152357:(fc15d06)	0	0	0	0.303555	0.889744	0	0	0	0.619262	0	0	1.02162	-0.0126929	0	0	0.209294	0	0.0713396	0	0	-0.0616105	0	0.644787	0.0935031	0.53049	0	0	0.559063	0	0
chr22:3121086-3152357:(im:7142331)	0	0	0	0.303555	0.889744	0	0	0	0.619262	0	0	1.02162	-0.0126929	0	0	0.209294	0	0.0713396	0	0	-0.0616105	0	0.644787	0.0935031	0.53049	0	0	0.559063	0	0
chr22:3121086-3152357:(lamin)	0	0	0	0.303555	0.889744	0	0	0	0.619262	0	0	1.02162	-0.0126929	0	0	0.209294	0	0.0713396	0	0	-0.0616105	0	0.644787	0.0935031	0.53049	0	0	0.559063	0	0
chr22:3121086-3152357:(wu:fb94e05)	0	0	0	0.303555	0.889744	0	0	0	0.619262	0	0	1.02162	-0.0126929	0	0	0.209294	0	0.0713396	0	0	-0.0616105	0	0.644787	0.0935031	0.53049	0	0	0.559063	0	0
chr22:3121086-3152357:(wu:fb95e12)	0	0	0	0.303555	0.889744	0	0	0	0.619262	0	0	1.02162	-0.0126929	0	0	0.209294	0	0.0713396	0	0	-0.0616105	0	0.644787	0.0935031	0.53049	0	0	0.559063	0	0
chr22:3121086-3152357:(wu:fc15d06)	0	0	0	0.303555	0.889744	0	0	0	0.619262	0	0	1.02162	-0.0126929	0	0	0.209294	0	0.0713396	0	0	-0.0616105	0	0.644787	0.0935031	0.53049	0	0	0.559063	0	0
chr22:3121086-3152357:(wu:fc49h03)	0	0	0	0.303555	0.889744	0	0	0	0.619262	0	0	1.02162	-0.0126929	0	0	0.209294	0	0.0713396	0	0	-0.0616105	0	0.644787	0.0935031	0.53049	0	0	0.559063	0	0
chr22:3121086-3152357:(lmnb2)	0	0	0	0.303555	0.889744	0	0	0	0.619262	0	0	1.02162	-0.0126929	0	0	0.209294	0	0.0713396	0	0	-0.0616105	0	0.644787	0.0935031	0.53049	0	0	0.559063	0	0
chr11:22596581-22599567:(cb553)	0	0	0.719256	1.42245	0	0	0	0	0	0	1.94395	0	0	0	0	0	0	0	0	0	0	0	0	0	0	0	0	0	0	0
chr11:22596581-22599567:(zgc:100763)	0	0	0.719256	1.42245	0	0	0	0	0	0	1.94395	0	0	0	0	0	0	0	0	0	0	0	0	0	0	0	0	0	0	0
chr11:22596581-22599567:(myog)	0	0	0.719256	1.42245	0	0	0	0	0	0	1.94395	0	0	0	0	0	0	0	0	0	0	0	0	0	0	0	0	0	0	0
chr14:21861099-21900471:(mindin1)	-0.797795	0	0	0	0	0	0.677879	-0.213542	0	1.19014	0	0	0	0	0	0.0796379	-0.642975	0	0	0	0.17671	0.971788	0	0	0	1.15356	0	0	-0.486821	0
chr14:21861099-21900471:(spon2a)	-0.797795	0	0	0	0	0	0.677879	-0.213542	0	1.19014	0	0	0	0	0	0.0796379	-0.642975	0	0	0	0.17671	0.971788	0	0	0	1.15356	0	0	-0.486821	0
chr14:17376968-17382249:(etID309958.14)	0.163809	0	0	0	0	0	1.22648	0	0	0.921291	0	0	0	0	0	0	0.0175981	0	0	0	0	0	0	0	0	1.03598	0	-0.258047	0	0
chr14:17376968-17382249:(mindin2)	0.163809	0	0	0	0	0	1.22648	0	0	0.921291	0	0	0	0	0	0	0.0175981	0	0	0	0	0	0	0	0	1.03598	0	-0.258047	0	0
chr14:17376968-17382249:(zgc:100756)	0.163809	0	0	0	0	0	1.22648	0	0	0.921291	0	0	0	0	0	0	0.0175981	0	0	0	0	0	0	0	0	1.03598	0	-0.258047	0	0
chr14:17376968-17382249:(spon2b)	0.163809	0	0	0	0	0	1.22648	0	0	0.921291	0	0	0	0	0	0	0.0175981	0	0	0	0	0	0	0	0	1.03598	0	-0.258047	0	0
chr3:40289422-40295252:(nar)	-0.622615	0	-0.287164	0	0	0	0	0.137729	0	0	0	0.583183	0	0	0	-0.347242	0	0	0	-0.678641	0	0	1.12717	0	0	0	0	0.460679	0	0
chr3:40289422-40295252:(cpsf4)	-0.622615	0	-0.287164	0	0	0	0	0.137729	0	0	0	0.583183	0	0	0	-0.347242	0	0	0	-0.678641	0	0	1.12717	0	0	0	0	0.460679	0	0
chr15:43799258-43818701:(sandy)	-0.102459	0	0	0	0	0	-0.191057	0	0	0.229054	0	0	0	0	0	-0.827086	0.608663	0.0049956	0	-0.857455	1.57962	0	0	0	0	0	0	-0.621225	-0.0802812	0
chr15:43799258-43818701:(zgc:109705)	-0.102459	0	0	0	0	0	-0.191057	0	0	0.229054	0	0	0	0	0	-0.827086	0.608663	0.0049956	0	-0.857455	1.57962	0	0	0	0	0	0	-0.621225	-0.0802812	0
chr15:43799258-43818701:(tyr)	-0.102459	0	0	0	0	0	-0.191057	0	0	0.229054	0	0	0	0	0	-0.827086	0.608663	0.0049956	0	-0.857455	1.57962	0	0	0	0	0	0	-0.621225	-0.0802812	0
chr12:13118621-13164249:(wu:fd07b03)	0.396061	0	0	0	0	0	0.0685804	0	0	0.0907513	0	0	-0.12043	0	0	0	0	0	0	-0.472879	0.608804	0	0	0	0	0	0	-1.13974	0.386482	0
chr12:13118621-13164249:(cmn)	0.396061	0	0	0	0	0	0.0685804	0	0	0.0907513	0	0	-0.12043	0	0	0	0	0	0	-0.472879	0.608804	0	0	0	0	0	0	-1.13974	0.386482	0
chr23:3405665-3409140:(kr)	-0.88061	0	0.816568	0.635151	0	0	0.0307918	0.356855	0.649828	0	0	0	0	0.669024	0.953714	-0.128116	0	0	0.34207	-0.635606	0	0.520996	0.550414	0	0	0	0	-0.399376	0	0
chr23:3405665-3409140:(kreisler)	-0.88061	0	0.816568	0.635151	0	0	0.0307918	0.356855	0.649828	0	0	0	0	0.669024	0.953714	-0.128116	0	0	0.34207	-0.635606	0	0.520996	0.550414	0	0	0	0	-0.399376	0	0
chr23:3405665-3409140:(krml)	-0.88061	0	0.816568	0.635151	0	0	0.0307918	0.356855	0.649828	0	0	0	0	0.669024	0.953714	-0.128116	0	0	0.34207	-0.635606	0	0.520996	0.550414	0	0	0	0	-0.399376	0	0
chr23:3405665-3409140:(mafb)	-0.88061	0	0.816568	0.635151	0	0	0.0307918	0.356855	0.649828	0	0	0	0	0.669024	0.953714	-0.128116	0	0	0.34207	-0.635606	0	0.520996	0.550414	0	0	0	0	-0.399376	0	0
chr23:3405665-3409140:(val)	-0.88061	0	0.816568	0.635151	0	0	0.0307918	0.356855	0.649828	0	0	0	0	0.669024	0.953714	-0.128116	0	0	0.34207	-0.635606	0	0.520996	0.550414	0	0	0	0	-0.399376	0	0
chr23:3405665-3409140:(wu:fc22d11)	-0.88061	0	0.816568	0.635151	0	0	0.0307918	0.356855	0.649828	0	0	0	0	0.669024	0.953714	-0.128116	0	0	0.34207	-0.635606	0	0.520996	0.550414	0	0	0	0	-0.399376	0	0
chr23:3405665-3409140:(wu:fj82a09)	-0.88061	0	0.816568	0.635151	0	0	0.0307918	0.356855	0.649828	0	0	0	0	0.669024	0.953714	-0.128116	0	0	0.34207	-0.635606	0	0.520996	0.550414	0	0	0	0	-0.399376	0	0
chr23:3405665-3409140:(mafba)	-0.88061	0	0.816568	0.635151	0	0	0.0307918	0.356855	0.649828	0	0	0	0	0.669024	0.953714	-0.128116	0	0	0.34207	-0.635606	0	0.520996	0.550414	0	0	0	0	-0.399376	0	0
chr1:41294134-41374117:(ZHD)	0.497435	0	-0.388963	0	0	0	0	-0.742221	0	-0.0918708	0	-0.171828	0	0	0	-0.449041	-0.268565	0	0	-0.412463	-0.351969	0.501101	-0.150722	0	0	0	0	-0.322361	0.130628	0
chr1:41294134-41374117:(hd)	0.497435	0	-0.388963	0	0	0	0	-0.742221	0	-0.0918708	0	-0.171828	0	0	0	-0.449041	-0.268565	0	0	-0.412463	-0.351969	0.501101	-0.150722	0	0	0	0	-0.322361	0.130628	0
chr1:41294134-41374117:(htt)	0.497435	0	-0.388963	0	0	0	0	-0.742221	0	-0.0918708	0	-0.171828	0	0	0	-0.449041	-0.268565	0	0	-0.412463	-0.351969	0.501101	-0.150722	0	0	0	0	-0.322361	0.130628	0
chr3:55103441-55104355:(ba1)	-0.531807	0	0	0	0	0	0.379595	-0.0724938	0	0	0	0.19687	0	0	0	0	0	0	0	0	0	0	0.519005	1.64896	0	0	0	0.192465	0.110159	0
chr3:55103441-55104355:(ba2)	-0.531807	0	0	0	0	0	0.379595	-0.0724938	0	0	0	0.19687	0	0	0	0	0	0	0	0	0	0	0.519005	1.64896	0	0	0	0.192465	0.110159	0
chr3:55103441-55104355:(ba2l)	-0.531807	0	0	0	0	0	0.379595	-0.0724938	0	0	0	0.19687	0	0	0	0	0	0	0	0	0	0	0.519005	1.64896	0	0	0	0.192465	0.110159	0
chr3:55103441-55104355:(hbb)	-0.531807	0	0	0	0	0	0.379595	-0.0724938	0	0	0	0.19687	0	0	0	0	0	0	0	0	0	0	0.519005	1.64896	0	0	0	0.192465	0.110159	0
chr3:55103441-55104355:(hbba1.2)	-0.531807	0	0	0	0	0	0.379595	-0.0724938	0	0	0	0.19687	0	0	0	0	0	0	0	0	0	0	0.519005	1.64896	0	0	0	0.192465	0.110159	0
chr3:55103441-55104355:(si:bY187G17.2)	-0.531807	0	0	0	0	0	0.379595	-0.0724938	0	0	0	0.19687	0	0	0	0	0	0	0	0	0	0	0.519005	1.64896	0	0	0	0.192465	0.110159	0
chr3:55103441-55104355:(si:dZ118J2.3)	-0.531807	0	0	0	0	0	0.379595	-0.0724938	0	0	0	0.19687	0	0	0	0	0	0	0	0	0	0	0.519005	1.64896	0	0	0	0.192465	0.110159	0
chr3:55103441-55104355:(zgc:123164)	-0.531807	0	0	0	0	0	0.379595	-0.0724938	0	0	0	0.19687	0	0	0	0	0	0	0	0	0	0	0.519005	1.64896	0	0	0	0.192465	0.110159	0
chr3:55103441-55104355:(zgc:136512)	-0.531807	0	0	0	0	0	0.379595	-0.0724938	0	0	0	0.19687	0	0	0	0	0	0	0	0	0	0	0.519005	1.64896	0	0	0	0.192465	0.110159	0
chr3:55103441-55104355:(hbba1)	-0.531807	0	0	0	0	0	0.379595	-0.0724938	0	0	0	0.19687	0	0	0	0	0	0	0	0	0	0	0.519005	1.64896	0	0	0	0.192465	0.110159	0
chr2:26303978-26444503:(EPLG6)	-0.0853221	0	-0.59497	0	0.490289	0.787539	-0.496139	0	0	-0.598907	0	0.0201056	-0.332967	0	0	0.70034	-0.29848	0.677637	0.29226	-0.463567	0	0.295094	-1.0557	0	1.14807	0	0	-0.113394	0	0
chr2:26303978-26444503:(LERK6)	-0.0853221	0	-0.59497	0	0.490289	0.787539	-0.496139	0	0	-0.598907	0	0.0201056	-0.332967	0	0	0.70034	-0.29848	0.677637	0.29226	-0.463567	0	0.295094	-1.0557	0	1.14807	0	0	-0.113394	0	0
chr2:26303978-26444503:(ZfEphL3)	-0.0853221	0	-0.59497	0	0.490289	0.787539	-0.496139	0	0	-0.598907	0	0.0201056	-0.332967	0	0	0.70034	-0.29848	0.677637	0.29226	-0.463567	0	0.295094	-1.0557	0	1.14807	0	0	-0.113394	0	0
chr2:26303978-26444503:(efna2)	-0.0853221	0	-0.59497	0	0.490289	0.787539	-0.496139	0	0	-0.598907	0	0.0201056	-0.332967	0	0	0.70034	-0.29848	0.677637	0.29226	-0.463567	0	0.295094	-1.0557	0	1.14807	0	0	-0.113394	0	0
chr2:26303978-26444503:(elf1)	-0.0853221	0	-0.59497	0	0.490289	0.787539	-0.496139	0	0	-0.598907	0	0.0201056	-0.332967	0	0	0.70034	-0.29848	0.677637	0.29226	-0.463567	0	0.295094	-1.0557	0	1.14807	0	0	-0.113394	0	0
chr2:26303978-26444503:(id:ibd3534)	-0.0853221	0	-0.59497	0	0.490289	0.787539	-0.496139	0	0	-0.598907	0	0.0201056	-0.332967	0	0	0.70034	-0.29848	0.677637	0.29226	-0.463567	0	0.295094	-1.0557	0	1.14807	0	0	-0.113394	0	0
chr2:26303978-26444503:(tklelf1)	-0.0853221	0	-0.59497	0	0.490289	0.787539	-0.496139	0	0	-0.598907	0	0.0201056	-0.332967	0	0	0.70034	-0.29848	0.677637	0.29226	-0.463567	0	0.295094	-1.0557	0	1.14807	0	0	-0.113394	0	0
chr2:26303978-26444503:(efna2a)	-0.0853221	0	-0.59497	0	0.490289	0.787539	-0.496139	0	0	-0.598907	0	0.0201056	-0.332967	0	0	0.70034	-0.29848	0.677637	0.29226	-0.463567	0	0.295094	-1.0557	0	1.14807	0	0	-0.113394	0	0
chr9:26103814-26123706:(efnb2)	0	0.478907	0	0	1.50598	0	0.104578	0.129611	0	0.00181026	0	0	0.267751	0	0.72647	0.0706086	0.427176	0.300631	0	0	0	0	0.691147	0	0.810934	0.843501	0	0.27647	0	0
chr9:26103814-26123706:(id:ibd5072)	0	0.478907	0	0	1.50598	0	0.104578	0.129611	0	0.00181026	0	0	0.267751	0	0.72647	0.0706086	0.427176	0.300631	0	0	0	0	0.691147	0	0.810934	0.843501	0	0.27647	0	0
chr9:26103814-26123706:(efnb2a)	0	0.478907	0	0	1.50598	0	0.104578	0.129611	0	0.00181026	0	0	0.267751	0	0.72647	0.0706086	0.427176	0.300631	0	0	0	0	0.691147	0	0.810934	0.843501	0	0.27647	0	0
chr17:51206227-51222510:(pre1)	-0.114358	1.12022	-0.73315	0	0	0	0	0	0	0	0	0	-0.170117	0	0	0	0.604732	0	0	-0.522567	0	0	0.487362	0	0	0	0	0.342052	0.196615	0
chr17:51206227-51222510:(psen)	-0.114358	1.12022	-0.73315	0	0	0	0	0	0	0	0	0	-0.170117	0	0	0	0.604732	0	0	-0.522567	0	0	0.487362	0	0	0	0	0.342052	0.196615	0
chr17:51206227-51222510:(zf-PS1)	-0.114358	1.12022	-0.73315	0	0	0	0	0	0	0	0	0	-0.170117	0	0	0	0.604732	0	0	-0.522567	0	0	0.487362	0	0	0	0	0.342052	0.196615	0
chr17:51206227-51222510:(zfPS1)	-0.114358	1.12022	-0.73315	0	0	0	0	0	0	0	0	0	-0.170117	0	0	0	0.604732	0	0	-0.522567	0	0	0.487362	0	0	0	0	0.342052	0.196615	0
chr17:51206227-51222510:(psen1)	-0.114358	1.12022	-0.73315	0	0	0	0	0	0	0	0	0	-0.170117	0	0	0	0.604732	0	0	-0.522567	0	0	0.487362	0	0	0	0	0.342052	0.196615	0
chr7:54670054-54677422:(cb161)	0	0.647029	0	0	0	0	0	0	0	0	0	1.59513	0	0	0.894593	0.180739	-0.307791	0	0.282948	0	0	0	0	0	1.28009	0	0	0.0186237	0	0
chr7:54670054-54677422:(cycd1)	0	0.647029	0	0	0	0	0	0	0	0	0	1.59513	0	0	0.894593	0.180739	-0.307791	0	0.282948	0	0	0	0	0	1.28009	0	0	0.0186237	0	0
chr7:54670054-54677422:(etID37810.7)	0	0.647029	0	0	0	0	0	0	0	0	0	1.59513	0	0	0.894593	0.180739	-0.307791	0	0.282948	0	0	0	0	0	1.28009	0	0	0.0186237	0	0
chr7:54670054-54677422:(fb52e01)	0	0.647029	0	0	0	0	0	0	0	0	0	1.59513	0	0	0.894593	0.180739	-0.307791	0	0.282948	0	0	0	0	0	1.28009	0	0	0.0186237	0	0
chr7:54670054-54677422:(fc45c08)	0	0.647029	0	0	0	0	0	0	0	0	0	1.59513	0	0	0.894593	0.180739	-0.307791	0	0.282948	0	0	0	0	0	1.28009	0	0	0.0186237	0	0
chr7:54670054-54677422:(fc83a12)	0	0.647029	0	0	0	0	0	0	0	0	0	1.59513	0	0	0.894593	0.180739	-0.307791	0	0.282948	0	0	0	0	0	1.28009	0	0	0.0186237	0	0
chr7:54670054-54677422:(id:ibd1198)	0	0.647029	0	0	0	0	0	0	0	0	0	1.59513	0	0	0.894593	0.180739	-0.307791	0	0.282948	0	0	0	0	0	1.28009	0	0	0.0186237	0	0
chr7:54670054-54677422:(wu:fb52e01)	0	0.647029	0	0	0	0	0	0	0	0	0	1.59513	0	0	0.894593	0.180739	-0.307791	0	0.282948	0	0	0	0	0	1.28009	0	0	0.0186237	0	0
chr7:54670054-54677422:(wu:fc45c08)	0	0.647029	0	0	0	0	0	0	0	0	0	1.59513	0	0	0.894593	0.180739	-0.307791	0	0.282948	0	0	0	0	0	1.28009	0	0	0.0186237	0	0
chr7:54670054-54677422:(wu:fc83a12)	0	0.647029	0	0	0	0	0	0	0	0	0	1.59513	0	0	0.894593	0.180739	-0.307791	0	0.282948	0	0	0	0	0	1.28009	0	0	0.0186237	0	0
chr7:54670054-54677422:(ccnd1)	0	0.647029	0	0	0	0	0	0	0	0	0	1.59513	0	0	0.894593	0.180739	-0.307791	0	0.282948	0	0	0	0	0	1.28009	0	0	0.0186237	0	0
chr8:1433654-1446207:(EPLG7)	-0.115823	0	0	0	0	0	-0.107511	0	0	0	0	0	0	0	0	-0.44251	0	0	0	0.372219	0.131683	0.382693	0.111081	0	0	0	0	0.440045	0.154533	0
chr8:1433654-1446207:(L4)	-0.115823	0	0	0	0	0	-0.107511	0	0	0	0	0	0	0	0	-0.44251	0	0	0	0.372219	0.131683	0.382693	0.111081	0	0	0	0	0.440045	0.154533	0
chr8:1433654-1446207:(ZfEphL4)	-0.115823	0	0	0	0	0	-0.107511	0	0	0	0	0	0	0	0	-0.44251	0	0	0	0.372219	0.131683	0.382693	0.111081	0	0	0	0	0.440045	0.154533	0
chr8:1433654-1446207:(al1)	-0.115823	0	0	0	0	0	-0.107511	0	0	0	0	0	0	0	0	-0.44251	0	0	0	0.372219	0.131683	0.382693	0.111081	0	0	0	0	0.440045	0.154533	0
chr8:1433654-1446207:(efna5)	-0.115823	0	0	0	0	0	-0.107511	0	0	0	0	0	0	0	0	-0.44251	0	0	0	0.372219	0.131683	0.382693	0.111081	0	0	0	0	0.440045	0.154533	0
chr8:1433654-1446207:(lerk7)	-0.115823	0	0	0	0	0	-0.107511	0	0	0	0	0	0	0	0	-0.44251	0	0	0	0.372219	0.131683	0.382693	0.111081	0	0	0	0	0.440045	0.154533	0
chr8:1433654-1446207:(tkral1)	-0.115823	0	0	0	0	0	-0.107511	0	0	0	0	0	0	0	0	-0.44251	0	0	0	0.372219	0.131683	0.382693	0.111081	0	0	0	0	0.440045	0.154533	0
chr8:1433654-1446207:(efna5b)	-0.115823	0	0	0	0	0	-0.107511	0	0	0	0	0	0	0	0	-0.44251	0	0	0	0.372219	0.131683	0.382693	0.111081	0	0	0	0	0.440045	0.154533	0
chr4:14971496-14977525:(CHUNP6862)	0	0	0.35793	0	0	0	0.280669	0	0.899705	0.478932	0	0.575066	0	0	0	0.121761	0.302238	0	0	0	1.44928	0	0.0221401	0	0	0	0.861657	-0.450529	0	0
chr4:14971496-14977525:(smoh)	0	0	0.35793	0	0	0	0.280669	0	0.899705	0.478932	0	0.575066	0	0	0	0.121761	0.302238	0	0	0	1.44928	0	0.0221401	0	0	0	0.861657	-0.450529	0	0
chr4:14971496-14977525:(smu)	0	0	0.35793	0	0	0	0.280669	0	0.899705	0.478932	0	0.575066	0	0	0	0.121761	0.302238	0	0	0	1.44928	0	0.0221401	0	0	0	0.861657	-0.450529	0	0
chr4:14971496-14977525:(wu:fb70b01)	0	0	0.35793	0	0	0	0.280669	0	0.899705	0.478932	0	0.575066	0	0	0	0.121761	0.302238	0	0	0	1.44928	0	0.0221401	0	0	0	0.861657	-0.450529	0	0
chr4:14971496-14977525:(wu:fc39h03)	0	0	0.35793	0	0	0	0.280669	0	0.899705	0.478932	0	0.575066	0	0	0	0.121761	0.302238	0	0	0	1.44928	0	0.0221401	0	0	0	0.861657	-0.450529	0	0
chr4:14971496-14977525:(smo)	0	0	0.35793	0	0	0	0.280669	0	0.899705	0.478932	0	0.575066	0	0	0	0.121761	0.302238	0	0	0	1.44928	0	0.0221401	0	0	0	0.861657	-0.450529	0	0
chr6:19804048-19926785:(net2)	-1.05367	0	-1.32028	-0.316065	0	0.937285	0.0338183	0.684392	1.07882	-0.120102	0	0.930275	0	-0.1061	0.877559	0.657064	0	-0.84931	1.15801	0	0	0.222992	-1.00286	0	0.387992	-0.00540981	0	0	-0.934587	0
chr6:19804048-19926785:(ntn2)	-1.05367	0	-1.32028	-0.316065	0	0.937285	0.0338183	0.684392	1.07882	-0.120102	0	0.930275	0	-0.1061	0.877559	0.657064	0	-0.84931	1.15801	0	0	0.222992	-1.00286	0	0.387992	-0.00540981	0	0	-0.934587	0
chr6:19804048-19926785:(zgc:136732)	-1.05367	0	-1.32028	-0.316065	0	0.937285	0.0338183	0.684392	1.07882	-0.120102	0	0.930275	0	-0.1061	0.877559	0.657064	0	-0.84931	1.15801	0	0	0.222992	-1.00286	0	0.387992	-0.00540981	0	0	-0.934587	0
chr6:19804048-19926785:(ntn1a)	-1.05367	0	-1.32028	-0.316065	0	0.937285	0.0338183	0.684392	1.07882	-0.120102	0	0.930275	0	-0.1061	0.877559	0.657064	0	-0.84931	1.15801	0	0	0.222992	-1.00286	0	0.387992	-0.00540981	0	0	-0.934587	0
chr5:12836980-12865390:(pes)	0.0646776	0	0	0	0	0	0	0	0	0	0	0	0.707888	0	0	-0.915222	0	0	0	-0.644561	0.437122	0	0.307376	0	0	0	0	0.533677	0.0948242	0
chr1:31864468-31867717:(gefiltin)	0	0.70615	-0.24413	0.459059	0	0	0	0	0	0	0	0	0.318903	0	0	0	-0.24867	0.828904	0	0.510522	0	0	0.0732927	0	0	0	0	-0.00143611	0	1.45607
chr1:31864468-31867717:(zgc:110516)	0	0.70615	-0.24413	0.459059	0	0	0	0	0	0	0	0	0.318903	0	0	0	-0.24867	0.828904	0	0.510522	0	0	0.0732927	0	0	0	0	-0.00143611	0	1.45607
chr1:31864468-31867717:(inab)	0	0.70615	-0.24413	0.459059	0	0	0	0	0	0	0	0	0.318903	0	0	0	-0.24867	0.828904	0	0.510522	0	0	0.0732927	0	0	0	0	-0.00143611	0	1.45607
chr5:12032803-12063377:(zgc:153339)	0.0224799	0	-0.872519	-0.16933	0	0	0	0	0	0	0	0	0	0.341665	0	0	0	0	0	0	0	0.193637	0	0.6998	0	0	0	0.227507	0.505879	0
chr5:12032803-12063377:(nipsnap1)	0.0224799	0	-0.872519	-0.16933	0	0	0	0	0	0	0	0	0	0.341665	0	0	0	0	0	0	0	0.193637	0	0.6998	0	0	0	0.227507	0.505879	0
chr15:404875-414034:(gbas)	-0.37546	0	-0.64207	0.538241	0	0	0	0.0838534	0.552918	0	0	0.353217	0	0	0	0.14295	-0.34558	0	0	0.045635	0	0	0.716745	0	0	0	0	0.524903	-1.03452	0
chr15:404875-414034:(wu:fc08b08)	-0.37546	0	-0.64207	0.538241	0	0	0	0.0838534	0.552918	0	0	0.353217	0	0	0	0.14295	-0.34558	0	0	0.045635	0	0	0.716745	0	0	0	0	0.524903	-1.03452	0
chr15:404875-414034:(zgc:92497)	-0.37546	0	-0.64207	0.538241	0	0	0	0.0838534	0.552918	0	0	0.353217	0	0	0	0.14295	-0.34558	0	0	0.045635	0	0	0.716745	0	0	0	0	0.524903	-1.03452	0
chr15:404875-414034:(nipsnap2)	-0.37546	0	-0.64207	0.538241	0	0	0	0.0838534	0.552918	0	0	0.353217	0	0	0	0.14295	-0.34558	0	0	0.045635	0	0	0.716745	0	0	0	0	0.524903	-1.03452	0
chr2:35509418-35567016:(tenw)	-0.316087	0.191492	0.0193632	0	0	0	0.692225	-0.634925	0	0.909372	0	0	0	0.932517	0	-0.341745	0.5984	0	0	-1.15026	0.0563571	0	0.298997	0	0	0.556087	0	-0.0689365	-0.850212	0
chr2:35509418-35567016:(tnw)	-0.316087	0.191492	0.0193632	0	0	0	0.692225	-0.634925	0	0.909372	0	0	0	0.932517	0	-0.341745	0.5984	0	0	-1.15026	0.0563571	0	0.298997	0	0	0.556087	0	-0.0689365	-0.850212	0
chr2:35509418-35567016:(zgc:110729)	-0.316087	0.191492	0.0193632	0	0	0	0.692225	-0.634925	0	0.909372	0	0	0	0.932517	0	-0.341745	0.5984	0	0	-1.15026	0.0563571	0	0.298997	0	0	0.556087	0	-0.0689365	-0.850212	0
chr2:35509418-35567016:(tnn)	-0.316087	0.191492	0.0193632	0	0	0	0.692225	-0.634925	0	0.909372	0	0	0	0.932517	0	-0.341745	0.5984	0	0	-1.15026	0.0563571	0	0.298997	0	0	0.556087	0	-0.0689365	-0.850212	0
chr20:40715163-40720453:(cx43a1)	-0.061841	0	0	0	0	0	0.606523	0	0	1.06803	0	0	0	0	0	-0.330537	0	0	0	0	0	1.09673	-0.254066	0	0	1.04442	0	0.227507	0	0
chr20:40715163-40720453:(gja1)	-0.061841	0	0	0	0	0	0.606523	0	0	1.06803	0	0	0	0	0	-0.330537	0	0	0	0	0	1.09673	-0.254066	0	0	1.04442	0	0.227507	0	0
chr20:40715163-40720453:(stopsel)	-0.061841	0	0	0	0	0	0.606523	0	0	1.06803	0	0	0	0	0	-0.330537	0	0	0	0	0	1.09673	-0.254066	0	0	1.04442	0	0.227507	0	0
chr20:40715163-40720453:(stp)	-0.061841	0	0	0	0	0	0.606523	0	0	1.06803	0	0	0	0	0	-0.330537	0	0	0	0	0	1.09673	-0.254066	0	0	1.04442	0	0.227507	0	0
chr20:40715163-40720453:(zfCx43.3)	-0.061841	0	0	0	0	0	0.606523	0	0	1.06803	0	0	0	0	0	-0.330537	0	0	0	0	0	1.09673	-0.254066	0	0	1.04442	0	0.227507	0	0
chr20:40715163-40720453:(cx43)	-0.061841	0	0	0	0	0	0.606523	0	0	1.06803	0	0	0	0	0	-0.330537	0	0	0	0	0	1.09673	-0.254066	0	0	1.04442	0	0.227507	0	0
chr8:4838192-4850806:(C21orf22)	-0.0646703	1.04497	-0.683462	0	0	0	0	0	0	0	0	0	0	0	0	0.511732	0.391179	0.0885417	0	0	0	0	0	0	0	0	0	0.0643812	0.202837	0
chr8:4838192-4850806:(esi)	-0.0646703	1.04497	-0.683462	0	0	0	0	0	0	0	0	0	0	0	0	0.511732	0.391179	0.0885417	0	0	0	0	0	0	0	0	0	0.0643812	0.202837	0
chr8:4838192-4850806:(fk61d03)	-0.0646703	1.04497	-0.683462	0	0	0	0	0	0	0	0	0	0	0	0	0.511732	0.391179	0.0885417	0	0	0	0	0	0	0	0	0	0.0643812	0.202837	0
chr8:4838192-4850806:(gatd3a)	-0.0646703	1.04497	-0.683462	0	0	0	0	0	0	0	0	0	0	0	0	0.511732	0.391179	0.0885417	0	0	0	0	0	0	0	0	0	0.0643812	0.202837	0
chr8:4838192-4850806:(wu:fk61d03)	-0.0646703	1.04497	-0.683462	0	0	0	0	0	0	0	0	0	0	0	0	0.511732	0.391179	0.0885417	0	0	0	0	0	0	0	0	0	0.0643812	0.202837	0
chr8:4838192-4850806:(es1)	-0.0646703	1.04497	-0.683462	0	0	0	0	0	0	0	0	0	0	0	0	0.511732	0.391179	0.0885417	0	0	0	0	0	0	0	0	0	0.0643812	0.202837	0
chr2:29976435-29979954:(ENG-3)	0	0	0	0	0	1.01344	0	0	1.12695	0	0	0.994195	0	0	0	0.394762	0	0	1.04104	0	0	0	0	0	1.90348	0	0	0	0	0
chr2:29976435-29979954:(ZF-EN-1)	0	0	0	0	0	1.01344	0	0	1.12695	0	0	0.994195	0	0	0	0.394762	0	0	1.04104	0	0	0	0	0	1.90348	0	0	0	0	0
chr2:29976435-29979954:(en3)	0	0	0	0	0	1.01344	0	0	1.12695	0	0	0.994195	0	0	0	0.394762	0	0	1.04104	0	0	0	0	0	1.90348	0	0	0	0	0
chr2:29976435-29979954:(eng2b)	0	0	0	0	0	1.01344	0	0	1.12695	0	0	0.994195	0	0	0	0.394762	0	0	1.04104	0	0	0	0	0	1.90348	0	0	0	0	0
chr2:29976435-29979954:(eng3)	0	0	0	0	0	1.01344	0	0	1.12695	0	0	0.994195	0	0	0	0.394762	0	0	1.04104	0	0	0	0	0	1.90348	0	0	0	0	0
chr2:29976435-29979954:(en2b)	0	0	0	0	0	1.01344	0	0	1.12695	0	0	0.994195	0	0	0	0.394762	0	0	1.04104	0	0	0	0	0	1.90348	0	0	0	0	0
chr14:26703331-26704819:(NGN-1)	0	0	0	0	0	2.09262	0	0.695673	0	0	0	0.788945	0	0	1.89459	0.131521	0	0	1.3341	0	0	0	-0.189949	0	0	0	0	0	0	0
chr14:26703331-26704819:(Zath4c)	0	0	0	0	0	2.09262	0	0.695673	0	0	0	0.788945	0	0	1.89459	0.131521	0	0	1.3341	0	0	0	-0.189949	0	0	0	0	0	0	0
chr14:26703331-26704819:(cb260)	0	0	0	0	0	2.09262	0	0.695673	0	0	0	0.788945	0	0	1.89459	0.131521	0	0	1.3341	0	0	0	-0.189949	0	0	0	0	0	0	0
chr14:26703331-26704819:(chunp6899)	0	0	0	0	0	2.09262	0	0.695673	0	0	0	0.788945	0	0	1.89459	0.131521	0	0	1.3341	0	0	0	-0.189949	0	0	0	0	0	0	0
chr14:26703331-26704819:(neurod3)	0	0	0	0	0	2.09262	0	0.695673	0	0	0	0.788945	0	0	1.89459	0.131521	0	0	1.3341	0	0	0	-0.189949	0	0	0	0	0	0	0
chr14:26703331-26704819:(ngn1)	0	0	0	0	0	2.09262	0	0.695673	0	0	0	0.788945	0	0	1.89459	0.131521	0	0	1.3341	0	0	0	-0.189949	0	0	0	0	0	0	0
chr14:26703331-26704819:(ngr1)	0	0	0	0	0	2.09262	0	0.695673	0	0	0	0.788945	0	0	1.89459	0.131521	0	0	1.3341	0	0	0	-0.189949	0	0	0	0	0	0	0
chr14:26703331-26704819:(zNgn1)	0	0	0	0	0	2.09262	0	0.695673	0	0	0	0.788945	0	0	1.89459	0.131521	0	0	1.3341	0	0	0	-0.189949	0	0	0	0	0	0	0
chr14:26703331-26704819:(neurog1)	0	0	0	0	0	2.09262	0	0.695673	0	0	0	0.788945	0	0	1.89459	0.131521	0	0	1.3341	0	0	0	-0.189949	0	0	0	0	0	0	0
chr25:1732838-1808080:(FIBL-1)	-0.160451	0	0	0	0	0	0.604823	0.0558246	0	0.740937	0	0	0	0	0	0.190642	0	-0.375216	0	-0.760545	-0.0310445	0	0	0	0	0.644776	0	-0.0983461	0.238478	0
chr25:1732838-1808080:(fbln1c)	-0.160451	0	0	0	0	0	0.604823	0.0558246	0	0.740937	0	0	0	0	0	0.190642	0	-0.375216	0	-0.760545	-0.0310445	0	0	0	0	0.644776	0	-0.0983461	0.238478	0
chr25:1732838-1808080:(fbln1d)	-0.160451	0	0	0	0	0	0.604823	0.0558246	0	0.740937	0	0	0	0	0	0.190642	0	-0.375216	0	-0.760545	-0.0310445	0	0	0	0	0.644776	0	-0.0983461	0.238478	0
chr25:1732838-1808080:(wu:fc52c06)	-0.160451	0	0	0	0	0	0.604823	0.0558246	0	0.740937	0	0	0	0	0	0.190642	0	-0.375216	0	-0.760545	-0.0310445	0	0	0	0	0.644776	0	-0.0983461	0.238478	0
chr25:1732838-1808080:(fbln1)	-0.160451	0	0	0	0	0	0.604823	0.0558246	0	0.740937	0	0	0	0	0	0.190642	0	-0.375216	0	-0.760545	-0.0310445	0	0	0	0	0.644776	0	-0.0983461	0.238478	0
chr7:40988910-40993456:(ENG-2)	0	0	0	0.441331	0	0	0	0	1.23416	0	0.875687	1.24531	0	0	0	0.581154	0	-0.0919144	0	0	0	0	0.356594	0	1.49757	0	0	0	0	0
chr7:40988910-40993456:(ZF-EN-2)	0	0	0	0.441331	0	0	0	0	1.23416	0	0.875687	1.24531	0	0	0	0.581154	0	-0.0919144	0	0	0	0	0.356594	0	1.49757	0	0	0	0	0
chr7:40988910-40993456:(Zf-en)	0	0	0	0.441331	0	0	0	0	1.23416	0	0.875687	1.24531	0	0	0	0.581154	0	-0.0919144	0	0	0	0	0.356594	0	1.49757	0	0	0	0	0
chr7:40988910-40993456:(eng2)	0	0	0	0.441331	0	0	0	0	1.23416	0	0.875687	1.24531	0	0	0	0.581154	0	-0.0919144	0	0	0	0	0.356594	0	1.49757	0	0	0	0	0
chr7:40988910-40993456:(eng2a)	0	0	0	0.441331	0	0	0	0	1.23416	0	0.875687	1.24531	0	0	0	0.581154	0	-0.0919144	0	0	0	0	0.356594	0	1.49757	0	0	0	0	0
chr7:40988910-40993456:(en2a)	0	0	0	0.441331	0	0	0	0	1.23416	0	0.875687	1.24531	0	0	0	0.581154	0	-0.0919144	0	0	0	0	0.356594	0	1.49757	0	0	0	0	0
chr9:781050-785288:(ENG-1)	0	0	0.788308	0.927226	0	0	0	0	1.64087	0	0	0	0	0	0	0.230906	0	-0.0831405	0	0	0	0	0.0643378	0	0.552101	0	0	0	0	0
chr9:781050-785288:(en-1)	0	0	0.788308	0.927226	0	0	0	0	1.64087	0	0	0	0	0	0	0.230906	0	-0.0831405	0	0	0	0	0.0643378	0	0.552101	0	0	0	0	0
chr9:781050-785288:(en1)	0	0	0.788308	0.927226	0	0	0	0	1.64087	0	0	0	0	0	0	0.230906	0	-0.0831405	0	0	0	0	0.0643378	0	0.552101	0	0	0	0	0
chr9:781050-785288:(eng1)	0	0	0.788308	0.927226	0	0	0	0	1.64087	0	0	0	0	0	0	0.230906	0	-0.0831405	0	0	0	0	0.0643378	0	0.552101	0	0	0	0	0
chr9:781050-785288:(eng1a)	0	0	0.788308	0.927226	0	0	0	0	1.64087	0	0	0	0	0	0	0.230906	0	-0.0831405	0	0	0	0	0.0643378	0	0.552101	0	0	0	0	0
chr9:781050-785288:(zgc:100771)	0	0	0.788308	0.927226	0	0	0	0	1.64087	0	0	0	0	0	0	0.230906	0	-0.0831405	0	0	0	0	0.0643378	0	0.552101	0	0	0	0	0
chr9:781050-785288:(en1a)	0	0	0.788308	0.927226	0	0	0	0	1.64087	0	0	0	0	0	0	0.230906	0	-0.0831405	0	0	0	0	0.0643378	0	0.552101	0	0	0	0	0
chr25:15178341-15214335:(wt1)	0.0485827	0	-0.615967	0	0	0	1.29242	0.206866	0	0.459277	0	0	0	0	0	-0.676045	0	0	0.271262	-0.530322	0	0.149158	0	0	0	1.09685	0	0.0738847	-1.00842	0.343874
chr25:15178341-15214335:(zwt1)	0.0485827	0	-0.615967	0	0	0	1.29242	0.206866	0	0.459277	0	0	0	0	0	-0.676045	0	0	0.271262	-0.530322	0	0.149158	0	0	0	1.09685	0	0.0738847	-1.00842	0.343874
chr25:15178341-15214335:(wt1a)	0.0485827	0	-0.615967	0	0	0	1.29242	0.206866	0	0.459277	0	0	0	0	0	-0.676045	0	0	0.271262	-0.530322	0	0.149158	0	0	0	1.09685	0	0.0738847	-1.00842	0.343874
chr22:4762479-4769054:(calr)	-0.337672	0	0.298809	0.700968	0	0	0	0	0	-0.00615867	0.834294	0	0	0	0	0.238731	0.391179	0	0	-0.694728	0	0	0.491292	0	0.802965	0	0	0.3866	0	0
chr22:4762479-4769054:(zgc:85636)	-0.337672	0	0.298809	0.700968	0	0	0	0	0	-0.00615867	0.834294	0	0	0	0	0.238731	0.391179	0	0	-0.694728	0	0	0.491292	0	0.802965	0	0	0.3866	0	0
chr22:4762479-4769054:(calr3a)	-0.337672	0	0.298809	0.700968	0	0	0	0	0	-0.00615867	0.834294	0	0	0	0	0.238731	0.391179	0	0	-0.694728	0	0	0.491292	0	0.802965	0	0	0.3866	0	0
chr18:9171778-9238675:(sema2)	0.0761071	0	-0.629835	0	0	0	0.314093	-0.204942	0	0.80292	0	0	0	0.584349	0.391917	-0.263944	0.0346315	0	0.0813028	0	-0.291811	0.260229	0	0	0	0.508948	0	0.0165507	0.134058	0
chr18:9171778-9238675:(semaZ2)	0.0761071	0	-0.629835	0	0	0	0.314093	-0.204942	0	0.80292	0	0	0	0.584349	0.391917	-0.263944	0.0346315	0	0.0813028	0	-0.291811	0.260229	0	0	0	0.508948	0	0.0165507	0.134058	0
chr18:9171778-9238675:(sema3d)	0.0761071	0	-0.629835	0	0	0	0.314093	-0.204942	0	0.80292	0	0	0	0.584349	0.391917	-0.263944	0.0346315	0	0.0813028	0	-0.291811	0.260229	0	0	0	0.508948	0	0.0165507	0.134058	0
chr5:42280605-42297333:(ZF-TBX6)	-0.114358	0	0	0	0.43129	0	0	0	0	0	0	0	0	0	0	0	0	-0.262176	0	0	0.081995	0	0.0613934	1.88056	0	0	0	0.287695	0	0
chr5:42280605-42297333:(cb123)	-0.114358	0	0	0	0.43129	0	0	0	0	0	0	0	0	0	0	0	0	-0.262176	0	0	0.081995	0	0.0613934	1.88056	0	0	0	0.287695	0	0
chr5:42280605-42297333:(etID309793.5)	-0.114358	0	0	0	0.43129	0	0	0	0	0	0	0	0	0	0	0	0	-0.262176	0	0	0.081995	0	0.0613934	1.88056	0	0	0	0.287695	0	0
chr5:42280605-42297333:(sb:cb123)	-0.114358	0	0	0	0.43129	0	0	0	0	0	0	0	0	0	0	0	0	-0.262176	0	0	0.081995	0	0.0613934	1.88056	0	0	0	0.287695	0	0
chr5:42280605-42297333:(tbx6)	-0.114358	0	0	0	0.43129	0	0	0	0	0	0	0	0	0	0	0	0	-0.262176	0	0	0.081995	0	0.0613934	1.88056	0	0	0	0.287695	0	0
chr5:42280605-42297333:(tbx6l)	-0.114358	0	0	0	0.43129	0	0	0	0	0	0	0	0	0	0	0	0	-0.262176	0	0	0.081995	0	0.0613934	1.88056	0	0	0	0.287695	0	0
chr5:42280605-42297333:(z.TBX6)	-0.114358	0	0	0	0.43129	0	0	0	0	0	0	0	0	0	0	0	0	-0.262176	0	0	0.081995	0	0.0613934	1.88056	0	0	0	0.287695	0	0
chr5:42280605-42297333:(tbx16l)	-0.114358	0	0	0	0.43129	0	0	0	0	0	0	0	0	0	0	0	0	-0.262176	0	0	0.081995	0	0.0613934	1.88056	0	0	0	0.287695	0	0
chr2:16780634-16792177:(cb285)	0.295481	0	0	0	0	0	0.860096	0.356855	0	0	0	0	0	0	0	0.0479749	0	0.499846	0	-0.158485	0	0	0.346294	0	0	0	0	0.0197532	-0.460492	0
chr2:16780634-16792177:(gavi)	0.295481	0	0	0	0	0	0.860096	0.356855	0	0	0	0	0	0	0	0.0479749	0	0.499846	0	-0.158485	0	0	0.346294	0	0	0	0	0.0197532	-0.460492	0
chr2:16780634-16792177:(id:ibd3238)	0.295481	0	0	0	0	0	0.860096	0.356855	0	0	0	0	0	0	0	0.0479749	0	0.499846	0	-0.158485	0	0	0.346294	0	0	0	0	0.0197532	-0.460492	0
chr2:16780634-16792177:(id:ibd3525)	0.295481	0	0	0	0	0	0.860096	0.356855	0	0	0	0	0	0	0	0.0479749	0	0.499846	0	-0.158485	0	0	0.346294	0	0	0	0	0.0197532	-0.460492	0
chr2:16780634-16792177:(sb:cb285)	0.295481	0	0	0	0	0	0.860096	0.356855	0	0	0	0	0	0	0	0.0479749	0	0.499846	0	-0.158485	0	0	0.346294	0	0	0	0	0.0197532	-0.460492	0
chr2:16780634-16792177:(trf)	0.295481	0	0	0	0	0	0.860096	0.356855	0	0	0	0	0	0	0	0.0479749	0	0.499846	0	-0.158485	0	0	0.346294	0	0	0	0	0.0197532	-0.460492	0
chr2:16780634-16792177:(wu:fb57g06)	0.295481	0	0	0	0	0	0.860096	0.356855	0	0	0	0	0	0	0	0.0479749	0	0.499846	0	-0.158485	0	0	0.346294	0	0	0	0	0.0197532	-0.460492	0
chr2:16780634-16792177:(wu:fb62h02)	0.295481	0	0	0	0	0	0.860096	0.356855	0	0	0	0	0	0	0	0.0479749	0	0.499846	0	-0.158485	0	0	0.346294	0	0	0	0	0.0197532	-0.460492	0
chr2:16780634-16792177:(wu:fb63h10)	0.295481	0	0	0	0	0	0.860096	0.356855	0	0	0	0	0	0	0	0.0479749	0	0.499846	0	-0.158485	0	0	0.346294	0	0	0	0	0.0197532	-0.460492	0
chr2:16780634-16792177:(wu:fb64h10)	0.295481	0	0	0	0	0	0.860096	0.356855	0	0	0	0	0	0	0	0.0479749	0	0.499846	0	-0.158485	0	0	0.346294	0	0	0	0	0.0197532	-0.460492	0
chr2:16780634-16792177:(zgc:112154)	0.295481	0	0	0	0	0	0.860096	0.356855	0	0	0	0	0	0	0	0.0479749	0	0.499846	0	-0.158485	0	0	0.346294	0	0	0	0	0.0197532	-0.460492	0
chr2:16780634-16792177:(tfa)	0.295481	0	0	0	0	0	0.860096	0.356855	0	0	0	0	0	0	0	0.0479749	0	0.499846	0	-0.158485	0	0	0.346294	0	0	0	0	0.0197532	-0.460492	0
chr20:22335511-22378401:(c-kit)	0.205411	0.287021	-0.663259	0	0	0	-0.0873075	0	0	0.332803	0	0	1.0459	0.550925	0	0	0.446144	0	0	-1.05474	-0.149144	0.578987	0	0	0	0	0	0.327623	-1.35674	0.296582
chr20:22335511-22378401:(kit)	0.205411	0.287021	-0.663259	0	0	0	-0.0873075	0	0	0.332803	0	0	1.0459	0.550925	0	0	0.446144	0	0	-1.05474	-0.149144	0.578987	0	0	0	0	0	0.327623	-1.35674	0.296582
chr20:22335511-22378401:(receptor)	0.205411	0.287021	-0.663259	0	0	0	-0.0873075	0	0	0.332803	0	0	1.0459	0.550925	0	0	0.446144	0	0	-1.05474	-0.149144	0.578987	0	0	0	0	0	0.327623	-1.35674	0.296582
chr20:22335511-22378401:(sparse)	0.205411	0.287021	-0.663259	0	0	0	-0.0873075	0	0	0.332803	0	0	1.0459	0.550925	0	0	0.446144	0	0	-1.05474	-0.149144	0.578987	0	0	0	0	0	0.327623	-1.35674	0.296582
chr20:22335511-22378401:(kita)	0.205411	0.287021	-0.663259	0	0	0	-0.0873075	0	0	0.332803	0	0	1.0459	0.550925	0	0	0.446144	0	0	-1.05474	-0.149144	0.578987	0	0	0	0	0	0.327623	-1.35674	0.296582
chr11:3320598-3334248:(plasticin)	-0.18678	0	0	0	0	0	0.356645	0.330526	0	0.299635	0	0	0	0	0	-0.756505	0.202123	0.552698	0	0.292307	0	0	0	0	0	0	0	0.470546	-0.787851	0.740535
chr11:3320598-3334248:(zgc:111926)	-0.18678	0	0	0	0	0	0.356645	0.330526	0	0.299635	0	0	0	0	0	-0.756505	0.202123	0.552698	0	0.292307	0	0	0	0	0	0	0	0.470546	-0.787851	0.740535
chr11:3320598-3334248:(prph)	-0.18678	0	0	0	0	0	0.356645	0.330526	0	0.299635	0	0	0	0	0	-0.756505	0.202123	0.552698	0	0.292307	0	0	0	0	0	0	0	0.470546	-0.787851	0.740535
chr13:14976146-14978104:(Znot)	0	0	0	0	0.647309	0	0	1.05389	0	0	0	0.654247	0	0	0	0.598882	-0.220641	0	1.14825	0	0	0	0	0	0	0	0	0.0265926	0	0
chr13:14976146-14978104:(flh)	0	0	0	0	0.647309	0	0	1.05389	0	0	0	0.654247	0	0	0	0.598882	-0.220641	0	1.14825	0	0	0	0	0	0	0	0	0.0265926	0	0
chr13:14976146-14978104:(noto)	0	0	0	0	0.647309	0	0	1.05389	0	0	0	0.654247	0	0	0	0.598882	-0.220641	0	1.14825	0	0	0	0	0	0	0	0	0.0265926	0	0
chr10:6884152-6905574:(vas)	0.23808	0	0.415922	0	0	0	0	0	0	0.411985	0	0.68421	0.473805	0	0	-0.00317762	-0.491708	0	0	-0.878644	0	0	0.00634588	0	0	0	0	0.135737	-0.879622	0
chr10:6884152-6905574:(vasa)	0.23808	0	0.415922	0	0	0	0	0	0	0.411985	0	0.68421	0.473805	0	0	-0.00317762	-0.491708	0	0	-0.878644	0	0	0.00634588	0	0	0	0	0.135737	-0.879622	0
chr10:6884152-6905574:(vlg)	0.23808	0	0.415922	0	0	0	0	0	0	0.411985	0	0.68421	0.473805	0	0	-0.00317762	-0.491708	0	0	-0.878644	0	0	0.00634588	0	0	0	0	0.135737	-0.879622	0
chr10:6884152-6905574:(wu:fi24g05)	0.23808	0	0.415922	0	0	0	0	0	0	0.411985	0	0.68421	0.473805	0	0	-0.00317762	-0.491708	0	0	-0.878644	0	0	0.00634588	0	0	0	0	0.135737	-0.879622	0
chr10:6884152-6905574:(zgc:109812)	0.23808	0	0.415922	0	0	0	0	0	0	0.411985	0	0.68421	0.473805	0	0	-0.00317762	-0.491708	0	0	-0.878644	0	0	0.00634588	0	0	0	0	0.135737	-0.879622	0
chr10:6884152-6905574:(zgc:158535)	0.23808	0	0.415922	0	0	0	0	0	0	0.411985	0	0.68421	0.473805	0	0	-0.00317762	-0.491708	0	0	-0.878644	0	0	0.00634588	0	0	0	0	0.135737	-0.879622	0
chr10:6884152-6905574:(ddx4)	0.23808	0	0.415922	0	0	0	0	0	0	0.411985	0	0.68421	0.473805	0	0	-0.00317762	-0.491708	0	0	-0.878644	0	0	0.00634588	0	0	0	0	0.135737	-0.879622	0
chr8:51736296-51753588:(cb103)	-0.779152	0	0	0	0	0	-0.168781	0.981191	0	0.894783	0	0	0	0	1.05517	-0.80481	0	0	0	0	0	0.321423	0	0	0	0	0.713237	0.461749	-0.660065	0
chr8:51736296-51753588:(id:ibd2185)	-0.779152	0	0	0	0	0	-0.168781	0.981191	0	0.894783	0	0	0	0	1.05517	-0.80481	0	0	0	0	0	0.321423	0	0	0	0	0.713237	0.461749	-0.660065	0
chr8:51736296-51753588:(spt)	-0.779152	0	0	0	0	0	-0.168781	0.981191	0	0.894783	0	0	0	0	1.05517	-0.80481	0	0	0	0	0	0.321423	0	0	0	0	0.713237	0.461749	-0.660065	0
chr8:51736296-51753588:(spt-1)	-0.779152	0	0	0	0	0	-0.168781	0.981191	0	0.894783	0	0	0	0	1.05517	-0.80481	0	0	0	0	0	0.321423	0	0	0	0	0.713237	0.461749	-0.660065	0
chr8:51736296-51753588:(wu:fa17g07)	-0.779152	0	0	0	0	0	-0.168781	0.981191	0	0.894783	0	0	0	0	1.05517	-0.80481	0	0	0	0	0	0.321423	0	0	0	0	0.713237	0.461749	-0.660065	0
chr8:51736296-51753588:(zgc:109817)	-0.779152	0	0	0	0	0	-0.168781	0.981191	0	0.894783	0	0	0	0	1.05517	-0.80481	0	0	0	0	0	0.321423	0	0	0	0	0.713237	0.461749	-0.660065	0
chr8:51736296-51753588:(tbx16)	-0.779152	0	0	0	0	0	-0.168781	0.981191	0	0.894783	0	0	0	0	1.05517	-0.80481	0	0	0	0	0	0.321423	0	0	0	0	0.713237	0.461749	-0.660065	0
chr16:6182500-6205790:(ctnnb)	0	0	0	0	0	1.60026	0.0735438	0	0.39155	0	0	0.589789	0	0	0.695436	0.692787	0	-0.332464	0.986882	0	0	0	0.359083	0	1.58153	0	0	0	0	0
chr16:6182500-6205790:(id:ibd2058)	0	0	0	0	0	1.60026	0.0735438	0	0.39155	0	0	0.589789	0	0	0.695436	0.692787	0	-0.332464	0.986882	0	0	0	0.359083	0	1.58153	0	0	0	0	0
chr16:6182500-6205790:(wu:fb73e10)	0	0	0	0	0	1.60026	0.0735438	0	0.39155	0	0	0.589789	0	0	0.695436	0.692787	0	-0.332464	0.986882	0	0	0	0.359083	0	1.58153	0	0	0	0	0
chr16:6182500-6205790:(wu:fi81c06)	0	0	0	0	0	1.60026	0.0735438	0	0.39155	0	0	0.589789	0	0	0.695436	0.692787	0	-0.332464	0.986882	0	0	0	0.359083	0	1.58153	0	0	0	0	0
chr16:6182500-6205790:(wu:fk25h01)	0	0	0	0	0	1.60026	0.0735438	0	0.39155	0	0	0.589789	0	0	0.695436	0.692787	0	-0.332464	0.986882	0	0	0	0.359083	0	1.58153	0	0	0	0	0
chr16:6182500-6205790:(ctnnb1)	0	0	0	0	0	1.60026	0.0735438	0	0.39155	0	0	0.589789	0	0	0.695436	0.692787	0	-0.332464	0.986882	0	0	0	0.359083	0	1.58153	0	0	0	0	0
chr18_KZ115543v1_alt:127842-190540:(sema1b)	0	0	0	0	0	0	0	0	0	0	0	0	0	0	0	0	0	0	0	0	0	0	0	0	0	0	0	0	0	0
chr18_KZ115543v1_alt:127842-190540:(sema3a2)	0	0	0	0	0	0	0	0	0	0	0	0	0	0	0	0	0	0	0	0	0	0	0	0	0	0	0	0	0	0
chr18_KZ115543v1_alt:127842-190540:(semaZ1b)	0	0	0	0	0	0	0	0	0	0	0	0	0	0	0	0	0	0	0	0	0	0	0	0	0	0	0	0	0	0
chr18_KZ115543v1_alt:127842-190540:(sema3ab)	0	0	0	0	0	0	0	0	0	0	0	0	0	0	0	0	0	0	0	0	0	0	0	0	0	0	0	0	0	0
chr7:40884012-40891326:(ShhNC)	0	0.647029	-0.604281	0	0.560159	0	0	-0.179388	0	0	0	1.04422	0	0	0	0.511732	0.391179	0	0.583978	0	0	0	0	0	1.2009	0	0	0.416564	0	0
chr7:40884012-40891326:(fc83d08)	0	0.647029	-0.604281	0	0.560159	0	0	-0.179388	0	0	0	1.04422	0	0	0	0.511732	0.391179	0	0.583978	0	0	0	0	0	1.2009	0	0	0.416564	0	0
chr7:40884012-40891326:(shh)	0	0.647029	-0.604281	0	0.560159	0	0	-0.179388	0	0	0	1.04422	0	0	0	0.511732	0.391179	0	0.583978	0	0	0	0	0	1.2009	0	0	0.416564	0	0
chr7:40884012-40891326:(syu)	0	0.647029	-0.604281	0	0.560159	0	0	-0.179388	0	0	0	1.04422	0	0	0	0.511732	0.391179	0	0.583978	0	0	0	0	0	1.2009	0	0	0.416564	0	0
chr7:40884012-40891326:(vhh-1)	0	0.647029	-0.604281	0	0.560159	0	0	-0.179388	0	0	0	1.04422	0	0	0	0.511732	0.391179	0	0.583978	0	0	0	0	0	1.2009	0	0	0.416564	0	0
chr7:40884012-40891326:(vhh1)	0	0.647029	-0.604281	0	0.560159	0	0	-0.179388	0	0	0	1.04422	0	0	0	0.511732	0.391179	0	0.583978	0	0	0	0	0	1.2009	0	0	0.416564	0	0
chr7:40884012-40891326:(wu:fc83d08)	0	0.647029	-0.604281	0	0.560159	0	0	-0.179388	0	0	0	1.04422	0	0	0	0.511732	0.391179	0	0.583978	0	0	0	0	0	1.2009	0	0	0.416564	0	0
chr7:40884012-40891326:(shha)	0	0.647029	-0.604281	0	0.560159	0	0	-0.179388	0	0	0	1.04422	0	0	0	0.511732	0.391179	0	0.583978	0	0	0	0	0	1.2009	0	0	0.416564	0	0
chr23:4929442-4975517:(NT-7)	-0.150382	0.260287	0	0	0	0	0	0	0	-0.21681	0	0	0	0	0	0	0.58422	0	0	-0.127227	0	0	0.10455	0.882326	0	0	0	-0.192027	0.422703	0
chr23:4929442-4975517:(nt7)	-0.150382	0.260287	0	0	0	0	0	0	0	-0.21681	0	0	0	0	0	0	0.58422	0	0	-0.127227	0	0	0.10455	0.882326	0	0	0	-0.192027	0.422703	0
chr23:4929442-4975517:(ntf6/7)	-0.150382	0.260287	0	0	0	0	0	0	0	-0.21681	0	0	0	0	0	0	0.58422	0	0	-0.127227	0	0	0.10455	0.882326	0	0	0	-0.192027	0.422703	0
chr23:4929442-4975517:(ntf7)	-0.150382	0.260287	0	0	0	0	0	0	0	-0.21681	0	0	0	0	0	0	0.58422	0	0	-0.127227	0	0	0.10455	0.882326	0	0	0	-0.192027	0.422703	0
chr23:4929442-4975517:(zNT-7)	-0.150382	0.260287	0	0	0	0	0	0	0	-0.21681	0	0	0	0	0	0	0.58422	0	0	-0.127227	0	0	0.10455	0.882326	0	0	0	-0.192027	0.422703	0
chr23:4929442-4975517:(znt7)	-0.150382	0.260287	0	0	0	0	0	0	0	-0.21681	0	0	0	0	0	0	0.58422	0	0	-0.127227	0	0	0.10455	0.882326	0	0	0	-0.192027	0.422703	0
chr23:4929442-4975517:(ngfa)	-0.150382	0.260287	0	0	0	0	0	0	0	-0.21681	0	0	0	0	0	0	0.58422	0	0	-0.127227	0	0	0.10455	0.882326	0	0	0	-0.192027	0.422703	0
chr19:17400283-17407115:(reverbb)	0	0	0.650991	0.0989079	0	0	0	0	0	0	0	0	0	0	0	0	0	0	0	0	0	0	0.827085	1.06495	0	0	0	0.495745	0	0
chr19:17400283-17407115:(reverbb2)	0	0	0.650991	0.0989079	0	0	0	0	0	0	0	0	0	0	0	0	0	0	0	0	0	0	0.827085	1.06495	0	0	0	0.495745	0	0
chr19:17400283-17407115:(zgc:92019)	0	0	0.650991	0.0989079	0	0	0	0	0	0	0	0	0	0	0	0	0	0	0	0	0	0	0.827085	1.06495	0	0	0	0.495745	0	0
chr19:17400283-17407115:(nr1d2b)	0	0	0.650991	0.0989079	0	0	0	0	0	0	0	0	0	0	0	0	0	0	0	0	0	0	0.827085	1.06495	0	0	0	0.495745	0	0
chr17:29117027-29119337:(BF-1)	0	0	0	0	1.42546	0	0	0	0	0	0	0.654247	0	0	0	0.501972	0	0	0	0	0	0	0	0	1.19115	0	0	0.628653	0	0
chr17:29117027-29119337:(bf1)	0	0	0	0	1.42546	0	0	0	0	0	0	0.654247	0	0	0	0.501972	0	0	0	0	0	0	0	0	1.19115	0	0	0.628653	0	0
chr17:29117027-29119337:(foxg1)	0	0	0	0	1.42546	0	0	0	0	0	0	0.654247	0	0	0	0.501972	0	0	0	0	0	0	0	0	1.19115	0	0	0.628653	0	0
chr17:29117027-29119337:(zgc:109850)	0	0	0	0	1.42546	0	0	0	0	0	0	0.654247	0	0	0	0.501972	0	0	0	0	0	0	0	0	1.19115	0	0	0.628653	0	0
chr17:29117027-29119337:(foxg1a)	0	0	0	0	1.42546	0	0	0	0	0	0	0.654247	0	0	0	0.501972	0	0	0	0	0	0	0	0	1.19115	0	0	0.628653	0	0
chr9:36967295-36974877:(actbb)	0	0.639204	-0.0100464	0	0	0	0	0.113817	0.883911	0	0	1.03639	-0.0490737	0	0	0.441759	0.763565	0	0	0	0	0	0.608406	0	0.79514	0	0	-0.466323	0	0
chr9:36967295-36974877:(actbetaB)	0	0.639204	-0.0100464	0	0	0	0	0.113817	0.883911	0	0	1.03639	-0.0490737	0	0	0.441759	0.763565	0	0	0	0	0	0.608406	0	0.79514	0	0	-0.466323	0	0
chr9:36967295-36974877:(inhbb)	0	0.639204	-0.0100464	0	0	0	0	0.113817	0.883911	0	0	1.03639	-0.0490737	0	0	0.441759	0.763565	0	0	0	0	0	0.608406	0	0.79514	0	0	-0.466323	0	0
chr9:46405587-46415813:(cb232)	0	0	0	0	0	0	0	0.0766748	0	0.793972	0	0.999251	0	0	0	0.633096	0	0	0	0	0	0	0.622417	0	0	0	0	-0.105525	0	0
chr9:46405587-46415813:(gja7)	0	0	0	0	0	0	0	0.0766748	0	0.793972	0	0.999251	0	0	0	0.633096	0	0	0	0	0	0	0.622417	0	0	0	0	-0.105525	0	0
chr9:46405587-46415813:(gjc1)	0	0	0	0	0	0	0	0.0766748	0	0.793972	0	0.999251	0	0	0	0.633096	0	0	0	0	0	0	0.622417	0	0	0	0	-0.105525	0	0
chr9:46405587-46415813:(wu:fc46h11)	0	0	0	0	0	0	0	0.0766748	0	0.793972	0	0.999251	0	0	0	0.633096	0	0	0	0	0	0	0.622417	0	0	0	0	-0.105525	0	0
chr9:46405587-46415813:(cx43.4)	0	0	0	0	0	0	0	0.0766748	0	0.793972	0	0.999251	0	0	0	0.633096	0	0	0	0	0	0	0.622417	0	0	0	0	-0.105525	0	0
chr7:39166460-39177620:(fb05b02)	0	0	0	0	0	1.66665	0	0	0	0	0	1.34638	0	0	0	-0.0312063	0.77252	0	1.44758	0	0	0	0	0	0	0	0.787871	0	0	0
chr7:39166460-39177620:(fc32h11)	0	0	0	0	0	1.66665	0	0	0	0	0	1.34638	0	0	0	-0.0312063	0.77252	0	1.44758	0	0	0	0	0	0	0	0.787871	0	0	0
chr7:39166460-39177620:(mdk1)	0	0	0	0	0	1.66665	0	0	0	0	0	1.34638	0	0	0	-0.0312063	0.77252	0	1.44758	0	0	0	0	0	0	0	0.787871	0	0	0
chr7:39166460-39177620:(plei1)	0	0	0	0	0	1.66665	0	0	0	0	0	1.34638	0	0	0	-0.0312063	0.77252	0	1.44758	0	0	0	0	0	0	0	0.787871	0	0	0
chr7:39166460-39177620:(wu:fb05b02)	0	0	0	0	0	1.66665	0	0	0	0	0	1.34638	0	0	0	-0.0312063	0.77252	0	1.44758	0	0	0	0	0	0	0	0.787871	0	0	0
chr7:39166460-39177620:(wu:fc32h11)	0	0	0	0	0	1.66665	0	0	0	0	0	1.34638	0	0	0	-0.0312063	0.77252	0	1.44758	0	0	0	0	0	0	0	0.787871	0	0	0
chr7:39166460-39177620:(zgc:86655)	0	0	0	0	0	1.66665	0	0	0	0	0	1.34638	0	0	0	-0.0312063	0.77252	0	1.44758	0	0	0	0	0	0	0	0.787871	0	0	0
chr7:39166460-39177620:(mdka)	0	0	0	0	0	1.66665	0	0	0	0	0	1.34638	0	0	0	-0.0312063	0.77252	0	1.44758	0	0	0	0	0	0	0	0.787871	0	0	0
chr6:31368071-31426386:(fb93e10)	-0.0150572	0	0.718333	-0.055599	0.104622	0	0	0	0	0.191517	0	0	0.105275	0	0	-0.517836	0.0148231	0	0	-0.849235	0	0	0.433696	0	0	0	0	0.232094	-1.15124	0
chr6:31368071-31426386:(wu:fb93e10)	-0.0150572	0	0.718333	-0.055599	0.104622	0	0	0	0	0.191517	0	0	0.105275	0	0	-0.517836	0.0148231	0	0	-0.849235	0	0	0.433696	0	0	0	0	0.232094	-1.15124	0
chr6:31368071-31426386:(jak1)	-0.0150572	0	0.718333	-0.055599	0.104622	0	0	0	0	0.191517	0	0	0.105275	0	0	-0.517836	0.0148231	0	0	-0.849235	0	0	0.433696	0	0	0	0	0.232094	-1.15124	0
chr19:20111746-20114010:(si:dkey-22m8.5)	0	0	0.514716	0	0	0	0.350305	0	0	0.615514	0	0	0	0.687508	0	0.316336	0	0	0	0	0	0	0.869927	0	0	0	0	0.0170473	0	0
chr19:20111746-20114010:(npy)	0	0	0.514716	0	0	0	0.350305	0	0	0.615514	0	0	0	0.687508	0	0.316336	0	0	0	0	0	0	0.869927	0	0	0	0	0.0170473	0	0
chr10:32104343-32123203:(fk73h04)	0	0	0	0	0	0	0	1.29682	1.43344	0	0	0.409832	0	0	1.77872	-0.344502	0	0.48758	0	0	0.0535996	0.30461	0	0	0	0	0.696424	0	0	0
chr10:32104343-32123203:(wu:fk73h04)	0	0	0	0	0	0	0	1.29682	1.43344	0	0	0.409832	0	0	1.77872	-0.344502	0	0.48758	0	0	0.0535996	0.30461	0	0	0	0	0.696424	0	0	0
chr10:32104343-32123203:(wnt11r)	0	0	0	0	0	0	0	1.29682	1.43344	0	0	0.409832	0	0	1.77872	-0.344502	0	0.48758	0	0	0.0535996	0.30461	0	0	0	0	0.696424	0	0	0
chr14:30543045-30544560:(her-5)	0	0	0.814848	0.195818	0	0	0	0	0	0.743964	0.931204	0	0	0	0	0.0346109	0.488089	0	0	0	0	0	0.287172	0	0	0	0	0	0	0
chr14:30543045-30544560:(zgc:136537)	0	0	0.814848	0.195818	0	0	0	0	0	0.743964	0.931204	0	0	0	0	0.0346109	0.488089	0	0	0	0	0	0.287172	0	0	0	0	0	0	0
chr14:30543045-30544560:(her5)	0	0	0.814848	0.195818	0	0	0	0	0	0.743964	0.931204	0	0	0	0	0.0346109	0.488089	0	0	0	0	0	0.287172	0	0	0	0	0	0	0
chr11:25064536-25139061:(fc04h03)	0.307207	0	0.334449	0.338668	0	0	0.132249	0.127319	0	-0.54455	0	0	0.323451	0	0	-0.60069	-0.147212	0	0	0.258243	-0.0264969	0	-0.0470984	0.128617	0	0	0.315297	-0.297918	-0.632036	0.118199
chr11:25064536-25139061:(ndr3)	0.307207	0	0.334449	0.338668	0	0	0.132249	0.127319	0	-0.54455	0	0	0.323451	0	0	-0.60069	-0.147212	0	0	0.258243	-0.0264969	0	-0.0470984	0.128617	0	0	0.315297	-0.297918	-0.632036	0.118199
chr11:25064536-25139061:(ndrg3)	0.307207	0	0.334449	0.338668	0	0	0.132249	0.127319	0	-0.54455	0	0	0.323451	0	0	-0.60069	-0.147212	0	0	0.258243	-0.0264969	0	-0.0470984	0.128617	0	0	0.315297	-0.297918	-0.632036	0.118199
chr11:25064536-25139061:(wu:fc04h03)	0.307207	0	0.334449	0.338668	0	0	0.132249	0.127319	0	-0.54455	0	0	0.323451	0	0	-0.60069	-0.147212	0	0	0.258243	-0.0264969	0	-0.0470984	0.128617	0	0	0.315297	-0.297918	-0.632036	0.118199
chr11:25064536-25139061:(zgc:63551)	0.307207	0	0.334449	0.338668	0	0	0.132249	0.127319	0	-0.54455	0	0	0.323451	0	0	-0.60069	-0.147212	0	0	0.258243	-0.0264969	0	-0.0470984	0.128617	0	0	0.315297	-0.297918	-0.632036	0.118199
chr11:25064536-25139061:(ndrg3a)	0.307207	0	0.334449	0.338668	0	0	0.132249	0.127319	0	-0.54455	0	0	0.323451	0	0	-0.60069	-0.147212	0	0	0.258243	-0.0264969	0	-0.0470984	0.128617	0	0	0.315297	-0.297918	-0.632036	0.118199
chr5:68788658-68795049:(HER-1)	0	0	0	0	0	0	0.280669	0	0	1.23226	0	0	0	0.617872	0	-0.35536	0	0	0	0	0	0	0.566208	0	0	0	0	0.151531	0	0
chr5:68788658-68795049:(id:ibd5086)	0	0	0	0	0	0	0.280669	0	0	1.23226	0	0	0	0.617872	0	-0.35536	0	0	0	0	0	0	0.566208	0	0	0	0	0.151531	0	0
chr5:68788658-68795049:(her1)	0	0	0	0	0	0	0.280669	0	0	1.23226	0	0	0	0.617872	0	-0.35536	0	0	0	0	0	0	0.566208	0	0	0	0	0.151531	0	0
chr8:46641315-46642558:(HER-3)	0	0	0	0	0	1.89633	0	0	0	0	0	0	0	0	0	0.75477	0	0.440724	1.45904	0	0	0	0	0	0.598845	0	0	0	0	0
chr8:46641315-46642558:(sb:eu263)	0	0	0	0	0	1.89633	0	0	0	0	0	0	0	0	0	0.75477	0	0.440724	1.45904	0	0	0	0	0	0.598845	0	0	0	0	0
chr8:46641315-46642558:(her3)	0	0	0	0	0	1.89633	0	0	0	0	0	0	0	0	0	0.75477	0	0.440724	1.45904	0	0	0	0	0	0.598845	0	0	0	0	0
chr20:17740104-17819237:(bib)	0	0	0	-0.459582	0.77982	0.872949	0.492361	0.40825	0.509337	0	0	0.677613	0	0	0.336102	0.345352	0	1.12775	1.22961	0	0	0	0	0	0.420566	0	0.596228	-0.715958	0	-0.202931
chr20:17740104-17819237:(glo)	0	0	0	-0.459582	0.77982	0.872949	0.492361	0.40825	0.509337	0	0	0.677613	0	0	0.336102	0.345352	0	1.12775	1.22961	0	0	0	0	0	0.420566	0	0.596228	-0.715958	0	-0.202931
chr20:17740104-17819237:(lyr)	0	0	0	-0.459582	0.77982	0.872949	0.492361	0.40825	0.509337	0	0	0.677613	0	0	0.336102	0.345352	0	1.12775	1.22961	0	0	0	0	0	0.420566	0	0.596228	-0.715958	0	-0.202931
chr20:17740104-17819237:(ncad)	0	0	0	-0.459582	0.77982	0.872949	0.492361	0.40825	0.509337	0	0	0.677613	0	0	0.336102	0.345352	0	1.12775	1.22961	0	0	0	0	0	0.420566	0	0.596228	-0.715958	0	-0.202931
chr20:17740104-17819237:(pac)	0	0	0	-0.459582	0.77982	0.872949	0.492361	0.40825	0.509337	0	0	0.677613	0	0	0.336102	0.345352	0	1.12775	1.22961	0	0	0	0	0	0.420566	0	0.596228	-0.715958	0	-0.202931
chr20:17740104-17819237:(wu:fb47h04)	0	0	0	-0.459582	0.77982	0.872949	0.492361	0.40825	0.509337	0	0	0.677613	0	0	0.336102	0.345352	0	1.12775	1.22961	0	0	0	0	0	0.420566	0	0.596228	-0.715958	0	-0.202931
chr20:17740104-17819237:(cdh2)	0	0	0	-0.459582	0.77982	0.872949	0.492361	0.40825	0.509337	0	0	0.677613	0	0	0.336102	0.345352	0	1.12775	1.22961	0	0	0	0	0	0.420566	0	0.596228	-0.715958	0	-0.202931
chr12:48204979-48212734:(Ndr-2)	0	0	0.556298	0.0833958	0	0	-0.0438418	0	1.17725	-0.0216708	0	0.375493	0	0	0	0.550578	0	0	0	0	0.195352	0.923483	0.396599	0	0	0	0	0.00311152	0	0
chr12:48204979-48212734:(Znr-1)	0	0	0.556298	0.0833958	0	0	-0.0438418	0	1.17725	-0.0216708	0	0.375493	0	0	0	0.550578	0	0	0	0	0.195352	0.923483	0.396599	0	0	0	0	0.00311152	0	0
chr12:48204979-48212734:(cyc)	0	0	0.556298	0.0833958	0	0	-0.0438418	0	1.17725	-0.0216708	0	0.375493	0	0	0	0.550578	0	0	0	0	0.195352	0.923483	0.396599	0	0	0	0	0.00311152	0	0
chr12:48204979-48212734:(cyclops)	0	0	0.556298	0.0833958	0	0	-0.0438418	0	1.17725	-0.0216708	0	0.375493	0	0	0	0.550578	0	0	0	0	0.195352	0.923483	0.396599	0	0	0	0	0.00311152	0	0
chr12:48204979-48212734:(ndr1)	0	0	0.556298	0.0833958	0	0	-0.0438418	0	1.17725	-0.0216708	0	0.375493	0	0	0	0.550578	0	0	0	0	0.195352	0.923483	0.396599	0	0	0	0	0.00311152	0	0
chr12:48204979-48212734:(znr1)	0	0	0.556298	0.0833958	0	0	-0.0438418	0	1.17725	-0.0216708	0	0.375493	0	0	0	0.550578	0	0	0	0	0.195352	0.923483	0.396599	0	0	0	0	0.00311152	0	0
chr12:48204979-48212734:(ndr2)	0	0	0.556298	0.0833958	0	0	-0.0438418	0	1.17725	-0.0216708	0	0.375493	0	0	0	0.550578	0	0	0	0	0.195352	0.923483	0.396599	0	0	0	0	0.00311152	0	0
chr21:40195758-40196708:(or)	0.547374	0	0	0	0	0	0	0	0	0	0	0	0	0	0	0	0.276224	0	0	0.366409	0	0	0	0	0	0	0	0	-0.0447429	0
chr21:40195758-40196708:(or9.2)	0.547374	0	0	0	0	0	0	0	0	0	0	0	0	0	0	0	0.276224	0	0	0.366409	0	0	0	0	0	0	0	0	-0.0447429	0
chr21:40195758-40196708:(zor)	0.547374	0	0	0	0	0	0	0	0	0	0	0	0	0	0	0	0.276224	0	0	0.366409	0	0	0	0	0	0	0	0	-0.0447429	0
chr21:40195758-40196708:(or115-15)	0.547374	0	0	0	0	0	0	0	0	0	0	0	0	0	0	0	0.276224	0	0	0.366409	0	0	0	0	0	0	0	0	-0.0447429	0
chr8:54076193-54077740:(RH1)	0	0	-0.206341	0	0	0	0	0.394643	0	0	0	0	0	0	0	0.578679	0	1.16772	0	0.101152	0	0	0.287172	0	0	0	0	0	0	0.45247
chr8:54076193-54077740:(Rh)	0	0	-0.206341	0	0	0	0	0.394643	0	0	0	0	0	0	0	0.578679	0	1.16772	0	0.101152	0	0	0.287172	0	0	0	0	0	0	0.45247
chr8:54076193-54077740:(rh1.1)	0	0	-0.206341	0	0	0	0	0.394643	0	0	0	0	0	0	0	0.578679	0	1.16772	0	0.101152	0	0	0.287172	0	0	0	0	0	0	0.45247
chr8:54076193-54077740:(wu:fi06d11)	0	0	-0.206341	0	0	0	0	0.394643	0	0	0	0	0	0	0	0.578679	0	1.16772	0	0.101152	0	0	0.287172	0	0	0	0	0	0	0.45247
chr8:54076193-54077740:(zfo2)	0	0	-0.206341	0	0	0	0	0.394643	0	0	0	0	0	0	0	0.578679	0	1.16772	0	0.101152	0	0	0.287172	0	0	0	0	0	0	0.45247
chr8:54076193-54077740:(zfrho)	0	0	-0.206341	0	0	0	0	0.394643	0	0	0	0	0	0	0	0.578679	0	1.16772	0	0.101152	0	0	0.287172	0	0	0	0	0	0	0.45247
chr8:54076193-54077740:(rho)	0	0	-0.206341	0	0	0	0	0.394643	0	0	0	0	0	0	0	0.578679	0	1.16772	0	0.101152	0	0	0.287172	0	0	0	0	0	0	0.45247
chr20:32286783-32332736:(fkhr)	0	0.26354	-0.98777	0	0.4777	0	0.0653027	0	0.207217	0.388504	0	0.852615	0	0.925384	0	0.274371	-0.0892202	-0.516796	0	-1.07822	0.526345	0.680445	0.408834	0.827587	0.118446	0.628135	0	0.401052	0	-0.0279294
chr20:32286783-32332736:(foxo5)	0	0.26354	-0.98777	0	0.4777	0	0.0653027	0	0.207217	0.388504	0	0.852615	0	0.925384	0	0.274371	-0.0892202	-0.516796	0	-1.07822	0.526345	0.680445	0.408834	0.827587	0.118446	0.628135	0	0.401052	0	-0.0279294
chr20:32286783-32332736:(wu:fj65a12)	0	0.26354	-0.98777	0	0.4777	0	0.0653027	0	0.207217	0.388504	0	0.852615	0	0.925384	0	0.274371	-0.0892202	-0.516796	0	-1.07822	0.526345	0.680445	0.408834	0.827587	0.118446	0.628135	0	0.401052	0	-0.0279294
chr20:32286783-32332736:(zFkhr)	0	0.26354	-0.98777	0	0.4777	0	0.0653027	0	0.207217	0.388504	0	0.852615	0	0.925384	0	0.274371	-0.0892202	-0.516796	0	-1.07822	0.526345	0.680445	0.408834	0.827587	0.118446	0.628135	0	0.401052	0	-0.0279294
chr20:32286783-32332736:(foxo3b)	0	0.26354	-0.98777	0	0.4777	0	0.0653027	0	0.207217	0.388504	0	0.852615	0	0.925384	0	0.274371	-0.0892202	-0.516796	0	-1.07822	0.526345	0.680445	0.408834	0.827587	0.118446	0.628135	0	0.401052	0	-0.0279294
chr5:66043820-66118398:(JAK2bCA)	-0.22285	0	0.0334193	0	0	0	0	0	0	-0.54455	0	0.755704	-0.579639	0	0	-0.123569	-0.244122	-0.671698	-0.255443	0	0	0	0.17475	1.14981	0	0	0	0.610567	-0.632036	0
chr5:66043820-66118398:(jak2)	-0.22285	0	0.0334193	0	0	0	0	0	0	-0.54455	0	0.755704	-0.579639	0	0	-0.123569	-0.244122	-0.671698	-0.255443	0	0	0	0.17475	1.14981	0	0	0	0.610567	-0.632036	0
chr5:66043820-66118398:(jak2b)	-0.22285	0	0.0334193	0	0	0	0	0	0	-0.54455	0	0.755704	-0.579639	0	0	-0.123569	-0.244122	-0.671698	-0.255443	0	0	0	0.17475	1.14981	0	0	0	0.610567	-0.632036	0
chr6:7060004-7081863:(IHH)	-0.123648	0	0.901998	0.517051	0	0	0	0	0	0.287046	0.650378	0	0.376895	1.27108	0	0	0	0	0	0	0	0.578987	0	0	0	0	0	0	-1.18065	0
chr6:7060004-7081863:(ehh)	-0.123648	0	0.901998	0.517051	0	0	0	0	0	0.287046	0.650378	0	0.376895	1.27108	0	0	0	0	0	0	0	0.578987	0	0	0	0	0	0	-1.18065	0
chr6:7060004-7081863:(zgc:113262)	-0.123648	0	0.901998	0.517051	0	0	0	0	0	0.287046	0.650378	0	0.376895	1.27108	0	0	0	0	0	0	0	0.578987	0	0	0	0	0	0	-1.18065	0
chr6:7060004-7081863:(ihhb)	-0.123648	0	0.901998	0.517051	0	0	0	0	0	0.287046	0.650378	0	0.376895	1.27108	0	0	0	0	0	0	0	0.578987	0	0	0	0	0	0	-1.18065	0
chr11:41966117-41966854:(HER-2)	0	0	0	0	0	2.11282	0	0	0	0	0	1.20709	0	0	0	0.0548143	0	0	1.63051	0	0	0	0	0	0	0	0	0	0	0
chr11:41966117-41966854:(her2)	0	0	0	0	0	2.11282	0	0	0	0	0	1.20709	0	0	0	0.0548143	0	0	1.63051	0	0	0	0	0	0	0	0	0	0	0
chr23:21469203-21471024:(si:ch73-21g5.6)	0	0	0	0	0	2.54662	0	0	0	0	0	0	0	0	0	0	0	0	1.48404	0	0	0	0	0	0	0	0	0	0	0
chr23:21469203-21471024:(wu:fb74d11)	0	0	0	0	0	2.54662	0	0	0	0	0	0	0	0	0	0	0	0	1.48404	0	0	0	0	0	0	0	0	0	0	0
chr23:21469203-21471024:(her4.5)	0	0	0	0	0	2.54662	0	0	0	0	0	0	0	0	0	0	0	0	1.48404	0	0	0	0	0	0	0	0	0	0	0
chr21:249970-269893:(jak4)	-1.10785	0	0	0	0	0	-0.196452	0	0	0.223659	0	0	0	0.742811	0	0	0.00120773	0	0	-0.86285	0	0.293752	0.823772	1.10095	0	0	0	0.67441	0	0
chr21:249970-269893:(jak2a)	-1.10785	0	0	0	0	0	-0.196452	0	0	0.223659	0	0	0	0.742811	0	0	0.00120773	0	0	-0.86285	0	0.293752	0.823772	1.10095	0	0	0	0.67441	0	0
chr23:27641471-27647747:(Zwnt[d])	0	0	0	0	0	0	0.280669	0	0.899705	0	0	1.21189	0	0	0	0.489738	0	1.17569	0.290917	0	0	0	0	0	0	0	0	-0.450529	0	0
chr23:27641471-27647747:(wnt10br)	0	0	0	0	0	0	0.280669	0	0.899705	0	0	1.21189	0	0	0	0.489738	0	1.17569	0.290917	0	0	0	0	0	0	0	0	-0.450529	0	0
chr23:27641471-27647747:(wnt[d])	0	0	0	0	0	0	0.280669	0	0.899705	0	0	1.21189	0	0	0	0.489738	0	1.17569	0.290917	0	0	0	0	0	0	0	0	-0.450529	0	0
chr23:27641471-27647747:(wnt10b)	0	0	0	0	0	0	0.280669	0	0.899705	0	0	1.21189	0	0	0	0.489738	0	1.17569	0.290917	0	0	0	0	0	0	0	0	-0.450529	0	0
chr2:57310594-57378748:(e12)	-0.544252	0.741478	-0.070499	-0.107673	0	0	0	0.0119714	0	-0.212739	0	-0.417635	0	0	0	0.396232	0.0876882	0	0	-0.901308	-0.296747	0.556323	0.409651	0	0	0	0	0.539042	-0.504346	0
chr2:57310594-57378748:(tcf3)	-0.544252	0.741478	-0.070499	-0.107673	0	0	0	0.0119714	0	-0.212739	0	-0.417635	0	0	0	0.396232	0.0876882	0	0	-0.901308	-0.296747	0.556323	0.409651	0	0	0	0	0.539042	-0.504346	0
chr2:57310594-57378748:(zfe12)	-0.544252	0.741478	-0.070499	-0.107673	0	0	0	0.0119714	0	-0.212739	0	-0.417635	0	0	0	0.396232	0.0876882	0	0	-0.901308	-0.296747	0.556323	0.409651	0	0	0	0	0.539042	-0.504346	0
chr2:57310594-57378748:(zgc:113926)	-0.544252	0.741478	-0.070499	-0.107673	0	0	0	0.0119714	0	-0.212739	0	-0.417635	0	0	0	0.396232	0.0876882	0	0	-0.901308	-0.296747	0.556323	0.409651	0	0	0	0	0.539042	-0.504346	0
chr2:57310594-57378748:(tcf3a)	-0.544252	0.741478	-0.070499	-0.107673	0	0	0	0.0119714	0	-0.212739	0	-0.417635	0	0	0	0.396232	0.0876882	0	0	-0.901308	-0.296747	0.556323	0.409651	0	0	0	0	0.539042	-0.504346	0
chr24:27548487-27715238:(epha3)	-0.7734	0	0	-0.734761	0.767883	0.965748	0	-0.0588141	0	0	0	-0.266572	0	0	0.361954	0.441492	-0.664339	1.00151	0.911678	0.0279063	0	0	0	0	0.78221	0	0	0.13108	-0.876161	0.476134
chr24:27548487-27715238:(etID309879.24)	-0.7734	0	0	-0.734761	0.767883	0.965748	0	-0.0588141	0	0	0	-0.266572	0	0	0.361954	0.441492	-0.664339	1.00151	0.911678	0.0279063	0	0	0	0	0.78221	0	0	0.13108	-0.876161	0.476134
chr24:27548487-27715238:(rtk7)	-0.7734	0	0	-0.734761	0.767883	0.965748	0	-0.0588141	0	0	0	-0.266572	0	0	0.361954	0.441492	-0.664339	1.00151	0.911678	0.0279063	0	0	0	0	0.78221	0	0	0.13108	-0.876161	0.476134
chr24:27548487-27715238:(zgc:100780)	-0.7734	0	0	-0.734761	0.767883	0.965748	0	-0.0588141	0	0	0	-0.266572	0	0	0.361954	0.441492	-0.664339	1.00151	0.911678	0.0279063	0	0	0	0	0.78221	0	0	0.13108	-0.876161	0.476134
chr24:27548487-27715238:(ek1)	-0.7734	0	0	-0.734761	0.767883	0.965748	0	-0.0588141	0	0	0	-0.266572	0	0	0.361954	0.441492	-0.664339	1.00151	0.911678	0.0279063	0	0	0	0	0.78221	0	0	0.13108	-0.876161	0.476134
chr2:7923964-8017585:(ek3)	-0.860234	0	0	0	0.982079	0.811967	-0.170681	0	0	0	0	0.549684	0	0	0	0.716168	0	0.608948	0.964505	-1.01317	0	0	0	0.223626	0	0	0	0.22306	-0.77111	0
chr2:7923964-8017585:(ephb3)	-0.860234	0	0	0	0.982079	0.811967	-0.170681	0	0	0	0	0.549684	0	0	0	0.716168	0	0.608948	0.964505	-1.01317	0	0	0	0.223626	0	0	0	0.22306	-0.77111	0
chr2:7923964-8017585:(fc62d03)	-0.860234	0	0	0	0.982079	0.811967	-0.170681	0	0	0	0	0.549684	0	0	0	0.716168	0	0.608948	0.964505	-1.01317	0	0	0	0.223626	0	0	0	0.22306	-0.77111	0
chr2:7923964-8017585:(rtk3)	-0.860234	0	0	0	0.982079	0.811967	-0.170681	0	0	0	0	0.549684	0	0	0	0.716168	0	0.608948	0.964505	-1.01317	0	0	0	0.223626	0	0	0	0.22306	-0.77111	0
chr2:7923964-8017585:(wu:fc62d03)	-0.860234	0	0	0	0.982079	0.811967	-0.170681	0	0	0	0	0.549684	0	0	0	0.716168	0	0.608948	0.964505	-1.01317	0	0	0	0.223626	0	0	0	0.22306	-0.77111	0
chr2:7923964-8017585:(zek3)	-0.860234	0	0	0	0.982079	0.811967	-0.170681	0	0	0	0	0.549684	0	0	0	0.716168	0	0.608948	0.964505	-1.01317	0	0	0	0.223626	0	0	0	0.22306	-0.77111	0
chr2:7923964-8017585:(ephb3a)	-0.860234	0	0	0	0.982079	0.811967	-0.170681	0	0	0	0	0.549684	0	0	0	0.716168	0	0.608948	0.964505	-1.01317	0	0	0	0.223626	0	0	0	0.22306	-0.77111	0
chr16:23960744-23963595:(apoe)	0	1.66954	0	0	0	0	0	0	0	-0.238924	0	0	0	0	0	0	1.27899	0	0	0	0	0	0	0	0	0	1.52401	0	0	0
chr16:23960744-23963595:(cb82)	0	1.66954	0	0	0	0	0	0	0	-0.238924	0	0	0	0	0	0	1.27899	0	0	0	0	0	0	0	0	0	1.52401	0	0	0
chr16:23960744-23963595:(hm:zeh1311)	0	1.66954	0	0	0	0	0	0	0	-0.238924	0	0	0	0	0	0	1.27899	0	0	0	0	0	0	0	0	0	1.52401	0	0	0
chr16:23960744-23963595:(wu:fa03d06)	0	1.66954	0	0	0	0	0	0	0	-0.238924	0	0	0	0	0	0	1.27899	0	0	0	0	0	0	0	0	0	1.52401	0	0	0
chr16:23960744-23963595:(wu:fa97a11)	0	1.66954	0	0	0	0	0	0	0	-0.238924	0	0	0	0	0	0	1.27899	0	0	0	0	0	0	0	0	0	1.52401	0	0	0
chr16:23960744-23963595:(wu:fc95h12)	0	1.66954	0	0	0	0	0	0	0	-0.238924	0	0	0	0	0	0	1.27899	0	0	0	0	0	0	0	0	0	1.52401	0	0	0
chr16:23960744-23963595:(wu:fj54e06)	0	1.66954	0	0	0	0	0	0	0	-0.238924	0	0	0	0	0	0	1.27899	0	0	0	0	0	0	0	0	0	1.52401	0	0	0
chr16:23960744-23963595:(zeh1311)	0	1.66954	0	0	0	0	0	0	0	-0.238924	0	0	0	0	0	0	1.27899	0	0	0	0	0	0	0	0	0	1.52401	0	0	0
chr16:23960744-23963595:(apoeb)	0	1.66954	0	0	0	0	0	0	0	-0.238924	0	0	0	0	0	0	1.27899	0	0	0	0	0	0	0	0	0	1.52401	0	0	0
chr5:19385506-19400164:(whn)	0	0	0	0	1.56937	0.849583	0	0	0	0	0	0	0	0	0	0.509659	0	0.0629875	1.17821	0	0	0	0.0855271	0	1.2423	0	0	0.311828	0	0
chr5:19385506-19400164:(whna)	0	0	0	0	1.56937	0.849583	0	0	0	0	0	0	0	0	0	0.509659	0	0.0629875	1.17821	0	0	0	0.0855271	0	1.2423	0	0	0.311828	0	0
chr5:19385506-19400164:(foxn4)	0	0	0	0	1.56937	0.849583	0	0	0	0	0	0	0	0	0	0.509659	0	0.0629875	1.17821	0	0	0	0.0855271	0	1.2423	0	0	0.311828	0	0
chr5:51615992-51619262:(cb977)	0.160783	0	0	0	0	0	0	-0.120267	0	0	0	0	0	0	0	-0.605238	0	1.26824	1.12022	-0.0335462	0	0	0	0	0	0	0	0	-0.460492	0
chr5:51615992-51619262:(otp)	0.160783	0	0	0	0	0	0	-0.120267	0	0	0	0	0	0	0	-0.605238	0	1.26824	1.12022	-0.0335462	0	0	0	0	0	0	0	0	-0.460492	0
chr5:51615992-51619262:(otp1)	0.160783	0	0	0	0	0	0	-0.120267	0	0	0	0	0	0	0	-0.605238	0	1.26824	1.12022	-0.0335462	0	0	0	0	0	0	0	0	-0.460492	0
chr5:51615992-51619262:(otpb)	0.160783	0	0	0	0	0	0	-0.120267	0	0	0	0	0	0	0	-0.605238	0	1.26824	1.12022	-0.0335462	0	0	0	0	0	0	0	0	-0.460492	0
chr3:23707700-23710094:(ZF-21)	0	0	0	0	0	0	0	0.676368	0.969341	0	0	0	0	0	1.75035	0	0	0	0	0	0	0	0	0	0	0	2.43644	0	0	0
chr3:23707700-23710094:(ZF21)	0	0	0	0	0	0	0	0.676368	0.969341	0	0	0	0	0	1.75035	0	0	0	0	0	0	0	0	0	0	0	2.43644	0	0	0
chr3:23707700-23710094:(hox-2.1)	0	0	0	0	0	0	0	0.676368	0.969341	0	0	0	0	0	1.75035	0	0	0	0	0	0	0	0	0	0	0	2.43644	0	0	0
chr3:23707700-23710094:(hox-B5)	0	0	0	0	0	0	0	0.676368	0.969341	0	0	0	0	0	1.75035	0	0	0	0	0	0	0	0	0	0	0	2.43644	0	0	0
chr3:23707700-23710094:(hoxb5)	0	0	0	0	0	0	0	0.676368	0.969341	0	0	0	0	0	1.75035	0	0	0	0	0	0	0	0	0	0	0	2.43644	0	0	0
chr3:23707700-23710094:(wu:fc38c09)	0	0	0	0	0	0	0	0.676368	0.969341	0	0	0	0	0	1.75035	0	0	0	0	0	0	0	0	0	0	0	2.43644	0	0	0
chr3:23707700-23710094:(z-18)	0	0	0	0	0	0	0	0.676368	0.969341	0	0	0	0	0	1.75035	0	0	0	0	0	0	0	0	0	0	0	2.43644	0	0	0
chr3:23707700-23710094:(hoxb5a)	0	0	0	0	0	0	0	0.676368	0.969341	0	0	0	0	0	1.75035	0	0	0	0	0	0	0	0	0	0	0	2.43644	0	0	0
chr7:29952249-29960619:(TPM1)	0	0	0.651407	1.25193	0	0	0	0	0.868671	0	2.11226	0	0	0	0	0	0	0	0	0	0	0	-0.00889409	0	0	0	0	0	0	0
chr7:29952249-29960619:(fb37a09)	0	0	0.651407	1.25193	0	0	0	0	0.868671	0	2.11226	0	0	0	0	0	0	0	0	0	0	0	-0.00889409	0	0	0	0	0	0	0
chr7:29952249-29960619:(tm)	0	0	0.651407	1.25193	0	0	0	0	0.868671	0	2.11226	0	0	0	0	0	0	0	0	0	0	0	-0.00889409	0	0	0	0	0	0	0
chr7:29952249-29960619:(wu:fb37a09)	0	0	0.651407	1.25193	0	0	0	0	0.868671	0	2.11226	0	0	0	0	0	0	0	0	0	0	0	-0.00889409	0	0	0	0	0	0	0
chr7:29952249-29960619:(tpma)	0	0	0.651407	1.25193	0	0	0	0	0.868671	0	2.11226	0	0	0	0	0	0	0	0	0	0	0	-0.00889409	0	0	0	0	0	0	0
chr16:20926673-20929067:(Z-75)	0	0	0	0	0	0	0	0.199247	0	0.0714462	0	0	0	0	0.972198	0	0	0	0	0	0	0	0	0	0	0.788198	2.53335	0	0	0
chr16:20926673-20929067:(hoxa2)	0	0	0	0	0	0	0	0.199247	0	0.0714462	0	0	0	0	0.972198	0	0	0	0	0	0	0	0	0	0	0.788198	2.53335	0	0	0
chr16:20926673-20929067:(hoxa2b)	0	0	0	0	0	0	0	0.199247	0	0.0714462	0	0	0	0	0.972198	0	0	0	0	0	0	0	0	0	0	0.788198	2.53335	0	0	0
chr19:5362564-5364596:(wu:fa03a08)	0	2.23933	0	0	0	0	0	0	0	0	0	0	1.08729	0	0	0	0.080389	0	0	0	0	0	0	0	0	0	0	0	0	0
chr19:5362564-5364596:(wu:fb34e10)	0	2.23933	0	0	0	0	0	0	0	0	0	0	1.08729	0	0	0	0.080389	0	0	0	0	0	0	0	0	0	0	0	0	0
chr19:5362564-5364596:(cyt1)	0	2.23933	0	0	0	0	0	0	0	0	0	0	1.08729	0	0	0	0.080389	0	0	0	0	0	0	0	0	0	0	0	0	0
chr19:5350008-5351967:(cb970)	0	2.14188	0	0	0	0	0	0	0	0	0	0	0.90076	0.706813	0	0	0.830511	0	0	0	0	0	0	0	0	0	0	0	0	0
chr19:5350008-5351967:(fa10g09)	0	2.14188	0	0	0	0	0	0	0	0	0	0	0.90076	0.706813	0	0	0.830511	0	0	0	0	0	0	0	0	0	0	0	0	0
chr19:5350008-5351967:(wu:fa10g09)	0	2.14188	0	0	0	0	0	0	0	0	0	0	0.90076	0.706813	0	0	0.830511	0	0	0	0	0	0	0	0	0	0	0	0	0
chr19:5350008-5351967:(zfCKI)	0	2.14188	0	0	0	0	0	0	0	0	0	0	0.90076	0.706813	0	0	0.830511	0	0	0	0	0	0	0	0	0	0	0	0	0
chr19:5350008-5351967:(cki)	0	2.14188	0	0	0	0	0	0	0	0	0	0	0.90076	0.706813	0	0	0.830511	0	0	0	0	0	0	0	0	0	0	0	0	0
chr9:1949366-1951004:(etID309823.9)	0	0	0	0	0	0	0	0.509822	1.15498	0	0	0.478156	0	0	1.98174	0	0	0	0	0	0	0	0	0	0	0	2.35581	0	0	0
chr9:1949366-1951004:(etID37000.9)	0	0	0	0	0	0	0	0.509822	1.15498	0	0	0.478156	0	0	1.98174	0	0	0	0	0	0	0	0	0	0	0	2.35581	0	0	0
chr9:1949366-1951004:(fb36c05)	0	0	0	0	0	0	0	0.509822	1.15498	0	0	0.478156	0	0	1.98174	0	0	0	0	0	0	0	0	0	0	0	2.35581	0	0	0
chr9:1949366-1951004:(hoxd4)	0	0	0	0	0	0	0	0.509822	1.15498	0	0	0.478156	0	0	1.98174	0	0	0	0	0	0	0	0	0	0	0	2.35581	0	0	0
chr9:1949366-1951004:(wu:fb36c05)	0	0	0	0	0	0	0	0.509822	1.15498	0	0	0.478156	0	0	1.98174	0	0	0	0	0	0	0	0	0	0	0	2.35581	0	0	0
chr9:1949366-1951004:(hoxd4a)	0	0	0	0	0	0	0	0.509822	1.15498	0	0	0.478156	0	0	1.98174	0	0	0	0	0	0	0	0	0	0	0	2.35581	0	0	0
chr2:29477384-29485105:(CAH-Z)	-0.353184	0	0	0	0	0	0	0	0	0	0	0	0	0	0	0.223219	0	0.453241	0	0	0	0	-0.00134095	1.91867	0.787453	0	0	0	0	0
chr2:29477384-29485105:(cah)	-0.353184	0	0	0	0	0	0	0	0	0	0	0	0	0	0	0.223219	0	0.453241	0	0	0	0	-0.00134095	1.91867	0.787453	0	0	0	0	0
chr2:29477384-29485105:(cb588)	-0.353184	0	0	0	0	0	0	0	0	0	0	0	0	0	0	0.223219	0	0.453241	0	0	0	0	-0.00134095	1.91867	0.787453	0	0	0	0	0
chr2:29477384-29485105:(id:ibd5016)	-0.353184	0	0	0	0	0	0	0	0	0	0	0	0	0	0	0.223219	0	0.453241	0	0	0	0	-0.00134095	1.91867	0.787453	0	0	0	0	0
chr2:29477384-29485105:(wu:cegs2190)	-0.353184	0	0	0	0	0	0	0	0	0	0	0	0	0	0	0.223219	0	0.453241	0	0	0	0	-0.00134095	1.91867	0.787453	0	0	0	0	0
chr2:29477384-29485105:(wu:fj65c09)	-0.353184	0	0	0	0	0	0	0	0	0	0	0	0	0	0	0.223219	0	0.453241	0	0	0	0	-0.00134095	1.91867	0.787453	0	0	0	0	0
chr2:29477384-29485105:(cahz)	-0.353184	0	0	0	0	0	0	0	0	0	0	0	0	0	0	0.223219	0	0.453241	0	0	0	0	-0.00134095	1.91867	0.787453	0	0	0	0	0
chr18:38288980-38296665:(wu:fc83a08)	0	0	0	0	0	0	0	0	0	0	0	0	0.24427	0	0	0	0	0	0	0	0	0	-0.302371	1.82759	0	0	0	0.605172	0	0
chr18:38288980-38296665:(zgc:111930)	0	0	0	0	0	0	0	0	0	0	0	0	0.24427	0	0	0	0	0	0	0	0	0	-0.302371	1.82759	0	0	0	0.605172	0	0
chr18:38288980-38296665:(lmo2)	0	0	0	0	0	0	0	0	0	0	0	0	0.24427	0	0	0	0	0	0	0	0	0	-0.302371	1.82759	0	0	0	0.605172	0	0
chr21:13685925-13690694:(POU-2)	0	0	0	0	0	1.46423	0	0.698502	0	0.0266338	0	0.599889	0	0	0	0.710856	0	0	1.42968	0	0	0.494667	0	0	0	0	0	0	0	0
chr21:13685925-13690694:(cb197)	0	0	0	0	0	1.46423	0	0.698502	0	0.0266338	0	0.599889	0	0	0	0.710856	0	0	1.42968	0	0	0.494667	0	0	0	0	0	0	0	0
chr21:13685925-13690694:(chunp6868)	0	0	0	0	0	1.46423	0	0.698502	0	0.0266338	0	0.599889	0	0	0	0.710856	0	0	1.42968	0	0	0.494667	0	0	0	0	0	0	0	0
chr21:13685925-13690694:(etID49452.21)	0	0	0	0	0	1.46423	0	0.698502	0	0.0266338	0	0.599889	0	0	0	0.710856	0	0	1.42968	0	0	0.494667	0	0	0	0	0	0	0	0
chr21:13685925-13690694:(gp-9)	0	0	0	0	0	1.46423	0	0.698502	0	0.0266338	0	0.599889	0	0	0	0.710856	0	0	1.42968	0	0	0.494667	0	0	0	0	0	0	0	0
chr21:13685925-13690694:(gp9)	0	0	0	0	0	1.46423	0	0.698502	0	0.0266338	0	0.599889	0	0	0	0.710856	0	0	1.42968	0	0	0.494667	0	0	0	0	0	0	0	0
chr21:13685925-13690694:(oct4)	0	0	0	0	0	1.46423	0	0.698502	0	0.0266338	0	0.599889	0	0	0	0.710856	0	0	1.42968	0	0	0.494667	0	0	0	0	0	0	0	0
chr21:13685925-13690694:(pou2)	0	0	0	0	0	1.46423	0	0.698502	0	0.0266338	0	0.599889	0	0	0	0.710856	0	0	1.42968	0	0	0.494667	0	0	0	0	0	0	0	0
chr21:13685925-13690694:(pou5f1)	0	0	0	0	0	1.46423	0	0.698502	0	0.0266338	0	0.599889	0	0	0	0.710856	0	0	1.42968	0	0	0.494667	0	0	0	0	0	0	0	0
chr21:13685925-13690694:(spg)	0	0	0	0	0	1.46423	0	0.698502	0	0.0266338	0	0.599889	0	0	0	0.710856	0	0	1.42968	0	0	0.494667	0	0	0	0	0	0	0	0
chr21:13685925-13690694:(spg/pou2)	0	0	0	0	0	1.46423	0	0.698502	0	0.0266338	0	0.599889	0	0	0	0.710856	0	0	1.42968	0	0	0.494667	0	0	0	0	0	0	0	0
chr21:13685925-13690694:(wu:fd18d06)	0	0	0	0	0	1.46423	0	0.698502	0	0.0266338	0	0.599889	0	0	0	0.710856	0	0	1.42968	0	0	0.494667	0	0	0	0	0	0	0	0
chr21:13685925-13690694:(pou5f3)	0	0	0	0	0	1.46423	0	0.698502	0	0.0266338	0	0.599889	0	0	0	0.710856	0	0	1.42968	0	0	0.494667	0	0	0	0	0	0	0	0
chr23:33682553-33709868:(pou[c])	-0.331994	0	0	0	0.623828	0	0.0353395	0.0603723	0	0	0	0.329736	0	0	0	0.212223	-0.0680309	0	0	-0.631059	0.274533	0	-0.22319	0	0	0	0	0.7513	0	0
chr23:33682553-33709868:(pouc)	-0.331994	0	0	0	0.623828	0	0.0353395	0.0603723	0	0	0	0.329736	0	0	0	0.212223	-0.0680309	0	0	-0.631059	0.274533	0	-0.22319	0	0	0	0	0.7513	0	0
chr23:33682553-33709868:(pou6f1)	-0.331994	0	0	0	0.623828	0	0.0353395	0.0603723	0	0	0	0.329736	0	0	0	0.212223	-0.0680309	0	0	-0.631059	0.274533	0	-0.22319	0	0	0	0	0.7513	0	0
chr3:23642000-23643808:(cb872)	0	0	0	0	0	0	0	0.695673	1.38659	0.266843	0	1.39101	0	0	0	0	0.0901488	0	0	0	0	0	-0.189949	0	0	0	1.64957	0.115534	0	0
chr3:23642000-23643808:(evx3)	0	0	0	0	0	0	0	0.695673	1.38659	0.266843	0	1.39101	0	0	0	0	0.0901488	0	0	0	0	0	-0.189949	0	0	0	1.64957	0.115534	0	0
chr3:23642000-23643808:(eve1)	0	0	0	0	0	0	0	0.695673	1.38659	0.266843	0	1.39101	0	0	0	0	0.0901488	0	0	0	0	0	-0.189949	0	0	0	1.64957	0.115534	0	0
chr3:23768905-23770709:(Z-3)	0	0	-0.517131	0.487088	0	0	0	1.08385	1.67786	0.257083	0	0	0	0.998083	0.981743	0	0	0	0	0	0	0	0	0	0	0	1.98223	0	0	0
chr3:23768905-23770709:(hoxb1)	0	0	-0.517131	0.487088	0	0	0	1.08385	1.67786	0.257083	0	0	0	0.998083	0.981743	0	0	0	0	0	0	0	0	0	0	0	1.98223	0	0	0
chr3:23768905-23770709:(id:ibd3532)	0	0	-0.517131	0.487088	0	0	0	1.08385	1.67786	0.257083	0	0	0	0.998083	0.981743	0	0	0	0	0	0	0	0	0	0	0	1.98223	0	0	0
chr3:23768905-23770709:(sb:eu402)	0	0	-0.517131	0.487088	0	0	0	1.08385	1.67786	0.257083	0	0	0	0.998083	0.981743	0	0	0	0	0	0	0	0	0	0	0	1.98223	0	0	0
chr3:23768905-23770709:(hoxb1a)	0	0	-0.517131	0.487088	0	0	0	1.08385	1.67786	0.257083	0	0	0	0.998083	0.981743	0	0	0	0	0	0	0	0	0	0	0	1.98223	0	0	0
chr3:23752150-23754829:(Z-151)	0	0	-0.225646	0.778573	0	0	0	0.898217	1.99053	0	0.911899	0	0	0	0.972198	0	0	0	0.360553	0	0	0	0	0	0	0	1.70944	0	0	0
chr3:23752150-23754829:(hm:zehn0229)	0	0	-0.225646	0.778573	0	0	0	0.898217	1.99053	0	0.911899	0	0	0	0.972198	0	0	0	0.360553	0	0	0	0	0	0	0	1.70944	0	0	0
chr3:23752150-23754829:(hoxb2)	0	0	-0.225646	0.778573	0	0	0	0.898217	1.99053	0	0.911899	0	0	0	0.972198	0	0	0	0.360553	0	0	0	0	0	0	0	1.70944	0	0	0
chr3:23752150-23754829:(zehn0229)	0	0	-0.225646	0.778573	0	0	0	0.898217	1.99053	0	0.911899	0	0	0	0.972198	0	0	0	0.360553	0	0	0	0	0	0	0	1.70944	0	0	0
chr3:23752150-23754829:(hoxb2a)	0	0	-0.225646	0.778573	0	0	0	0.898217	1.99053	0	0.911899	0	0	0	0.972198	0	0	0	0.360553	0	0	0	0	0	0	0	1.70944	0	0	0
chr3:23698034-23748082:(Z-92)	0	0	-0.712107	0.167173	0	0	0	0.667028	1.57979	0	0.425438	0	0	0	1.74101	0	0	0	-0.125908	0	0	0	0	0	0	0	2.30815	0	0	0
chr3:23698034-23748082:(hoxb3)	0	0	-0.712107	0.167173	0	0	0	0.667028	1.57979	0	0.425438	0	0	0	1.74101	0	0	0	-0.125908	0	0	0	0	0	0	0	2.30815	0	0	0
chr3:23698034-23748082:(id:ibd3053)	0	0	-0.712107	0.167173	0	0	0	0.667028	1.57979	0	0.425438	0	0	0	1.74101	0	0	0	-0.125908	0	0	0	0	0	0	0	2.30815	0	0	0
chr3:23698034-23748082:(wu:fc33f11)	0	0	-0.712107	0.167173	0	0	0	0.667028	1.57979	0	0.425438	0	0	0	1.74101	0	0	0	-0.125908	0	0	0	0	0	0	0	2.30815	0	0	0
chr3:23698034-23748082:(zgc:111819)	0	0	-0.712107	0.167173	0	0	0	0.667028	1.57979	0	0.425438	0	0	0	1.74101	0	0	0	-0.125908	0	0	0	0	0	0	0	2.30815	0	0	0
chr3:23698034-23748082:(hoxb3a)	0	0	-0.712107	0.167173	0	0	0	0.667028	1.57979	0	0.425438	0	0	0	1.74101	0	0	0	-0.125908	0	0	0	0	0	0	0	2.30815	0	0	0
chr3:23721730-23724763:(HOX-B4)	0	0	0	0	0	0	0	0.843119	1.43712	0	0	0	0	0	2.10899	0	0	0	0	0	0	0	0	0	0	0	2.17723	0	0	0
chr3:23721730-23724763:(Z-17)	0	0	0	0	0	0	0	0.843119	1.43712	0	0	0	0	0	2.10899	0	0	0	0	0	0	0	0	0	0	0	2.17723	0	0	0
chr3:23721730-23724763:(ZF-13)	0	0	0	0	0	0	0	0.843119	1.43712	0	0	0	0	0	2.10899	0	0	0	0	0	0	0	0	0	0	0	2.17723	0	0	0
chr3:23721730-23724763:(hoxb4)	0	0	0	0	0	0	0	0.843119	1.43712	0	0	0	0	0	2.10899	0	0	0	0	0	0	0	0	0	0	0	2.17723	0	0	0
chr3:23721730-23724763:(sb:eu512)	0	0	0	0	0	0	0	0.843119	1.43712	0	0	0	0	0	2.10899	0	0	0	0	0	0	0	0	0	0	0	2.17723	0	0	0
chr3:23721730-23724763:(zf13)	0	0	0	0	0	0	0	0.843119	1.43712	0	0	0	0	0	2.10899	0	0	0	0	0	0	0	0	0	0	0	2.17723	0	0	0
chr3:23721730-23724763:(hoxb4a)	0	0	0	0	0	0	0	0.843119	1.43712	0	0	0	0	0	2.10899	0	0	0	0	0	0	0	0	0	0	0	2.17723	0	0	0
chr3:23703704-23705444:(ZF-22)	0	0	0	0	0	0	0	0.519582	0.687616	0	0	0	0	0	1.29253	0	0	0	0	0	0	0	0	0	0	0	2.5188	0	0	0
chr3:23703704-23705444:(ZF22)	0	0	0	0	0	0	0	0.519582	0.687616	0	0	0	0	0	1.29253	0	0	0	0	0	0	0	0	0	0	0	2.5188	0	0	0
chr3:23703704-23705444:(hox-2.2)	0	0	0	0	0	0	0	0.519582	0.687616	0	0	0	0	0	1.29253	0	0	0	0	0	0	0	0	0	0	0	2.5188	0	0	0
chr3:23703704-23705444:(hox-B6)	0	0	0	0	0	0	0	0.519582	0.687616	0	0	0	0	0	1.29253	0	0	0	0	0	0	0	0	0	0	0	2.5188	0	0	0
chr3:23703704-23705444:(hoxb6)	0	0	0	0	0	0	0	0.519582	0.687616	0	0	0	0	0	1.29253	0	0	0	0	0	0	0	0	0	0	0	2.5188	0	0	0
chr3:23703704-23705444:(z-39)	0	0	0	0	0	0	0	0.519582	0.687616	0	0	0	0	0	1.29253	0	0	0	0	0	0	0	0	0	0	0	2.5188	0	0	0
chr3:23703704-23705444:(hoxb6a)	0	0	0	0	0	0	0	0.519582	0.687616	0	0	0	0	0	1.29253	0	0	0	0	0	0	0	0	0	0	0	2.5188	0	0	0
chr3:23687909-23690477:(fj67g02)	0	0	0	0.176513	0	0	0	0.199247	0	0	0	0	0	0	0	0	0	0	0	0	0	0	0	0	0	0	2.56476	0	0	0
chr3:23687909-23690477:(gp-8)	0	0	0	0.176513	0	0	0	0.199247	0	0	0	0	0	0	0	0	0	0	0	0	0	0	0	0	0	0	2.56476	0	0	0
chr3:23687909-23690477:(hoxb8)	0	0	0	0.176513	0	0	0	0.199247	0	0	0	0	0	0	0	0	0	0	0	0	0	0	0	0	0	0	2.56476	0	0	0
chr3:23687909-23690477:(wu:fj67g02)	0	0	0	0.176513	0	0	0	0.199247	0	0	0	0	0	0	0	0	0	0	0	0	0	0	0	0	0	0	2.56476	0	0	0
chr3:23687909-23690477:(zgc:64159)	0	0	0	0.176513	0	0	0	0.199247	0	0	0	0	0	0	0	0	0	0	0	0	0	0	0	0	0	0	2.56476	0	0	0
chr3:23687909-23690477:(hoxb8a)	0	0	0	0.176513	0	0	0	0.199247	0	0	0	0	0	0	0	0	0	0	0	0	0	0	0	0	0	0	2.56476	0	0	0
chr3:23677351-23682435:(BZ-23)	0	0	0	0	0	0	0	0	0	0	0	0	0	0	0	0	0	0	0	0	0	0	0	0	0	0	2.59405	0	0	0
chr3:23677351-23682435:(bz23)	0	0	0	0	0	0	0	0	0	0	0	0	0	0	0	0	0	0	0	0	0	0	0	0	0	0	2.59405	0	0	0
chr3:23677351-23682435:(hoxb9)	0	0	0	0	0	0	0	0	0	0	0	0	0	0	0	0	0	0	0	0	0	0	0	0	0	0	2.59405	0	0	0
chr3:23677351-23682435:(wu:fc06b03)	0	0	0	0	0	0	0	0	0	0	0	0	0	0	0	0	0	0	0	0	0	0	0	0	0	0	2.59405	0	0	0
chr3:23677351-23682435:(hoxb9a)	0	0	0	0	0	0	0	0	0	0	0	0	0	0	0	0	0	0	0	0	0	0	0	0	0	0	2.59405	0	0	0
chr23:36131055-36133042:(hoxc4)	0	0	0	0	0	0	0	0.986943	0	0	0	0	0	0	2.2605	0	0	0	0	0	0	0	0	0	0	0	2.08697	0	0	0
chr23:36131055-36133042:(z-96)	0	0	0	0	0	0	0	0.986943	0	0	0	0	0	0	2.2605	0	0	0	0	0	0	0	0	0	0	0	2.08697	0	0	0
chr23:36131055-36133042:(zgc:110513)	0	0	0	0	0	0	0	0.986943	0	0	0	0	0	0	2.2605	0	0	0	0	0	0	0	0	0	0	0	2.08697	0	0	0
chr23:36131055-36133042:(hoxc4a)	0	0	0	0	0	0	0	0.986943	0	0	0	0	0	0	2.2605	0	0	0	0	0	0	0	0	0	0	0	2.08697	0	0	0
chr23:36115472-36116777:(HOX-C6)	0	0	0	0	0	0	0	0.519582	0	0	0	0	0	0	0	0	0	0	0	0	0	0	0	0	0	0	2.55266	0	0	0
chr23:36115472-36116777:(ZF-61)	0	0	0	0	0	0	0	0.519582	0	0	0	0	0	0	0	0	0	0	0	0	0	0	0	0	0	0	2.55266	0	0	0
chr23:36115472-36116777:(hoxc-6)	0	0	0	0	0	0	0	0.519582	0	0	0	0	0	0	0	0	0	0	0	0	0	0	0	0	0	0	2.55266	0	0	0
chr23:36115472-36116777:(hoxc6)	0	0	0	0	0	0	0	0.519582	0	0	0	0	0	0	0	0	0	0	0	0	0	0	0	0	0	0	2.55266	0	0	0
chr23:36115472-36116777:(zgc:101882)	0	0	0	0	0	0	0	0.519582	0	0	0	0	0	0	0	0	0	0	0	0	0	0	0	0	0	0	2.55266	0	0	0
chr23:36115472-36116777:(hoxc6a)	0	0	0	0	0	0	0	0.519582	0	0	0	0	0	0	0	0	0	0	0	0	0	0	0	0	0	0	2.55266	0	0	0
chr9:1937052-1939090:(Z-56)	0	0	0	0	0	0	0	1.20879	1.15498	0	0	0.478156	0	0	1.98174	0	0	0	0	0	0	0	0	0	0	0	1.94084	0	0	0
chr9:1937052-1939090:(hoxd3)	0	0	0	0	0	0	0	1.20879	1.15498	0	0	0.478156	0	0	1.98174	0	0	0	0	0	0	0	0	0	0	0	1.94084	0	0	0
chr9:1937052-1939090:(im:7144208)	0	0	0	0	0	0	0	1.20879	1.15498	0	0	0.478156	0	0	1.98174	0	0	0	0	0	0	0	0	0	0	0	1.94084	0	0	0
chr9:1937052-1939090:(hoxd3a)	0	0	0	0	0	0	0	1.20879	1.15498	0	0	0.478156	0	0	1.98174	0	0	0	0	0	0	0	0	0	0	0	1.94084	0	0	0
chr9:1964005-1965657:(hoxd9)	0	0	0	0	0	0	0	0	0	0	0	0	0	0	0.991503	0	0	0	0	0	0	0	0	0	0	0	2.58407	0	0	0
chr9:1964005-1965657:(z-28)	0	0	0	0	0	0	0	0	0	0	0	0	0	0	0.991503	0	0	0	0	0	0	0	0	0	0	0	2.58407	0	0	0
chr9:1964005-1965657:(hoxd9a)	0	0	0	0	0	0	0	0	0	0	0	0	0	0	0.991503	0	0	0	0	0	0	0	0	0	0	0	2.58407	0	0	0
chr22:15624521-15629128:(fb62e04)	0	0	0.641232	0.441331	0	0	0	0.163035	1.41025	0.775597	0	0	0	1.35027	0	0	0	0	0	0	0	0	0.599632	0	0	0	0.895081	0	0	0
chr22:15624521-15629128:(fc49b03)	0	0	0.641232	0.441331	0	0	0	0.163035	1.41025	0.775597	0	0	0	1.35027	0	0	0	0	0	0	0	0	0.599632	0	0	0	0.895081	0	0	0
chr22:15624521-15629128:(wu:fb62e04)	0	0	0.641232	0.441331	0	0	0	0.163035	1.41025	0.775597	0	0	0	1.35027	0	0	0	0	0	0	0	0	0.599632	0	0	0	0.895081	0	0	0
chr22:15624521-15629128:(wu:fc49b03)	0	0	0.641232	0.441331	0	0	0	0.163035	1.41025	0.775597	0	0	0	1.35027	0	0	0	0	0	0	0	0	0.599632	0	0	0	0.895081	0	0	0
chr22:15624521-15629128:(lpl)	0	0	0.641232	0.441331	0	0	0	0.163035	1.41025	0.775597	0	0	0	1.35027	0	0	0	0	0	0	0	0	0.599632	0	0	0	0.895081	0	0	0
chr15:5299410-5300815:(fZOR2)	0.157178	0	0	0	0	0	0	0	0	0	0	0	0	0	0	0	0	0	0	0	0	0	0	0	0	0	0	0	0.631654	0
chr15:5299410-5300815:(or12.1)	0.157178	0	0	0	0	0	0	0	0	0	0	0	0	0	0	0	0	0	0	0	0	0	0	0	0	0	0	0	0.631654	0
chr15:5299410-5300815:(or2)	0.157178	0	0	0	0	0	0	0	0	0	0	0	0	0	0	0	0	0	0	0	0	0	0	0	0	0	0	0	0.631654	0
chr15:5299410-5300815:(or2a)	0.157178	0	0	0	0	0	0	0	0	0	0	0	0	0	0	0	0	0	0	0	0	0	0	0	0	0	0	0	0.631654	0
chr15:5299410-5300815:(zor2)	0.157178	0	0	0	0	0	0	0	0	0	0	0	0	0	0	0	0	0	0	0	0	0	0	0	0	0	0	0	0.631654	0
chr15:5299410-5300815:(or122-2)	0.157178	0	0	0	0	0	0	0	0	0	0	0	0	0	0	0	0	0	0	0	0	0	0	0	0	0	0	0	0.631654	0
chr10_KZ114917v1_alt:142523-143482:(or14.1)	0	0	0	0	0	0	0	0	0	0	0	0	0	0	0	0	0	0	0	0	0	0	0	0	0	0	0	0	0	0
chr10_KZ114917v1_alt:142523-143482:(or4)	0	0	0	0	0	0	0	0	0	0	0	0	0	0	0	0	0	0	0	0	0	0	0	0	0	0	0	0	0	0
chr10_KZ114917v1_alt:142523-143482:(or110-1)	0	0	0	0	0	0	0	0	0	0	0	0	0	0	0	0	0	0	0	0	0	0	0	0	0	0	0	0	0	0
chrUn_KN150617v1:66381-79211:(fz1)	0	0	0	0	0	0	0	0	0	0	0	0	0	0	0	0	0	0	0	0	0	0	0	0	0	0	0	0	0	0
chrUn_KN150617v1:66381-79211:(zg01)	0	0	0	0	0	0	0	0	0	0	0	0	0	0	0	0	0	0	0	0	0	0	0	0	0	0	0	0	0	0
chrUn_KN150617v1:66381-79211:(fzd4)	0	0	0	0	0	0	0	0	0	0	0	0	0	0	0	0	0	0	0	0	0	0	0	0	0	0	0	0	0	0
chr9:28232522-28234444:(fz2)	0	0	0	0	1.77101	0	0	0	0	0	0	0.965037	0	0	0	0	0	0	0.680888	0	0	0	0	0	0	0	0	0.69911	0	0
chr9:28232522-28234444:(fz8c)	0	0	0	0	1.77101	0	0	0	0	0	0	0.965037	0	0	0	0	0	0	0.680888	0	0	0	0	0	0	0	0	0.69911	0	0
chr9:28232522-28234444:(fzd8c)	0	0	0	0	1.77101	0	0	0	0	0	0	0.965037	0	0	0	0	0	0	0.680888	0	0	0	0	0	0	0	0	0.69911	0	0
chr9:28232522-28234444:(zg02)	0	0	0	0	1.77101	0	0	0	0	0	0	0.965037	0	0	0	0	0	0	0.680888	0	0	0	0	0	0	0	0	0.69911	0	0
chr9:28232522-28234444:(fzd5)	0	0	0	0	1.77101	0	0	0	0	0	0	0.965037	0	0	0	0	0	0	0.680888	0	0	0	0	0	0	0	0	0.69911	0	0
chr8:44295983-44298964:(fk48e04)	0	1.31735	0	0	0	1.32361	0	0.667028	0	0	0	1.06133	0	0	0	0.358148	0.605572	0	1.2543	0	0.279129	0	0	0	0.87123	0	0	0	0	0
chr8:44295983-44298964:(fz4)	0	1.31735	0	0	0	1.32361	0	0.667028	0	0	0	1.06133	0	0	0	0.358148	0.605572	0	1.2543	0	0.279129	0	0	0	0.87123	0	0	0	0	0
chr8:44295983-44298964:(fzb)	0	1.31735	0	0	0	1.32361	0	0.667028	0	0	0	1.06133	0	0	0	0.358148	0.605572	0	1.2543	0	0.279129	0	0	0	0.87123	0	0	0	0	0
chr8:44295983-44298964:(wu:fk48e04)	0	1.31735	0	0	0	1.32361	0	0.667028	0	0	0	1.06133	0	0	0	0.358148	0.605572	0	1.2543	0	0.279129	0	0	0	0.87123	0	0	0	0	0
chr8:44295983-44298964:(zg04)	0	1.31735	0	0	0	1.32361	0	0.667028	0	0	0	1.06133	0	0	0	0.358148	0.605572	0	1.2543	0	0.279129	0	0	0	0.87123	0	0	0	0	0
chr8:44295983-44298964:(fzd10)	0	1.31735	0	0	0	1.32361	0	0.667028	0	0	0	1.06133	0	0	0	0.358148	0.605572	0	1.2543	0	0.279129	0	0	0	0.87123	0	0	0	0	0
chr3:31621824-31624176:(cb383)	-0.862127	0	0.0753838	0	0	0	0.748245	0	0.668311	0.849597	0	0.76964	0	1.38648	0	0.413246	0	0	0	0	0	0.539479	0	0	0	0	0	0	-0.442009	0
chr3:31621824-31624176:(fz8)	-0.862127	0	0.0753838	0	0	0	0.748245	0	0.668311	0.849597	0	0.76964	0	1.38648	0	0.413246	0	0	0	0	0	0.539479	0	0	0	0	0	0	-0.442009	0
chr3:31621824-31624176:(wu:fb70g09)	-0.862127	0	0.0753838	0	0	0	0.748245	0	0.668311	0.849597	0	0.76964	0	1.38648	0	0.413246	0	0	0	0	0	0.539479	0	0	0	0	0	0	-0.442009	0
chr3:31621824-31624176:(zfz2)	-0.862127	0	0.0753838	0	0	0	0.748245	0	0.668311	0.849597	0	0.76964	0	1.38648	0	0.413246	0	0	0	0	0	0.539479	0	0	0	0	0	0	-0.442009	0
chr3:31621824-31624176:(zg08)	-0.862127	0	0.0753838	0	0	0	0.748245	0	0.668311	0.849597	0	0.76964	0	1.38648	0	0.413246	0	0	0	0	0	0.539479	0	0	0	0	0	0	-0.442009	0
chr3:31621824-31624176:(fzd2)	-0.862127	0	0.0753838	0	0	0	0.748245	0	0.668311	0.849597	0	0.76964	0	1.38648	0	0.413246	0	0	0	0	0	0.539479	0	0	0	0	0	0	-0.442009	0
chr15:5215807-5217360:(OR128-11)	0.271122	0	0	0	0	0	0	0	0	0	0	0	0	0	0	0	0	0	0	0	0	0	0	0	0	0	0	0	0.591537	0
chr15:5215807-5217360:(ZOR3)	0.271122	0	0	0	0	0	0	0	0	0	0	0	0	0	0	0	0	0	0	0	0	0	0	0	0	0	0	0	0.591537	0
chr15:5215807-5217360:(fZOR3)	0.271122	0	0	0	0	0	0	0	0	0	0	0	0	0	0	0	0	0	0	0	0	0	0	0	0	0	0	0	0.591537	0
chr15:5215807-5217360:(or3)	0.271122	0	0	0	0	0	0	0	0	0	0	0	0	0	0	0	0	0	0	0	0	0	0	0	0	0	0	0	0.591537	0
chr15:5215807-5217360:(or3.1)	0.271122	0	0	0	0	0	0	0	0	0	0	0	0	0	0	0	0	0	0	0	0	0	0	0	0	0	0	0	0.591537	0
chr15:5215807-5217360:(or3a)	0.271122	0	0	0	0	0	0	0	0	0	0	0	0	0	0	0	0	0	0	0	0	0	0	0	0	0	0	0	0.591537	0
chr15:5215807-5217360:(zor3a)	0.271122	0	0	0	0	0	0	0	0	0	0	0	0	0	0	0	0	0	0	0	0	0	0	0	0	0	0	0	0.591537	0
chr15:5215807-5217360:(or128-5)	0.271122	0	0	0	0	0	0	0	0	0	0	0	0	0	0	0	0	0	0	0	0	0	0	0	0	0	0	0	0.591537	0
chr23:36118674-36120511:(ZF-25)	0	0	0	0	0	0	0	0.862005	0	0	0	0	0	0	1.45886	0	0	0	0	0	0	0	0	0	0	0	2.45935	0	0	0
chr23:36118674-36120511:(hox-3.4)	0	0	0	0	0	0	0	0.862005	0	0	0	0	0	0	1.45886	0	0	0	0	0	0	0	0	0	0	0	2.45935	0	0	0
chr23:36118674-36120511:(hoxc5)	0	0	0	0	0	0	0	0.862005	0	0	0	0	0	0	1.45886	0	0	0	0	0	0	0	0	0	0	0	2.45935	0	0	0
chr23:36118674-36120511:(z-142)	0	0	0	0	0	0	0	0.862005	0	0	0	0	0	0	1.45886	0	0	0	0	0	0	0	0	0	0	0	2.45935	0	0	0
chr23:36118674-36120511:(hoxc5a)	0	0	0	0	0	0	0	0.862005	0	0	0	0	0	0	1.45886	0	0	0	0	0	0	0	0	0	0	0	2.45935	0	0	0
chr8:11114757-11131696:(etID18709.8)	0.156019	0	-0.13692	0	0	0	0	-0.0130567	0	0.160173	0	0	-0.175947	0.475204	0	-0.196998	0.0346315	0	0	-0.528396	0	0.804297	0.481533	0.231279	0	0	0	0.485985	-1.13143	0
chr8:11114757-11131696:(fj99a10)	0.156019	0	-0.13692	0	0	0	0	-0.0130567	0	0.160173	0	0	-0.175947	0.475204	0	-0.196998	0.0346315	0	0	-0.528396	0	0.804297	0.481533	0.231279	0	0	0	0.485985	-1.13143	0
chr8:11114757-11131696:(wu:fj99a10)	0.156019	0	-0.13692	0	0	0	0	-0.0130567	0	0.160173	0	0	-0.175947	0.475204	0	-0.196998	0.0346315	0	0	-0.528396	0	0.804297	0.481533	0.231279	0	0	0	0.485985	-1.13143	0
chr8:11114757-11131696:(zgc:100761)	0.156019	0	-0.13692	0	0	0	0	-0.0130567	0	0.160173	0	0	-0.175947	0.475204	0	-0.196998	0.0346315	0	0	-0.528396	0	0.804297	0.481533	0.231279	0	0	0	0.485985	-1.13143	0
chr8:11114757-11131696:(zras-b1)	0.156019	0	-0.13692	0	0	0	0	-0.0130567	0	0.160173	0	0	-0.175947	0.475204	0	-0.196998	0.0346315	0	0	-0.528396	0	0.804297	0.481533	0.231279	0	0	0	0.485985	-1.13143	0
chr8:11114757-11131696:(nras)	0.156019	0	-0.13692	0	0	0	0	-0.0130567	0	0.160173	0	0	-0.175947	0.475204	0	-0.196998	0.0346315	0	0	-0.528396	0	0.804297	0.481533	0.231279	0	0	0	0.485985	-1.13143	0
chr12:8954761-8958355:(CYP26)	-0.88061	0	0	0	0	0	0	0.833976	0.649828	0.982382	0	0	0	0	0	0	0	-0.0741856	0.34207	0	0.747107	0	0.249384	0	0	0	1.9542	-0.700406	0	0
chr12:8954761-8958355:(P450RAI)	-0.88061	0	0	0	0	0	0	0.833976	0.649828	0.982382	0	0	0	0	0	0	0	-0.0741856	0.34207	0	0.747107	0	0.249384	0	0	0	1.9542	-0.700406	0	0
chr12:8954761-8958355:(cb24)	-0.88061	0	0	0	0	0	0	0.833976	0.649828	0.982382	0	0	0	0	0	0	0	-0.0741856	0.34207	0	0.747107	0	0.249384	0	0	0	1.9542	-0.700406	0	0
chr12:8954761-8958355:(id:ibd5061)	-0.88061	0	0	0	0	0	0	0.833976	0.649828	0.982382	0	0	0	0	0	0	0	-0.0741856	0.34207	0	0.747107	0	0.249384	0	0	0	1.9542	-0.700406	0	0
chr12:8954761-8958355:(wu:fb81e05)	-0.88061	0	0	0	0	0	0	0.833976	0.649828	0.982382	0	0	0	0	0	0	0	-0.0741856	0.34207	0	0.747107	0	0.249384	0	0	0	1.9542	-0.700406	0	0
chr12:8954761-8958355:(cyp26a1)	-0.88061	0	0	0	0	0	0	0.833976	0.649828	0.982382	0	0	0	0	0	0	0	-0.0741856	0.34207	0	0.747107	0	0.249384	0	0	0	1.9542	-0.700406	0	0
chr16:20904884-20906482:(Hoxa-11)	0	0	0	0	0	0	0	0.394643	0	0	0	0	0	0	0	0	0	0	0	0	0	0	0.509021	0	0	0	2.5069	0	0	0
chr16:20904884-20906482:(hoxa11)	0	0	0	0	0	0	0	0.394643	0	0	0	0	0	0	0	0	0	0	0	0	0	0	0.509021	0	0	0	2.5069	0	0	0
chr16:20904884-20906482:(im:7142641)	0	0	0	0	0	0	0	0.394643	0	0	0	0	0	0	0	0	0	0	0	0	0	0	0.509021	0	0	0	2.5069	0	0	0
chr16:20904884-20906482:(hoxa11b)	0	0	0	0	0	0	0	0.394643	0	0	0	0	0	0	0	0	0	0	0	0	0	0	0.509021	0	0	0	2.5069	0	0	0
chr25:24055341-24074500:(th)	0.133453	0	0	0	0	0	0.115436	0.566438	0	0	0	0.777809	0	0	0	0	0	-0.290571	0	-0.00689401	0	0	0	0	0	0	0	0	0.414202	0
chr2_KZ115043v1_alt:411986-431385:(beta5)	0	0	0	0	0	0	0	0	0	0	0	0	0	0	0	0	0	0	0	0	0	0	0	0	0	0	0	0	0	0
chr2_KZ115043v1_alt:411986-431385:(etID309919.2)	0	0	0	0	0	0	0	0	0	0	0	0	0	0	0	0	0	0	0	0	0	0	0	0	0	0	0	0	0	0
chr2_KZ115043v1_alt:411986-431385:(si:zc14a17.13)	0	0	0	0	0	0	0	0	0	0	0	0	0	0	0	0	0	0	0	0	0	0	0	0	0	0	0	0	0	0
chr2_KZ115043v1_alt:411986-431385:(wu:fb59c07)	0	0	0	0	0	0	0	0	0	0	0	0	0	0	0	0	0	0	0	0	0	0	0	0	0	0	0	0	0	0
chr2_KZ115043v1_alt:411986-431385:(x)	0	0	0	0	0	0	0	0	0	0	0	0	0	0	0	0	0	0	0	0	0	0	0	0	0	0	0	0	0	0
chr2_KZ115043v1_alt:411986-431385:(zgc:86820)	0	0	0	0	0	0	0	0	0	0	0	0	0	0	0	0	0	0	0	0	0	0	0	0	0	0	0	0	0	0
chr2_KZ115043v1_alt:411986-431385:(psmb5)	0	0	0	0	0	0	0	0	0	0	0	0	0	0	0	0	0	0	0	0	0	0	0	0	0	0	0	0	0	0
chr23:44537442-44546081:(beta1)	0	0	0	0	0	0	0	0	0	0	0	0	0	0	0	0.647574	0	-0.163796	0	0	0	0	0.682652	0	0	0	0	0.624956	0	0
chr23:44537442-44546081:(y)	0	0	0	0	0	0	0	0	0	0	0	0	0	0	0	0.647574	0	-0.163796	0	0	0	0	0.682652	0	0	0	0	0.624956	0	0
chr23:44537442-44546081:(zgc:109823)	0	0	0	0	0	0	0	0	0	0	0	0	0	0	0	0.647574	0	-0.163796	0	0	0	0	0.682652	0	0	0	0	0.624956	0	0
chr23:44537442-44546081:(psmb6)	0	0	0	0	0	0	0	0	0	0	0	0	0	0	0	0.647574	0	-0.163796	0	0	0	0	0.682652	0	0	0	0	0.624956	0	0
chr18:39620534-39636348:(CYP19a1)	0.43466	0	-0.0222809	0	0	0	0	0	0	0	0	0	0.443842	0	0	0	-0.424761	0	0	-0.510667	0.394924	0	0	1.02716	0	0	0	-0.177527	0.090415	0
chr18:39620534-39636348:(P450aromA)	0.43466	0	-0.0222809	0	0	0	0	0	0	0	0	0	0.443842	0	0	0	-0.424761	0	0	-0.510667	0.394924	0	0	1.02716	0	0	0	-0.177527	0.090415	0
chr18:39620534-39636348:(ar1)	0.43466	0	-0.0222809	0	0	0	0	0	0	0	0	0	0.443842	0	0	0	-0.424761	0	0	-0.510667	0.394924	0	0	1.02716	0	0	0	-0.177527	0.090415	0
chr18:39620534-39636348:(cyp19)	0.43466	0	-0.0222809	0	0	0	0	0	0	0	0	0	0.443842	0	0	0	-0.424761	0	0	-0.510667	0.394924	0	0	1.02716	0	0	0	-0.177527	0.090415	0
chr18:39620534-39636348:(cyp19a)	0.43466	0	-0.0222809	0	0	0	0	0	0	0	0	0	0.443842	0	0	0	-0.424761	0	0	-0.510667	0.394924	0	0	1.02716	0	0	0	-0.177527	0.090415	0
chr18:39620534-39636348:(cypXIX)	0.43466	0	-0.0222809	0	0	0	0	0	0	0	0	0	0.443842	0	0	0	-0.424761	0	0	-0.510667	0.394924	0	0	1.02716	0	0	0	-0.177527	0.090415	0
chr18:39620534-39636348:(etID309862.18)	0.43466	0	-0.0222809	0	0	0	0	0	0	0	0	0	0.443842	0	0	0	-0.424761	0	0	-0.510667	0.394924	0	0	1.02716	0	0	0	-0.177527	0.090415	0
chr18:39620534-39636348:(zgc:136541)	0.43466	0	-0.0222809	0	0	0	0	0	0	0	0	0	0.443842	0	0	0	-0.424761	0	0	-0.510667	0.394924	0	0	1.02716	0	0	0	-0.177527	0.090415	0
chr18:39620534-39636348:(cyp19a1a)	0.43466	0	-0.0222809	0	0	0	0	0	0	0	0	0	0.443842	0	0	0	-0.424761	0	0	-0.510667	0.394924	0	0	1.02716	0	0	0	-0.177527	0.090415	0
chr16:20910075-20913003:(Hoxa-10)	0	0	0	0	0	0	0	0	0	0	0	0	0	0	0	0	0	0	0	0	0	0	-0.218594	0	0	0	2.58471	0	0	0
chr16:20910075-20913003:(hoxa10)	0	0	0	0	0	0	0	0	0	0	0	0	0	0	0	0	0	0	0	0	0	0	-0.218594	0	0	0	2.58471	0	0	0
chr16:20910075-20913003:(z-140)	0	0	0	0	0	0	0	0	0	0	0	0	0	0	0	0	0	0	0	0	0	0	-0.218594	0	0	0	2.58471	0	0	0
chr16:20910075-20913003:(hoxa10b)	0	0	0	0	0	0	0	0	0	0	0	0	0	0	0	0	0	0	0	0	0	0	-0.218594	0	0	0	2.58471	0	0	0
chr15:18119996-18124613:(cryab)	0	0	0	0	0	0	0	0.894797	0	0	0	0.724828	0	0	0.927385	0.598882	0	0	1.01471	0	0.845717	0	0.444904	0	0	0	0	-0.124675	0	0
chr15:18119996-18124613:(cryaba)	0	0	0	0	0	0	0	0.894797	0	0	0	0.724828	0	0	0.927385	0.598882	0	0	1.01471	0	0.845717	0	0.444904	0	0	0	0	-0.124675	0	0
chr7:17024602-17028008:(fc15c04)	0	0	0	0	0	1.31447	0	0	0.950858	0	0	0.450127	0.619933	0	0	0.792702	0	0	0.94413	0	0	0	0	0	1.5153	0	0	0	0	0
chr7:17024602-17028008:(hlx-1)	0	0	0	0	0	1.31447	0	0	0.950858	0	0	0.450127	0.619933	0	0	0.792702	0	0	0.94413	0	0	0	0	0	1.5153	0	0	0	0	0
chr7:17024602-17028008:(hlx1)	0	0	0	0	0	1.31447	0	0	0.950858	0	0	0.450127	0.619933	0	0	0.792702	0	0	0.94413	0	0	0	0	0	1.5153	0	0	0	0	0
chr7:17024602-17028008:(wu:fc15c04)	0	0	0	0	0	1.31447	0	0	0.950858	0	0	0.450127	0.619933	0	0	0.792702	0	0	0.94413	0	0	0	0	0	1.5153	0	0	0	0	0
chr7:17024602-17028008:(zgc:109861)	0	0	0	0	0	1.31447	0	0	0.950858	0	0	0.450127	0.619933	0	0	0.792702	0	0	0.94413	0	0	0	0	0	1.5153	0	0	0	0	0
chr7:17024602-17028008:(dbx1a)	0	0	0	0	0	1.31447	0	0	0.950858	0	0	0.450127	0.619933	0	0	0.792702	0	0	0.94413	0	0	0	0	0	1.5153	0	0	0	0	0
chr9:45839260-45843288:(dermo1)	-0.190595	0	0	0	0	0	1.10102	0	0	-0.257022	0	0	0	0	0	0.589928	0	0	0	0	0	0	0	0	0	0	0	0	0.229523	0
chr9:45839260-45843288:(zgc:101904)	-0.190595	0	0	0	0	0	1.10102	0	0	-0.257022	0	0	0	0	0	0.589928	0	0	0	0	0	0	0	0	0	0	0	0	0.229523	0
chr14:40745834-40797117:(ef1)	-0.27855	0.70615	0	0	0	0	0	0.101582	0	-0.0262185	0	0	1.23972	0.191903	0	0	0.616632	0	0	-0.635606	-0.207136	0.344904	0.374323	0.249008	0	0	0.912809	-0.575467	-0.135981	0
chr14:40745834-40797117:(fb05d07)	-0.27855	0.70615	0	0	0	0	0	0.101582	0	-0.0262185	0	0	1.23972	0.191903	0	0	0.616632	0	0	-0.635606	-0.207136	0.344904	0.374323	0.249008	0	0	0.912809	-0.575467	-0.135981	0
chr14:40745834-40797117:(wu:fb05d07)	-0.27855	0.70615	0	0	0	0	0	0.101582	0	-0.0262185	0	0	1.23972	0.191903	0	0	0.616632	0	0	-0.635606	-0.207136	0.344904	0.374323	0.249008	0	0	0.912809	-0.575467	-0.135981	0
chr14:40745834-40797117:(zef1)	-0.27855	0.70615	0	0	0	0	0	0.101582	0	-0.0262185	0	0	1.23972	0.191903	0	0	0.616632	0	0	-0.635606	-0.207136	0.344904	0.374323	0.249008	0	0	0.912809	-0.575467	-0.135981	0
chr16_KZ115501v1_alt:217670-220940:(pou3f2)	0	0	0	0	0	0	0	0	0	0	0	0	0	0	0	0	0	0	0	0	0	0	0	0	0	0	0	0	0	0
chr16_KZ115501v1_alt:217670-220940:(pou47)	0	0	0	0	0	0	0	0	0	0	0	0	0	0	0	0	0	0	0	0	0	0	0	0	0	0	0	0	0	0
chr16_KZ115501v1_alt:217670-220940:(zp47)	0	0	0	0	0	0	0	0	0	0	0	0	0	0	0	0	0	0	0	0	0	0	0	0	0	0	0	0	0	0
chr16_KZ115501v1_alt:217670-220940:(zp47pou)	0	0	0	0	0	0	0	0	0	0	0	0	0	0	0	0	0	0	0	0	0	0	0	0	0	0	0	0	0	0
chr16_KZ115501v1_alt:217670-220940:(pou3f2b)	0	0	0	0	0	0	0	0	0	0	0	0	0	0	0	0	0	0	0	0	0	0	0	0	0	0	0	0	0	0
chr16:33593116-33595985:(pou50)	0	0	0	0	0	2.14587	0	0.597187	0	0	0	0.16758	0	0	1.27323	0.191397	0	0.643268	1.50668	0	0	0	0	0	0	0	0	0	0	0
chr16:33593116-33595985:(wu:fc09d06)	0	0	0	0	0	2.14587	0	0.597187	0	0	0	0.16758	0	0	1.27323	0.191397	0	0.643268	1.50668	0	0	0	0	0	0	0	0	0	0	0
chr16:33593116-33595985:(zp-50)	0	0	0	0	0	2.14587	0	0.597187	0	0	0	0.16758	0	0	1.27323	0.191397	0	0.643268	1.50668	0	0	0	0	0	0	0	0	0	0	0
chr16:33593116-33595985:(zp50)	0	0	0	0	0	2.14587	0	0.597187	0	0	0	0.16758	0	0	1.27323	0.191397	0	0.643268	1.50668	0	0	0	0	0	0	0	0	0	0	0
chr16:33593116-33595985:(zp50pou)	0	0	0	0	0	2.14587	0	0.597187	0	0	0	0.16758	0	0	1.27323	0.191397	0	0.643268	1.50668	0	0	0	0	0	0	0	0	0	0	0
chr16:33593116-33595985:(pou3f1)	0	0	0	0	0	2.14587	0	0.597187	0	0	0	0.16758	0	0	1.27323	0.191397	0	0.643268	1.50668	0	0	0	0	0	0	0	0	0	0	0
chr19:14187540-14191592:(T)	0	0	0	0	0	0	0.322867	1.23251	0.941903	0.822159	0	0.742202	0	0	0	0	0	0	0	0	0	0	0.0643378	0	0	0	0.903855	-0.23224	0	0
chr19:14187540-14191592:(ZF-NTL)	0	0	0	0	0	0	0.322867	1.23251	0.941903	0.822159	0	0.742202	0	0	0	0	0	0	0	0	0	0	0.0643378	0	0	0	0.903855	-0.23224	0	0
chr19:14187540-14191592:(ZF-T)	0	0	0	0	0	0	0.322867	1.23251	0.941903	0.822159	0	0.742202	0	0	0	0	0	0	0	0	0	0	0.0643378	0	0	0	0.903855	-0.23224	0	0
chr19:14187540-14191592:(Zf-T-A)	0	0	0	0	0	0	0.322867	1.23251	0.941903	0.822159	0	0.742202	0	0	0	0	0	0	0	0	0	0	0.0643378	0	0	0	0.903855	-0.23224	0	0
chr19:14187540-14191592:(cb240)	0	0	0	0	0	0	0.322867	1.23251	0.941903	0.822159	0	0.742202	0	0	0	0	0	0	0	0	0	0	0.0643378	0	0	0	0.903855	-0.23224	0	0
chr19:14187540-14191592:(id:ibd5074)	0	0	0	0	0	0	0.322867	1.23251	0.941903	0.822159	0	0.742202	0	0	0	0	0	0	0	0	0	0	0.0643378	0	0	0	0.903855	-0.23224	0	0
chr19:14187540-14191592:(ntl)	0	0	0	0	0	0	0.322867	1.23251	0.941903	0.822159	0	0.742202	0	0	0	0	0	0	0	0	0	0	0.0643378	0	0	0	0.903855	-0.23224	0	0
chr19:14187540-14191592:(ntla)	0	0	0	0	0	0	0.322867	1.23251	0.941903	0.822159	0	0.742202	0	0	0	0	0	0	0	0	0	0	0.0643378	0	0	0	0.903855	-0.23224	0	0
chr19:14187540-14191592:(ta)	0	0	0	0	0	0	0.322867	1.23251	0.941903	0.822159	0	0.742202	0	0	0	0	0	0	0	0	0	0	0.0643378	0	0	0	0.903855	-0.23224	0	0
chr19:14187540-14191592:(wu:fc80a01)	0	0	0	0	0	0	0.322867	1.23251	0.941903	0.822159	0	0.742202	0	0	0	0	0	0	0	0	0	0	0.0643378	0	0	0	0.903855	-0.23224	0	0
chr19:14187540-14191592:(zft)	0	0	0	0	0	0	0.322867	1.23251	0.941903	0.822159	0	0.742202	0	0	0	0	0	0	0	0	0	0	0.0643378	0	0	0	0.903855	-0.23224	0	0
chr19:14187540-14191592:(tbxta)	0	0	0	0	0	0	0.322867	1.23251	0.941903	0.822159	0	0.742202	0	0	0	0	0	0	0	0	0	0	0.0643378	0	0	0	0.903855	-0.23224	0	0
chr23:36074880-36077759:(hoxc11)	0	0	0	0	0	0	0	0	0	0.238197	0	0	0	0	0	0	0	0	0	0	0	0	0	0	0	0	2.56541	0	0	0
chr23:36074880-36077759:(id:ibd3176)	0	0	0	0	0	0	0	0	0	0.238197	0	0	0	0	0	0	0	0	0	0	0	0	0	0	0	0	2.56541	0	0	0
chr23:36074880-36077759:(zgc:110834)	0	0	0	0	0	0	0	0	0	0.238197	0	0	0	0	0	0	0	0	0	0	0	0	0	0	0	0	2.56541	0	0	0
chr23:36074880-36077759:(hoxc11a)	0	0	0	0	0	0	0	0	0	0.238197	0	0	0	0	0	0	0	0	0	0	0	0	0	0	0	0	2.56541	0	0	0
chr9:1967706-1970047:(HOX-D10)	0	0	0	0	0	0	0	0	0	0	0	0	0	0	0	0	0	0	0	0	0	0	0	0	0	0	2.59405	0	0	0
chr9:1967706-1970047:(hoxd-10)	0	0	0	0	0	0	0	0	0	0	0	0	0	0	0	0	0	0	0	0	0	0	0	0	0	0	2.59405	0	0	0
chr9:1967706-1970047:(hoxd10)	0	0	0	0	0	0	0	0	0	0	0	0	0	0	0	0	0	0	0	0	0	0	0	0	0	0	2.59405	0	0	0
chr9:1967706-1970047:(z-82)	0	0	0	0	0	0	0	0	0	0	0	0	0	0	0	0	0	0	0	0	0	0	0	0	0	0	2.59405	0	0	0
chr9:1967706-1970047:(hoxd10a)	0	0	0	0	0	0	0	0	0	0	0	0	0	0	0	0	0	0	0	0	0	0	0	0	0	0	2.59405	0	0	0
chr9:1975818-1978090:(fk50b10)	0	0	0	0	0	0	0	0	0.668311	0	0	0	0	0	0	0	0	0	0	0	0	0	0	0	0	0	2.58451	0	0	0
chr9:1975818-1978090:(hoxd-11)	0	0	0	0	0	0	0	0	0.668311	0	0	0	0	0	0	0	0	0	0	0	0	0	0	0	0	0	2.58451	0	0	0
chr9:1975818-1978090:(hoxd11)	0	0	0	0	0	0	0	0	0.668311	0	0	0	0	0	0	0	0	0	0	0	0	0	0	0	0	0	2.58451	0	0	0
chr9:1975818-1978090:(sb:eu641)	0	0	0	0	0	0	0	0	0.668311	0	0	0	0	0	0	0	0	0	0	0	0	0	0	0	0	0	2.58451	0	0	0
chr9:1975818-1978090:(wu:fk50b10)	0	0	0	0	0	0	0	0	0.668311	0	0	0	0	0	0	0	0	0	0	0	0	0	0	0	0	0	2.58451	0	0	0
chr9:1975818-1978090:(hoxd11a)	0	0	0	0	0	0	0	0	0.668311	0	0	0	0	0	0	0	0	0	0	0	0	0	0	0	0	0	2.58451	0	0	0
chr9:1987370-1990311:(hoxd-13)	0	1.01632	0	0	0	0	0	0.888877	0.658971	0.0621062	0	0	0	0	0	0	0.362534	0	0	0	0	0	0	0	0	0	2.35332	-0.691263	0	0
chr9:1987370-1990311:(hoxd13)	0	1.01632	0	0	0	0	0	0.888877	0.658971	0.0621062	0	0	0	0	0	0	0.362534	0	0	0	0	0	0	0	0	0	2.35332	-0.691263	0	0
chr9:1987370-1990311:(zgc:110511)	0	1.01632	0	0	0	0	0	0.888877	0.658971	0.0621062	0	0	0	0	0	0	0.362534	0	0	0	0	0	0	0	0	0	2.35332	-0.691263	0	0
chr9:1987370-1990311:(hoxd13a)	0	1.01632	0	0	0	0	0	0.888877	0.658971	0.0621062	0	0	0	0	0	0	0.362534	0	0	0	0	0	0	0	0	0	2.35332	-0.691263	0	0
chr6:9703723-9707599:(fb38g02)	0	0	0	0	0	1.30552	0.322867	0	0	0.856921	0	1.34426	0	0	0	0.34005	0	0	1.03208	0	0	0	0	0	0	1.06179	0	0	0	0
chr6:9703723-9707599:(fc44b09)	0	0	0	0	0	1.30552	0.322867	0	0	0.856921	0	1.34426	0	0	0	0.34005	0	0	1.03208	0	0	0	0	0	0	1.06179	0	0	0	0
chr6:9703723-9707599:(fz13)	0	0	0	0	0	1.30552	0.322867	0	0	0.856921	0	1.34426	0	0	0	0.34005	0	0	1.03208	0	0	0	0	0	0	1.06179	0	0	0	0
chr6:9703723-9707599:(fz7a)	0	0	0	0	0	1.30552	0.322867	0	0	0.856921	0	1.34426	0	0	0	0.34005	0	0	1.03208	0	0	0	0	0	0	1.06179	0	0	0	0
chr6:9703723-9707599:(fz7b)	0	0	0	0	0	1.30552	0.322867	0	0	0.856921	0	1.34426	0	0	0	0.34005	0	0	1.03208	0	0	0	0	0	0	1.06179	0	0	0	0
chr6:9703723-9707599:(wu:fb38g02)	0	0	0	0	0	1.30552	0.322867	0	0	0.856921	0	1.34426	0	0	0	0.34005	0	0	1.03208	0	0	0	0	0	0	1.06179	0	0	0	0
chr6:9703723-9707599:(wu:fc44b09)	0	0	0	0	0	1.30552	0.322867	0	0	0.856921	0	1.34426	0	0	0	0.34005	0	0	1.03208	0	0	0	0	0	0	1.06179	0	0	0	0
chr6:9703723-9707599:(zg13)	0	0	0	0	0	1.30552	0.322867	0	0	0.856921	0	1.34426	0	0	0	0.34005	0	0	1.03208	0	0	0	0	0	0	1.06179	0	0	0	0
chr6:9703723-9707599:(fzd7b)	0	0	0	0	0	1.30552	0.322867	0	0	0.856921	0	1.34426	0	0	0	0.34005	0	0	1.03208	0	0	0	0	0	0	1.06179	0	0	0	0
chr11:25477633-25480036:(LWS-1)	0	0	0	0	0	0	0	0	0	0	0	0	0	0	0	0.316336	0	0	0	0	0.288469	0	0.267867	0	0	0	0	0.849556	0	0
chr11:25477633-25480036:(lws1)	0	0	0	0	0	0	0	0	0	0	0	0	0	0	0	0.316336	0	0	0	0	0.288469	0	0.267867	0	0	0	0	0.849556	0	0
chr11:25477633-25480036:(rdops)	0	0	0	0	0	0	0	0	0	0	0	0	0	0	0	0.316336	0	0	0	0	0.288469	0	0.267867	0	0	0	0	0.849556	0	0
chr11:25477633-25480036:(zfred)	0	0	0	0	0	0	0	0	0	0	0	0	0	0	0	0.316336	0	0	0	0	0.288469	0	0.267867	0	0	0	0	0.849556	0	0
chr11:25477633-25480036:(opn1lw1)	0	0	0	0	0	0	0	0	0	0	0	0	0	0	0	0.316336	0	0	0	0	0.288469	0	0.267867	0	0	0	0	0.849556	0	0
chr25_KZ114994v1_alt:243903-246815:(hlx2)	0	0	0	0	0	0	0	0	0	0	0	0	0	0	0	0	0	0	0	0	0	0	0	0	0	0	0	0	0	0
chr25_KZ114994v1_alt:243903-246815:(sb:eu236)	0	0	0	0	0	0	0	0	0	0	0	0	0	0	0	0	0	0	0	0	0	0	0	0	0	0	0	0	0	0
chr25_KZ114994v1_alt:243903-246815:(dbx1b)	0	0	0	0	0	0	0	0	0	0	0	0	0	0	0	0	0	0	0	0	0	0	0	0	0	0	0	0	0	0
chr5:49744782-49751528:(COUP(VI))	0	0	0	0	0	1.43144	0	0	1.06783	0	0	1.13137	0	0	0	-0.187238	0	0.167723	1.77431	0	0	0.762904	0	0	0	0	0	0	0	0
chr5:49744782-49751528:(couptf6)	0	0	0	0	0	1.43144	0	0	1.06783	0	0	1.13137	0	0	0	-0.187238	0	0.167723	1.77431	0	0	0.762904	0	0	0	0	0	0	0	0
chr5:49744782-49751528:(nr2f1)	0	0	0	0	0	1.43144	0	0	1.06783	0	0	1.13137	0	0	0	-0.187238	0	0.167723	1.77431	0	0	0.762904	0	0	0	0	0	0	0	0
chr5:49744782-49751528:(svp44)	0	0	0	0	0	1.43144	0	0	1.06783	0	0	1.13137	0	0	0	-0.187238	0	0.167723	1.77431	0	0	0.762904	0	0	0	0	0	0	0	0
chr5:49744782-49751528:(wu:fc10d05)	0	0	0	0	0	1.43144	0	0	1.06783	0	0	1.13137	0	0	0	-0.187238	0	0.167723	1.77431	0	0	0.762904	0	0	0	0	0	0	0	0
chr5:49744782-49751528:(nr2f1a)	0	0	0	0	0	1.43144	0	0	1.06783	0	0	1.13137	0	0	0	-0.187238	0	0.167723	1.77431	0	0	0.762904	0	0	0	0	0	0	0	0
chr23:36087297-36149042:(HOX-114)	0	0	0	0	0	0	0	0.834852	0	0	0	0	0	0	1.7792	0	0	0	0	0	0	0	-0.76398	0	0	0	2.39776	-0.537679	0	0
chr23:36087297-36149042:(zgc:110503)	0	0	0	0	0	0	0	0.834852	0	0	0	0	0	0	1.7792	0	0	0	0	0	0	0	-0.76398	0	0	0	2.39776	-0.537679	0	0
chr23:36087297-36149042:(hoxc3a)	0	0	0	0	0	0	0	0.834852	0	0	0	0	0	0	1.7792	0	0	0	0	0	0	0	-0.76398	0	0	0	2.39776	-0.537679	0	0
chr18:23868651-23875370:(svp40)	0	0	0	0	0	0	-0.0203607	0.731671	1.67786	0	0	1.21189	0	0	0.902562	0	0	0	1.56967	0	0	0	0	0	0	0	0	0	0	0
chr18:23868651-23875370:(svp[40])	0	0	0	0	0	0	-0.0203607	0.731671	1.67786	0	0	1.21189	0	0	0.902562	0	0	0	1.56967	0	0	0	0	0	0	0	0	0	0	0
chr18:23868651-23875370:(wu:fc94g08)	0	0	0	0	0	0	-0.0203607	0.731671	1.67786	0	0	1.21189	0	0	0.902562	0	0	0	1.56967	0	0	0	0	0	0	0	0	0	0	0
chr18:23868651-23875370:(nr2f2)	0	0	0	0	0	0	-0.0203607	0.731671	1.67786	0	0	1.21189	0	0	0.902562	0	0	0	1.56967	0	0	0	0	0	0	0	0	0	0	0
chr13:29770959-29803764:(PAXZF-B)	0	0	0	0	1.44723	0	-0.317351	0.00871209	0	-0.59621	0	0.278076	0	0	0	0.34765	0	1.16874	-0.00607289	-0.506627	0	0	-0.57588	0	0.513944	0	0	0.0975794	0	0.668598
chr13:29770959-29803764:(Pax-2)	0	0	0	0	1.44723	0	-0.317351	0.00871209	0	-0.59621	0	0.278076	0	0	0	0.34765	0	1.16874	-0.00607289	-0.506627	0	0	-0.57588	0	0.513944	0	0	0.0975794	0	0.668598
chr13:29770959-29803764:(cb378)	0	0	0	0	1.44723	0	-0.317351	0.00871209	0	-0.59621	0	0.278076	0	0	0	0.34765	0	1.16874	-0.00607289	-0.506627	0	0	-0.57588	0	0.513944	0	0	0.0975794	0	0.668598
chr13:29770959-29803764:(noi)	0	0	0	0	1.44723	0	-0.317351	0.00871209	0	-0.59621	0	0.278076	0	0	0	0.34765	0	1.16874	-0.00607289	-0.506627	0	0	-0.57588	0	0.513944	0	0	0.0975794	0	0.668598
chr13:29770959-29803764:(pax-b)	0	0	0	0	1.44723	0	-0.317351	0.00871209	0	-0.59621	0	0.278076	0	0	0	0.34765	0	1.16874	-0.00607289	-0.506627	0	0	-0.57588	0	0.513944	0	0	0.0975794	0	0.668598
chr13:29770959-29803764:(pax2.1)	0	0	0	0	1.44723	0	-0.317351	0.00871209	0	-0.59621	0	0.278076	0	0	0	0.34765	0	1.16874	-0.00607289	-0.506627	0	0	-0.57588	0	0.513944	0	0	0.0975794	0	0.668598
chr13:29770959-29803764:(pax2a1)	0	0	0	0	1.44723	0	-0.317351	0.00871209	0	-0.59621	0	0.278076	0	0	0	0.34765	0	1.16874	-0.00607289	-0.506627	0	0	-0.57588	0	0.513944	0	0	0.0975794	0	0.668598
chr13:29770959-29803764:(pax[zf-b])	0	0	0	0	1.44723	0	-0.317351	0.00871209	0	-0.59621	0	0.278076	0	0	0	0.34765	0	1.16874	-0.00607289	-0.506627	0	0	-0.57588	0	0.513944	0	0	0.0975794	0	0.668598
chr13:29770959-29803764:(paxb)	0	0	0	0	1.44723	0	-0.317351	0.00871209	0	-0.59621	0	0.278076	0	0	0	0.34765	0	1.16874	-0.00607289	-0.506627	0	0	-0.57588	0	0.513944	0	0	0.0975794	0	0.668598
chr13:29770959-29803764:(pax2a)	0	0	0	0	1.44723	0	-0.317351	0.00871209	0	-0.59621	0	0.278076	0	0	0	0.34765	0	1.16874	-0.00607289	-0.506627	0	0	-0.57588	0	0.513944	0	0	0.0975794	0	0.668598
chr16:46294344-46327301:(COUP)	0	0.358008	0.385451	-0.190113	0	0	-0.0163207	0.309742	1.14678	0.784001	0	0.499924	0.572821	1.09903	0	-0.175229	-0.596812	0	0	0	0	0	0.42412	0	0	0.421572	1.04179	-0.203451	0	0
chr16:46294344-46327301:(couptf)	0	0.358008	0.385451	-0.190113	0	0	-0.0163207	0.309742	1.14678	0.784001	0	0.499924	0.572821	1.09903	0	-0.175229	-0.596812	0	0	0	0	0	0.42412	0	0	0.421572	1.04179	-0.203451	0	0
chr16:46294344-46327301:(svp46)	0	0.358008	0.385451	-0.190113	0	0	-0.0163207	0.309742	1.14678	0.784001	0	0.499924	0.572821	1.09903	0	-0.175229	-0.596812	0	0	0	0	0	0.42412	0	0	0.421572	1.04179	-0.203451	0	0
chr16:46294344-46327301:(nr2f5)	0	0.358008	0.385451	-0.190113	0	0	-0.0163207	0.309742	1.14678	0.784001	0	0.499924	0.572821	1.09903	0	-0.175229	-0.596812	0	0	0	0	0	0.42412	0	0	0.421572	1.04179	-0.203451	0	0
chr19:26730298-26736339:(ck2b)	0.190299	0	0	0	0	0	0	0	0	0	0	0	-0.0251615	0	0	0.430909	0	0	0	-0.678641	0	0	0.206349	0	0	0	0	0.557589	-0.503527	0
chr19:26730298-26736339:(wu:fa16g01)	0.190299	0	0	0	0	0	0	0	0	0	0	0	-0.0251615	0	0	0.430909	0	0	0	-0.678641	0	0	0.206349	0	0	0	0	0.557589	-0.503527	0
chr19:26730298-26736339:(csnk2b)	0.190299	0	0	0	0	0	0	0	0	0	0	0	-0.0251615	0	0	0.430909	0	0	0	-0.678641	0	0	0.206349	0	0	0	0	0.557589	-0.503527	0
chr3:54591218-54607205:(cb1075)	0	0	0	0	0	0	0.54768	0.174773	0	-0.129119	0	1.00841	0	0	0.771632	0.717831	0	0	0	0	0	0	0.544424	0	0	0	0	0.117512	0	0
chr3:54591218-54607205:(cb983)	0	0	0	0	0	0	0.54768	0.174773	0	-0.129119	0	1.00841	0	0	0.771632	0.717831	0	0	0	0	0	0	0.544424	0	0	0	0	0.117512	0	0
chr3:54591218-54607205:(ddn)	0	0	0	0	0	0	0.54768	0.174773	0	-0.129119	0	1.00841	0	0	0.771632	0.717831	0	0	0	0	0	0	0.544424	0	0	0	0	0.117512	0	0
chr3:54591218-54607205:(dmnt1)	0	0	0	0	0	0	0.54768	0.174773	0	-0.129119	0	1.00841	0	0	0.771632	0.717831	0	0	0	0	0	0	0.544424	0	0	0	0	0.117512	0	0
chr3:54591218-54607205:(fb05h01)	0	0	0	0	0	0	0.54768	0.174773	0	-0.129119	0	1.00841	0	0	0.771632	0.717831	0	0	0	0	0	0	0.544424	0	0	0	0	0.117512	0	0
chr3:54591218-54607205:(mta)	0	0	0	0	0	0	0.54768	0.174773	0	-0.129119	0	1.00841	0	0	0.771632	0.717831	0	0	0	0	0	0	0.544424	0	0	0	0	0.117512	0	0
chr3:54591218-54607205:(wu:fb05h01)	0	0	0	0	0	0	0.54768	0.174773	0	-0.129119	0	1.00841	0	0	0.771632	0.717831	0	0	0	0	0	0	0.544424	0	0	0	0	0.117512	0	0
chr3:54591218-54607205:(dnmt1)	0	0	0	0	0	0	0.54768	0.174773	0	-0.129119	0	1.00841	0	0	0.771632	0.717831	0	0	0	0	0	0	0.544424	0	0	0	0	0.117512	0	0
chr22:35089031-35124655:(srf)	0	0	0.912938	1.0205	0	0	0	0	0	0	0.826469	0	0	0	0	-0.371154	0	0	0	0	0	0	0.608406	0	0	0	0	-0.290232	0	0
chr22:35089031-35124655:(srf1)	0	0	0.912938	1.0205	0	0	0	0	0	0	0.826469	0	0	0	0	-0.371154	0	0	0	0	0	0	0.608406	0	0	0	0	-0.290232	0	0
chr22:35089031-35124655:(srfa)	0	0	0.912938	1.0205	0	0	0	0	0	0	0.826469	0	0	0	0	-0.371154	0	0	0	0	0	0	0.608406	0	0	0	0	-0.290232	0	0
chr5:43798348-43805610:(fa12d01)	-0.169406	0	-0.612106	0.0910826	0	0	0	0.113817	0	0.588076	0	0	0	0	0	0	0	0	0	0	0	0	0.00634588	0	0	0	0	0.311828	0.375651	0
chr5:43798348-43805610:(smn)	-0.169406	0	-0.612106	0.0910826	0	0	0	0.113817	0	0.588076	0	0	0	0	0	0	0	0	0	0	0	0	0.00634588	0	0	0	0	0.311828	0.375651	0
chr5:43798348-43805610:(wu:fa12d01)	-0.169406	0	-0.612106	0.0910826	0	0	0	0.113817	0	0.588076	0	0	0	0	0	0	0	0	0	0	0	0	0.00634588	0	0	0	0	0.311828	0.375651	0
chr5:43798348-43805610:(smn1)	-0.169406	0	-0.612106	0.0910826	0	0	0	0.113817	0	0.588076	0	0	0	0	0	0	0	0	0	0	0	0	0.00634588	0	0	0	0	0.311828	0.375651	0
chr24:13925129-14015458:(wu:fc13c10)	-0.698663	0	0.59103	0.773632	0	0	0.145792	0	1.38462	0.656983	0.230265	-0.514054	0	1.32809	0	-0.967359	-0.911821	-0.737337	-0.0200514	-0.520606	-0.0921355	0	0	0	0	0	0	0	-0.169401	0
chr24:13925129-14015458:(zgc:100770)	-0.698663	0	0.59103	0.773632	0	0	0.145792	0	1.38462	0.656983	0.230265	-0.514054	0	1.32809	0	-0.967359	-0.911821	-0.737337	-0.0200514	-0.520606	-0.0921355	0	0	0	0	0	0	0	-0.169401	0
chr24:13925129-14015458:(eya1)	-0.698663	0	0.59103	0.773632	0	0	0.145792	0	1.38462	0.656983	0.230265	-0.514054	0	1.32809	0	-0.967359	-0.911821	-0.737337	-0.0200514	-0.520606	-0.0921355	0	0	0	0	0	0	0	-0.169401	0
chr16:20895904-20897833:(HOXA13)	0	0	0	0	0	0	0	0.606732	0	0.779962	0	0	0	0	0.981743	0	0	0	0	0	0	0	0.499261	0	0	0	2.32105	0	0	0
chr16:20895904-20897833:(Hoxa-13)	0	0	0	0	0	0	0	0.606732	0	0.779962	0	0	0	0	0.981743	0	0	0	0	0	0	0	0.499261	0	0	0	2.32105	0	0	0
chr16:20895904-20897833:(wu:fa66g07)	0	0	0	0	0	0	0	0.606732	0	0.779962	0	0	0	0	0.981743	0	0	0	0	0	0	0	0.499261	0	0	0	2.32105	0	0	0
chr16:20895904-20897833:(zgc:110514)	0	0	0	0	0	0	0	0.606732	0	0.779962	0	0	0	0	0.981743	0	0	0	0	0	0	0	0.499261	0	0	0	2.32105	0	0	0
chr16:20895904-20897833:(hoxa13b)	0	0	0	0	0	0	0	0.606732	0	0.779962	0	0	0	0	0.981743	0	0	0	0	0	0	0	0.499261	0	0	0	2.32105	0	0	0
chr23:17839187-17848905:(fa12c04)	-0.500399	0	0	0	1.22134	0	0	0	0	-0.344977	0	0.353217	0	0	0	-0.401118	0	0	0.54619	-0.431486	0	0.725116	-0.324647	0	0	0	0	0.804744	0	0
chr23:17839187-17848905:(wu:fa12c04)	-0.500399	0	0	0	1.22134	0	0	0	0	-0.344977	0	0.353217	0	0	0	-0.401118	0	0	0.54619	-0.431486	0	0.725116	-0.324647	0	0	0	0	0.804744	0	0
chr23:17839187-17848905:(prim1)	-0.500399	0	0	0	1.22134	0	0	0	0	-0.344977	0	0.353217	0	0	0	-0.401118	0	0	0.54619	-0.431486	0	0.725116	-0.324647	0	0	0	0	0.804744	0	0
chr16:29650738-29684193:(Sk-Tmod)	0	0	0.810228	1.26824	0	0	0	0	0	0	1.01835	0	0.443842	0	0	0	-0.123731	0	0	0	0	0	0.461473	0	0	0	0	-0.353619	0	0
chr16:29650738-29684193:(fa12b03)	0	0	0.810228	1.26824	0	0	0	0	0	0	1.01835	0	0.443842	0	0	0	-0.123731	0	0	0	0	0	0.461473	0	0	0	0	-0.353619	0	0
chr16:29650738-29684193:(sktmod)	0	0	0.810228	1.26824	0	0	0	0	0	0	1.01835	0	0.443842	0	0	0	-0.123731	0	0	0	0	0	0.461473	0	0	0	0	-0.353619	0	0
chr16:29650738-29684193:(wu:fa12b03)	0	0	0.810228	1.26824	0	0	0	0	0	0	1.01835	0	0.443842	0	0	0	-0.123731	0	0	0	0	0	0.461473	0	0	0	0	-0.353619	0	0
chr16:29650738-29684193:(tmod4)	0	0	0.810228	1.26824	0	0	0	0	0	0	1.01835	0	0.443842	0	0	0	-0.123731	0	0	0	0	0	0.461473	0	0	0	0	-0.353619	0	0
chr1:28624183-28629471:(ednrb1)	-0.207969	0	0	0	0	0	0.481584	0	0	0.628694	0	0	0	0	0	0.146585	0	0	0	0	1.56588	0	0.591032	0	0	0	0	-0.726735	0	0
chr1:28624183-28629471:(ednrb1a)	-0.207969	0	0	0	0	0	0.481584	0	0	0.628694	0	0	0	0	0	0.146585	0	0	0	0	1.56588	0	0.591032	0	0	0	0	-0.726735	0	0
chr1:28624183-28629471:(ednrba)	-0.207969	0	0	0	0	0	0.481584	0	0	0.628694	0	0	0	0	0	0.146585	0	0	0	0	1.56588	0	0.591032	0	0	0	0	-0.726735	0	0
chr12:16617134-16619757:(catL)	-0.163157	0	0	0	0	0	0	0	0	0	0	0	0	0	0	0	0	0	0	0.0818472	0	0	0	0	0	0	0	0	0.637172	0
chr12:16617134-16619757:(cb15)	-0.163157	0	0	0	0	0	0	0	0	0	0	0	0	0	0	0	0	0	0	0.0818472	0	0	0	0	0	0	0	0	0.637172	0
chr12:16617134-16619757:(ctsl)	-0.163157	0	0	0	0	0	0	0	0	0	0	0	0	0	0	0	0	0	0	0.0818472	0	0	0	0	0	0	0	0	0.637172	0
chr12:16617134-16619757:(ctsl1b)	-0.163157	0	0	0	0	0	0	0	0	0	0	0	0	0	0	0	0	0	0	0.0818472	0	0	0	0	0	0	0	0	0.637172	0
chr12:16617134-16619757:(hgg1)	-0.163157	0	0	0	0	0	0	0	0	0	0	0	0	0	0	0	0	0	0	0.0818472	0	0	0	0	0	0	0	0	0.637172	0
chr12:16617134-16619757:(wu:fb30g09)	-0.163157	0	0	0	0	0	0	0	0	0	0	0	0	0	0	0	0	0	0	0.0818472	0	0	0	0	0	0	0	0	0.637172	0
chr12:16617134-16619757:(ctslb)	-0.163157	0	0	0	0	0	0	0	0	0	0	0	0	0	0	0	0	0	0	0.0818472	0	0	0	0	0	0	0	0	0.637172	0
chr2:30050547-30055381:(twh)	-0.120188	0	0	0	0	0	0	0	0	0.336264	0	0	0	0	0	0.655787	0	0.686237	0	-0.653335	0	0	0.0555639	0	0	0	0	-0.0191649	-0.110244	0
chr2:30050547-30055381:(twhh)	-0.120188	0	0	0	0	0	0	0	0	0.336264	0	0	0	0	0	0.655787	0	0.686237	0	-0.653335	0	0	0.0555639	0	0	0	0	-0.0191649	-0.110244	0
chr2:30050547-30055381:(shhb)	-0.120188	0	0	0	0	0	0	0	0	0.336264	0	0	0	0	0	0.655787	0	0.686237	0	-0.653335	0	0	0.0555639	0	0	0	0	-0.0191649	-0.110244	0
chr21:23338059-23746928:(fj56g09)	-0.257795	0	-0.265927	-0.191127	0.709457	0.937285	0.120968	0.308729	0.601702	-1.50031	-0.0578004	0.0429789	0	-0.583222	0.655711	0.441369	-1.50092	0.756354	0.805827	-0.308069	-0.681231	-0.430221	-0.877923	0	-0.69119	-0.00540981	0	0.147718	-0.633557	-0.0594138
chr21:23338059-23746928:(ncam)	-0.257795	0	-0.265927	-0.191127	0.709457	0.937285	0.120968	0.308729	0.601702	-1.50031	-0.0578004	0.0429789	0	-0.583222	0.655711	0.441369	-1.50092	0.756354	0.805827	-0.308069	-0.681231	-0.430221	-0.877923	0	-0.69119	-0.00540981	0	0.147718	-0.633557	-0.0594138
chr21:23338059-23746928:(ncam1)	-0.257795	0	-0.265927	-0.191127	0.709457	0.937285	0.120968	0.308729	0.601702	-1.50031	-0.0578004	0.0429789	0	-0.583222	0.655711	0.441369	-1.50092	0.756354	0.805827	-0.308069	-0.681231	-0.430221	-0.877923	0	-0.69119	-0.00540981	0	0.147718	-0.633557	-0.0594138
chr21:23338059-23746928:(wu:fj56g09)	-0.257795	0	-0.265927	-0.191127	0.709457	0.937285	0.120968	0.308729	0.601702	-1.50031	-0.0578004	0.0429789	0	-0.583222	0.655711	0.441369	-1.50092	0.756354	0.805827	-0.308069	-0.681231	-0.430221	-0.877923	0	-0.69119	-0.00540981	0	0.147718	-0.633557	-0.0594138
chr21:23338059-23746928:(ncam1a)	-0.257795	0	-0.265927	-0.191127	0.709457	0.937285	0.120968	0.308729	0.601702	-1.50031	-0.0578004	0.0429789	0	-0.583222	0.655711	0.441369	-1.50092	0.756354	0.805827	-0.308069	-0.681231	-0.430221	-0.877923	0	-0.69119	-0.00540981	0	0.147718	-0.633557	-0.0594138
chr3:22036113-22054823:(wu:fb54g06)	-0.0122822	0	0.0890851	-0.052824	0	0	0	0	0	0	0	-0.0617565	0.40908	0	0	0	0	0	0	0.194933	0	0.310142	0.737501	0	0	0	0	0.042983	0.0276242	0.504858
chr3:22036113-22054823:(wu:fc88c12)	-0.0122822	0	0.0890851	-0.052824	0	0	0	0	0	0	0	-0.0617565	0.40908	0	0	0	0	0	0	0.194933	0	0.310142	0.737501	0	0	0	0	0.042983	0.0276242	0.504858
chr3:22036113-22054823:(cdc27)	-0.0122822	0	0.0890851	-0.052824	0	0	0	0	0	0	0	-0.0617565	0.40908	0	0	0	0	0	0	0.194933	0	0.310142	0.737501	0	0	0	0	0.042983	0.0276242	0.504858
chr5:71801870-71819836:(lim3)	0	0	0	0	0	0	0	0	0	0	0	0.244877	0	0	1.04949	-0.810487	0	1.35403	0.73888	0.0622343	0	0	0.412111	0	0	0	0	-0.0605576	0	0.686553
chr5:71801870-71819836:(lhx3)	0	0	0	0	0	0	0	0	0	0	0	0.244877	0	0	1.04949	-0.810487	0	1.35403	0.73888	0.0622343	0	0	0.412111	0	0	0	0	-0.0605576	0	0.686553
chr9:53657538-53665718:(papc)	0	0	0	0	0	0	0	0.10613	0	1.01972	0	0	0	0	0	0	0	0	0	-0.0112698	0	0.446362	0.396599	0	0	0	0.838176	-0.77504	0.243025	0.641077
chr9:53657538-53665718:(sb:eu375)	0	0	0	0	0	0	0	0.10613	0	1.01972	0	0	0	0	0	0	0	0	0	-0.0112698	0	0.446362	0.396599	0	0	0	0.838176	-0.77504	0.243025	0.641077
chr9:53657538-53665718:(zPAPC)	0	0	0	0	0	0	0	0.10613	0	1.01972	0	0	0	0	0	0	0	0	0	-0.0112698	0	0.446362	0.396599	0	0	0	0.838176	-0.77504	0.243025	0.641077
chr9:53657538-53665718:(pcdh8)	0	0	0	0	0	0	0	0.10613	0	1.01972	0	0	0	0	0	0	0	0	0	-0.0112698	0	0.446362	0.396599	0	0	0	0.838176	-0.77504	0.243025	0.641077
chr24:41164800-41220538:(actr2b)	-0.429818	0	0	0	0	0.987111	0	0.455464	0.991476	0	0	0.900919	0	0	0	0.676642	0	-0.100515	0.440679	-0.838026	0.0675653	0	0.569842	0	0.0576061	0	0	-0.203856	-1.44106	0
chr24:41164800-41220538:(actrIIb)	-0.429818	0	0	0	0	0.987111	0	0.455464	0.991476	0	0	0.900919	0	0	0	0.676642	0	-0.100515	0.440679	-0.838026	0.0675653	0	0.569842	0	0.0576061	0	0	-0.203856	-1.44106	0
chr24:41164800-41220538:(acvr2b)	-0.429818	0	0	0	0	0.987111	0	0.455464	0.991476	0	0	0.900919	0	0	0	0.676642	0	-0.100515	0.440679	-0.838026	0.0675653	0	0.569842	0	0.0576061	0	0	-0.203856	-1.44106	0
chr24:41164800-41220538:(wu:fj97d11)	-0.429818	0	0	0	0	0.987111	0	0.455464	0.991476	0	0	0.900919	0	0	0	0.676642	0	-0.100515	0.440679	-0.838026	0.0675653	0	0.569842	0	0.0576061	0	0	-0.203856	-1.44106	0
chr24:41164800-41220538:(acvr2ba)	-0.429818	0	0	0	0	0.987111	0	0.455464	0.991476	0	0	0.900919	0	0	0	0.676642	0	-0.100515	0.440679	-0.838026	0.0675653	0	0.569842	0	0.0576061	0	0	-0.203856	-1.44106	0
chr4:25054510-25064510:(cb550)	-0.382639	0	0	0	0	0	0	0	0	0	0	0	1.16906	0	0	0	0.726423	0	0	0.464425	0	0.717937	0	0	0	0	0	0.149748	0	0
chr4:25054510-25064510:(gta3)	-0.382639	0	0	0	0	0	0	0	0	0	0	0	1.16906	0	0	0	0.726423	0	0	0.464425	0	0.717937	0	0	0	0	0	0.149748	0	0
chr4:25054510-25064510:(gata3)	-0.382639	0	0	0	0	0	0	0	0	0	0	0	1.16906	0	0	0	0.726423	0	0	0.464425	0	0.717937	0	0	0	0	0	0.149748	0	0
chr8:54302737-54304381:(Ex)	-0.597309	0	0	0	0	0	1.01306	0.163035	0	0	0	0	0	0	0	-0.321936	0.335661	0	0	0	0.553287	1.10533	0.833715	0.7084	0	0	0	0.281865	0	0
chr8:54302737-54304381:(ExR)	-0.597309	0	0	0	0	0	1.01306	0.163035	0	0	0	0	0	0	0	-0.321936	0.335661	0	0	0	0.553287	1.10533	0.833715	0.7084	0	0	0	0.281865	0	0
chr8:54302737-54304381:(exo-rod)	-0.597309	0	0	0	0	0	1.01306	0.163035	0	0	0	0	0	0	0	-0.321936	0.335661	0	0	0	0.553287	1.10533	0.833715	0.7084	0	0	0	0.281865	0	0
chr8:54302737-54304381:(exorh)	-0.597309	0	0	0	0	0	1.01306	0.163035	0	0	0	0	0	0	0	-0.321936	0.335661	0	0	0	0.553287	1.10533	0.833715	0.7084	0	0	0	0.281865	0	0
chr7:43761189-43787461:(cdhvn)	-0.468882	0	-0.832401	-0.129212	0	0	0.64664	-0.407508	1.06156	0	0	0.162885	0	0	0	0.823524	0	-0.361427	0.355858	0	0	0	0.087081	0	0.273815	0	0	0.0123522	0	0
chr7:43761189-43787461:(vnc)	-0.468882	0	-0.832401	-0.129212	0	0	0.64664	-0.407508	1.06156	0	0	0.162885	0	0	0	0.823524	0	-0.361427	0.355858	0	0	0	0.087081	0	0.273815	0	0	0.0123522	0	0
chr7:43761189-43787461:(cdh11)	-0.468882	0	-0.832401	-0.129212	0	0	0.64664	-0.407508	1.06156	0	0	0.162885	0	0	0	0.823524	0	-0.361427	0.355858	0	0	0	0.087081	0	0.273815	0	0	0.0123522	0	0
chr1:50921266-50929957:(otx1a)	0	0	0	0	0	0	0	0	0	0	0	0	0	0	0	0.516696	0	-0.156372	0	0	0	0	0	0	2.09165	0	0	0	0	0
chr1:50921266-50929957:(otx1l)	0	0	0	0	0	0	0	0	0	0	0	0	0	0	0	0.516696	0	-0.156372	0	0	0	0	0	0	2.09165	0	0	0	0	0
chr1:50921266-50929957:(otx3)	0	0	0	0	0	0	0	0	0	0	0	0	0	0	0	0.516696	0	-0.156372	0	0	0	0	0	0	2.09165	0	0	0	0	0
chr1:50921266-50929957:(otx2a)	0	0	0	0	0	0	0	0	0	0	0	0	0	0	0	0.516696	0	-0.156372	0	0	0	0	0	0	2.09165	0	0	0	0	0
chr15:27703411-27710353:(LHX1)	-0.638702	0	0	0	0	0	0.2727	0.519582	0	0	0	0	0	0	0	-0.0622991	0	0.820935	0	0.627492	0	0	0	0	0	0.710594	0	0	0	1.39695
chr15:27703411-27710353:(lim1)	-0.638702	0	0	0	0	0	0.2727	0.519582	0	0	0	0	0	0	0	-0.0622991	0	0.820935	0	0.627492	0	0	0	0	0	0.710594	0	0	0	1.39695
chr15:27703411-27710353:(wu:fe25d04)	-0.638702	0	0	0	0	0	0.2727	0.519582	0	0	0	0	0	0	0	-0.0622991	0	0.820935	0	0.627492	0	0	0	0	0	0.710594	0	0	0	1.39695
chr15:27703411-27710353:(wu:fj36b06)	-0.638702	0	0	0	0	0	0.2727	0.519582	0	0	0	0	0	0	0	-0.0622991	0	0.820935	0	0.627492	0	0	0	0	0	0.710594	0	0	0	1.39695
chr15:27703411-27710353:(lhx1a)	-0.638702	0	0	0	0	0	0.2727	0.519582	0	0	0	0	0	0	0	-0.0622991	0	0.820935	0	0.627492	0	0	0	0	0	0.710594	0	0	0	1.39695
chr2:20725684-20776841:(NR2B1)	-0.0122822	0	0	0	0	0	0.158757	1.15383	0.175733	0.391781	0	0	0	0.19493	1.17859	-0.0379397	-0.421735	-0.0711592	0	-0.63258	0	0	0	0	0	0.772741	1.13768	-0.329403	-0.56661	0
chr2:20725684-20776841:(RXR)	-0.0122822	0	0	0	0	0	0.158757	1.15383	0.175733	0.391781	0	0	0	0.19493	1.17859	-0.0379397	-0.421735	-0.0711592	0	-0.63258	0	0	0	0	0	0.772741	1.13768	-0.329403	-0.56661	0
chr2:20725684-20776841:(rxra)	-0.0122822	0	0	0	0	0	0.158757	1.15383	0.175733	0.391781	0	0	0	0.19493	1.17859	-0.0379397	-0.421735	-0.0711592	0	-0.63258	0	0	0	0	0	0.772741	1.13768	-0.329403	-0.56661	0
chr2:20725684-20776841:(rxrg)	-0.0122822	0	0	0	0	0	0.158757	1.15383	0.175733	0.391781	0	0	0	0.19493	1.17859	-0.0379397	-0.421735	-0.0711592	0	-0.63258	0	0	0	0	0	0.772741	1.13768	-0.329403	-0.56661	0
chr2:20725684-20776841:(rxrga)	-0.0122822	0	0	0	0	0	0.158757	1.15383	0.175733	0.391781	0	0	0	0.19493	1.17859	-0.0379397	-0.421735	-0.0711592	0	-0.63258	0	0	0	0	0	0.772741	1.13768	-0.329403	-0.56661	0
chr21:15913130-15929011:(lim5)	-1.06269	0	0	0	0	0	0	0.811595	0	0	0	0	0	0	0	0	0	1.20613	0	0.437585	0	0	0	0	0	0	0	0	0	1.31178
chr21:15913130-15929011:(lhx5)	-1.06269	0	0	0	0	0	0	0.811595	0	0	0	0	0	0	0	0	0	1.20613	0	0.437585	0	0	0	0	0	0	0	0	0	1.31178
chr4:17417129-17418798:(Zash-1a)	0	0	0	0	1.43522	1.82938	0	0	0	0	0	0.965037	0	0	0	-0.0903278	0	0.440724	1.37986	0	0	0	-0.189949	0	1.55309	0	0	0	0	0
chr4:17417129-17418798:(ash)	0	0	0	0	1.43522	1.82938	0	0	0	0	0	0.965037	0	0	0	-0.0903278	0	0.440724	1.37986	0	0	0	-0.189949	0	1.55309	0	0	0	0	0
chr4:17417129-17418798:(asha)	0	0	0	0	1.43522	1.82938	0	0	0	0	0	0.965037	0	0	0	-0.0903278	0	0.440724	1.37986	0	0	0	-0.189949	0	1.55309	0	0	0	0	0
chr4:17417129-17418798:(id:ibd5085)	0	0	0	0	1.43522	1.82938	0	0	0	0	0	0.965037	0	0	0	-0.0903278	0	0.440724	1.37986	0	0	0	-0.189949	0	1.55309	0	0	0	0	0
chr4:17417129-17418798:(im:7138587)	0	0	0	0	1.43522	1.82938	0	0	0	0	0	0.965037	0	0	0	-0.0903278	0	0.440724	1.37986	0	0	0	-0.189949	0	1.55309	0	0	0	0	0
chr4:17417129-17418798:(si:dkey-264k15.2)	0	0	0	0	1.43522	1.82938	0	0	0	0	0	0.965037	0	0	0	-0.0903278	0	0.440724	1.37986	0	0	0	-0.189949	0	1.55309	0	0	0	0	0
chr4:17417129-17418798:(zash1a)	0	0	0	0	1.43522	1.82938	0	0	0	0	0	0.965037	0	0	0	-0.0903278	0	0.440724	1.37986	0	0	0	-0.189949	0	1.55309	0	0	0	0	0
chr4:17417129-17418798:(zasha)	0	0	0	0	1.43522	1.82938	0	0	0	0	0	0.965037	0	0	0	-0.0903278	0	0.440724	1.37986	0	0	0	-0.189949	0	1.55309	0	0	0	0	0
chr4:17417129-17418798:(ascl1a)	0	0	0	0	1.43522	1.82938	0	0	0	0	0	0.965037	0	0	0	-0.0903278	0	0.440724	1.37986	0	0	0	-0.189949	0	1.55309	0	0	0	0	0
chr20:28832760-28842536:(fa92b04)	-0.285729	0	-0.172127	0	0	0	0	0	0	0	0	0	0	0	0	0	0	-0.178274	0	0	0	0.717937	0.145295	0	0	0	0	0.867603	0	0
chr20:28832760-28842536:(fb52a04)	-0.285729	0	-0.172127	0	0	0	0	0	0	0	0	0	0	0	0	0	0	-0.178274	0	0	0	0.717937	0.145295	0	0	0	0	0.867603	0	0
chr20:28832760-28842536:(fb95h11)	-0.285729	0	-0.172127	0	0	0	0	0	0	0	0	0	0	0	0	0	0	-0.178274	0	0	0	0.717937	0.145295	0	0	0	0	0.867603	0	0
chr20:28832760-28842536:(wu:fa92b04)	-0.285729	0	-0.172127	0	0	0	0	0	0	0	0	0	0	0	0	0	0	-0.178274	0	0	0	0.717937	0.145295	0	0	0	0	0.867603	0	0
chr20:28832760-28842536:(wu:fb52a04)	-0.285729	0	-0.172127	0	0	0	0	0	0	0	0	0	0	0	0	0	0	-0.178274	0	0	0	0.717937	0.145295	0	0	0	0	0.867603	0	0
chr20:28832760-28842536:(wu:fb95h11)	-0.285729	0	-0.172127	0	0	0	0	0	0	0	0	0	0	0	0	0	0	-0.178274	0	0	0	0.717937	0.145295	0	0	0	0	0.867603	0	0
chr20:28832760-28842536:(zmax)	-0.285729	0	-0.172127	0	0	0	0	0	0	0	0	0	0	0	0	0	0	-0.178274	0	0	0	0.717937	0.145295	0	0	0	0	0.867603	0	0
chr20:28832760-28842536:(max)	-0.285729	0	-0.172127	0	0	0	0	0	0	0	0	0	0	0	0	0	0	-0.178274	0	0	0	0.717937	0.145295	0	0	0	0	0.867603	0	0
chr2:16547706-16565688:(atp1b3)	-0.608738	0	-0.148349	0	0.414031	0	0	0	0	0.500926	0	0.721999	0	0	0	0.419962	-0.453919	0	0	0	0.064736	0	0.345164	0	0	0	0	0.556742	0	0
chr2:16547706-16565688:(cb713)	-0.608738	0	-0.148349	0	0.414031	0	0	0	0	0.500926	0	0.721999	0	0	0	0.419962	-0.453919	0	0	0	0.064736	0	0.345164	0	0	0	0	0.556742	0	0
chr2:16547706-16565688:(nakatpb)	-0.608738	0	-0.148349	0	0.414031	0	0	0	0	0.500926	0	0.721999	0	0	0	0.419962	-0.453919	0	0	0	0.064736	0	0.345164	0	0	0	0	0.556742	0	0
chr2:16547706-16565688:(wu:fa14a07)	-0.608738	0	-0.148349	0	0.414031	0	0	0	0	0.500926	0	0.721999	0	0	0	0.419962	-0.453919	0	0	0	0.064736	0	0.345164	0	0	0	0	0.556742	0	0
chr2:16547706-16565688:(atp1b3a)	-0.608738	0	-0.148349	0	0.414031	0	0	0	0	0.500926	0	0.721999	0	0	0	0.419962	-0.453919	0	0	0	0.064736	0	0.345164	0	0	0	0	0.556742	0	0
chr10:1745260-1827586:(EPB41L4)	-0.513236	0.772494	0	0	0	0	0	1.23388	0	-0.403572	0	0	-0.137632	0	0.321088	-0.12392	0.741954	-0.104752	0.311504	-0.423134	-0.36264	0	-0.258303	0	-0.0715697	0	0.280184	-0.634062	-0.87127	0
chr10:1745260-1827586:(epb4.1l4)	-0.513236	0.772494	0	0	0	0	0	1.23388	0	-0.403572	0	0	-0.137632	0	0.321088	-0.12392	0.741954	-0.104752	0.311504	-0.423134	-0.36264	0	-0.258303	0	-0.0715697	0	0.280184	-0.634062	-0.87127	0
chr10:1745260-1827586:(fc29f06)	-0.513236	0.772494	0	0	0	0	0	1.23388	0	-0.403572	0	0	-0.137632	0	0.321088	-0.12392	0.741954	-0.104752	0.311504	-0.423134	-0.36264	0	-0.258303	0	-0.0715697	0	0.280184	-0.634062	-0.87127	0
chr10:1745260-1827586:(nbl4)	-0.513236	0.772494	0	0	0	0	0	1.23388	0	-0.403572	0	0	-0.137632	0	0.321088	-0.12392	0.741954	-0.104752	0.311504	-0.423134	-0.36264	0	-0.258303	0	-0.0715697	0	0.280184	-0.634062	-0.87127	0
chr10:1745260-1827586:(wu:fc29f06)	-0.513236	0.772494	0	0	0	0	0	1.23388	0	-0.403572	0	0	-0.137632	0	0.321088	-0.12392	0.741954	-0.104752	0.311504	-0.423134	-0.36264	0	-0.258303	0	-0.0715697	0	0.280184	-0.634062	-0.87127	0
chr10:1745260-1827586:(epb41l4a)	-0.513236	0.772494	0	0	0	0	0	1.23388	0	-0.403572	0	0	-0.137632	0	0.321088	-0.12392	0.741954	-0.104752	0.311504	-0.423134	-0.36264	0	-0.258303	0	-0.0715697	0	0.280184	-0.634062	-0.87127	0
chr17:27723458-27807559:(cb344)	0	0	0.711489	0.979449	0	0	0	-0.159185	0.30988	0.152347	0.729559	-0.0147599	0	0.873144	0	-0.644156	-0.412527	0.0629875	-0.298908	0.0244457	0	0.482077	0.578443	0.483091	-0.0799217	0	0	0	0	0
chr17:27723458-27807559:(fb44d06)	0	0	0.711489	0.979449	0	0	0	-0.159185	0.30988	0.152347	0.729559	-0.0147599	0	0.873144	0	-0.644156	-0.412527	0.0629875	-0.298908	0.0244457	0	0.482077	0.578443	0.483091	-0.0799217	0	0	0	0	0
chr17:27723458-27807559:(fc32f06)	0	0	0.711489	0.979449	0	0	0	-0.159185	0.30988	0.152347	0.729559	-0.0147599	0	0.873144	0	-0.644156	-0.412527	0.0629875	-0.298908	0.0244457	0	0.482077	0.578443	0.483091	-0.0799217	0	0	0	0	0
chr17:27723458-27807559:(qk)	0	0	0.711489	0.979449	0	0	0	-0.159185	0.30988	0.152347	0.729559	-0.0147599	0	0.873144	0	-0.644156	-0.412527	0.0629875	-0.298908	0.0244457	0	0.482077	0.578443	0.483091	-0.0799217	0	0	0	0	0
chr17:27723458-27807559:(qk1)	0	0	0.711489	0.979449	0	0	0	-0.159185	0.30988	0.152347	0.729559	-0.0147599	0	0.873144	0	-0.644156	-0.412527	0.0629875	-0.298908	0.0244457	0	0.482077	0.578443	0.483091	-0.0799217	0	0	0	0	0
chr17:27723458-27807559:(qkA)	0	0	0.711489	0.979449	0	0	0	-0.159185	0.30988	0.152347	0.729559	-0.0147599	0	0.873144	0	-0.644156	-0.412527	0.0629875	-0.298908	0.0244457	0	0.482077	0.578443	0.483091	-0.0799217	0	0	0	0	0
chr17:27723458-27807559:(wu:fb44d06)	0	0	0.711489	0.979449	0	0	0	-0.159185	0.30988	0.152347	0.729559	-0.0147599	0	0.873144	0	-0.644156	-0.412527	0.0629875	-0.298908	0.0244457	0	0.482077	0.578443	0.483091	-0.0799217	0	0	0	0	0
chr17:27723458-27807559:(wu:fc32f06)	0	0	0.711489	0.979449	0	0	0	-0.159185	0.30988	0.152347	0.729559	-0.0147599	0	0.873144	0	-0.644156	-0.412527	0.0629875	-0.298908	0.0244457	0	0.482077	0.578443	0.483091	-0.0799217	0	0	0	0	0
chr17:27723458-27807559:(zqk)	0	0	0.711489	0.979449	0	0	0	-0.159185	0.30988	0.152347	0.729559	-0.0147599	0	0.873144	0	-0.644156	-0.412527	0.0629875	-0.298908	0.0244457	0	0.482077	0.578443	0.483091	-0.0799217	0	0	0	0	0
chr17:27723458-27807559:(zqk-1)	0	0	0.711489	0.979449	0	0	0	-0.159185	0.30988	0.152347	0.729559	-0.0147599	0	0.873144	0	-0.644156	-0.412527	0.0629875	-0.298908	0.0244457	0	0.482077	0.578443	0.483091	-0.0799217	0	0	0	0	0
chr17:27723458-27807559:(zqk1)	0	0	0.711489	0.979449	0	0	0	-0.159185	0.30988	0.152347	0.729559	-0.0147599	0	0.873144	0	-0.644156	-0.412527	0.0629875	-0.298908	0.0244457	0	0.482077	0.578443	0.483091	-0.0799217	0	0	0	0	0
chr17:27723458-27807559:(qkia)	0	0	0.711489	0.979449	0	0	0	-0.159185	0.30988	0.152347	0.729559	-0.0147599	0	0.873144	0	-0.644156	-0.412527	0.0629875	-0.298908	0.0244457	0	0.482077	0.578443	0.483091	-0.0799217	0	0	0	0	0
chr22:4999256-5006774:(rx1)	0	0	0	0	2.12054	0	0	0	0	0	0	0.38318	0	0	0	0	0	0	0	0	0	0	-0.294684	0	0	0	0	0.436767	0	0
chr2:55833426-55861351:(rx2)	0	0	0	0	1.48984	0	0	0	0	0	0	0	0	0	0	0	0	0	0	0	0	0	-0.0561466	0	0	0	0	0.89169	0	0
chr21:10756265-10759222:(rx3)	-0.269407	0	0	0	1.23048	0	0.340965	0	0	0	0	1.11248	0	0	0	0.579997	0	0.412079	0.351213	0	0	0	0	0	1.04732	0	0	0.0868885	0	0
chr20:33493930-33497144:(zgc:86761)	-0.57958	0	0	0	0	0	0.0307918	0	0	0.0529628	0	0.626218	0	0	0	0.436155	0	0	0	0	0	0	0.813655	0	0	0	0	0.554866	0	0
chr20:33493930-33497144:(erh)	-0.57958	0	0	0	0	0	0.0307918	0	0	0.0529628	0	0.626218	0	0	0	0.436155	0	0	0	0	0	0	0.813655	0	0	0	0	0.554866	0	0
chr4:12931779-12956718:(zgc:110507)	0	0	0.0221383	-0.119771	0	0	0.531143	0	0.974088	0.553314	0.615615	0.871297	0.217194	0	0	0.696746	0	0	0	0	0	0	0.0965225	0	0.584286	0	0	-0.501085	0	0
chr4:12931779-12956718:(wif1)	0	0	0.0221383	-0.119771	0	0	0.531143	0	0.974088	0.553314	0.615615	0.871297	0.217194	0	0	0.696746	0	0	0	0	0	0	0.0965225	0	0.584286	0	0	-0.501085	0	0
chr23:2421689-2443884:(CHUNP6875)	-0.827758	0	0.0517607	0	0	0	0	-0.368444	0	0	0	0	0	0	0	0.447615	0	0.455788	0	0	0.0218078	0.573848	0.825115	0	0	0	0	0.431627	-0.884761	0
chr23:2421689-2443884:(fa13h08)	-0.827758	0	0.0517607	0	0	0	0	-0.368444	0	0	0	0	0	0	0	0.447615	0	0.455788	0	0	0.0218078	0.573848	0.825115	0	0	0	0	0.431627	-0.884761	0
chr23:2421689-2443884:(wu:fa13h08)	-0.827758	0	0.0517607	0	0	0	0	-0.368444	0	0	0	0	0	0	0	0.447615	0	0.455788	0	0	0.0218078	0.573848	0.825115	0	0	0	0	0.431627	-0.884761	0
chr23:2421689-2443884:(wu:fc95g06)	-0.827758	0	0.0517607	0	0	0	0	-0.368444	0	0	0	0	0	0	0	0.447615	0	0.455788	0	0	0.0218078	0.573848	0.825115	0	0	0	0	0.431627	-0.884761	0
chr23:2421689-2443884:(tcp1)	-0.827758	0	0.0517607	0	0	0	0	-0.368444	0	0	0	0	0	0	0	0.447615	0	0.455788	0	0	0.0218078	0.573848	0.825115	0	0	0	0	0.431627	-0.884761	0
chr7:49715769-49717196:(Zash-1b)	0	0	0	0	0	1.95432	0	0	0	0	0	0	0	0	0	0.511732	0	0.264633	1.70208	0	0	0	0	0	0.598845	0	0	0	0	0
chr7:49715769-49717196:(ashb)	0	0	0	0	0	1.95432	0	0	0	0	0	0	0	0	0	0.511732	0	0.264633	1.70208	0	0	0	0	0	0.598845	0	0	0	0	0
chr7:49715769-49717196:(zashb)	0	0	0	0	0	1.95432	0	0	0	0	0	0	0	0	0	0.511732	0	0.264633	1.70208	0	0	0	0	0	0.598845	0	0	0	0	0
chr7:49715769-49717196:(ascl1b)	0	0	0	0	0	1.95432	0	0	0	0	0	0	0	0	0	0.511732	0	0.264633	1.70208	0	0	0	0	0	0.598845	0	0	0	0	0
chr9:2002701-2007106:(Evx-2)	0	0.688422	0	0.441331	0	0	0	0.903397	0	0.035234	0	0	0	0	0	-0.321936	0.335661	0.811176	0	-0.051275	0	0	0.532685	0	0	0	0	0.281865	0	0
chr9:2002701-2007106:(evx2)	0	0.688422	0	0.441331	0	0	0	0.903397	0	0.035234	0	0	0	0	0	-0.321936	0.335661	0.811176	0	-0.051275	0	0	0.532685	0	0	0	0	0.281865	0	0
chr11:3847883-3860534:(gata2)	-0.724414	0	0	0	0	0	0.36308	-0.2651	0	0	0	0.00426331	0	0	0	0.550959	0.305467	0.258102	0	-0.78044	0	1.22126	0.668822	1.12536	0	0	1.06901	-0.24318	0	0
chr11:3847883-3860534:(zg2)	-0.724414	0	0	0	0	0	0.36308	-0.2651	0	0	0	0.00426331	0	0	0	0.550959	0.305467	0.258102	0	-0.78044	0	1.22126	0.668822	1.12536	0	0	1.06901	-0.24318	0	0
chr11:3847883-3860534:(gata2a)	-0.724414	0	0	0	0	0	0.36308	-0.2651	0	0	0	0.00426331	0	0	0	0.550959	0.305467	0.258102	0	-0.78044	0	1.22126	0.668822	1.12536	0	0	1.06901	-0.24318	0	0
chr23:7379800-7391000:(cb634)	0.381502	0	0	0	0	0	0.213723	0.238755	0	0.912587	0	0	0	0	0	-0.246216	0	0	0	-0.0547355	0	0.402896	0	0	0	0	0.79471	-0.341384	-0.754683	0
chr23:7379800-7391000:(fau/gata5)	0.381502	0	0	0	0	0	0.213723	0.238755	0	0.912587	0	0	0	0	0	-0.246216	0	0	0	-0.0547355	0	0.402896	0	0	0	0	0.79471	-0.341384	-0.754683	0
chr23:7379800-7391000:(gta5)	0.381502	0	0	0	0	0	0.213723	0.238755	0	0.912587	0	0	0	0	0	-0.246216	0	0	0	-0.0547355	0	0.402896	0	0	0	0	0.79471	-0.341384	-0.754683	0
chr23:7379800-7391000:(gata5)	0.381502	0	0	0	0	0	0.213723	0.238755	0	0.912587	0	0	0	0	0	-0.246216	0	0	0	-0.0547355	0	0.402896	0	0	0	0	0.79471	-0.341384	-0.754683	0
chr20:52952188-52967878:(gata)	-0.57958	0	0	0	0	0	-0.145299	0.657885	0	0	0	0	-0.158218	0	0	0.723821	-0.424761	0	0	-0.811697	0	0	0.295141	0	0	0	0	0.353952	-0.812675	0
chr20:52952188-52967878:(gata4)	-0.57958	0	0	0	0	0	-0.145299	0.657885	0	0	0	0	-0.158218	0	0	0.723821	-0.424761	0	0	-0.811697	0	0	0.295141	0	0	0	0	0.353952	-0.812675	0
chr7:56751746-56766967:(ck2a2)	0	0	0.731981	0	0	0	0	0	0	0.623308	0	0.28011	0	0.800037	0	-0.0762847	-0.117657	0	0	0	0.0999684	0	0.301216	1.10018	0	0	0	0.0326668	0	0
chr7:56751746-56766967:(ck2a2a)	0	0	0.731981	0	0	0	0	0	0	0.623308	0	0.28011	0	0.800037	0	-0.0762847	-0.117657	0	0	0	0.0999684	0	0.301216	1.10018	0	0	0	0.0326668	0	0
chr7:56751746-56766967:(wu:fi09h12)	0	0	0.731981	0	0	0	0	0	0	0.623308	0	0.28011	0	0.800037	0	-0.0762847	-0.117657	0	0	0	0.0999684	0	0.301216	1.10018	0	0	0	0.0326668	0	0
chr7:56751746-56766967:(csnk2a2a)	0	0	0.731981	0	0	0	0	0	0	0.623308	0	0.28011	0	0.800037	0	-0.0762847	-0.117657	0	0	0	0.0999684	0	0.301216	1.10018	0	0	0	0.0326668	0	0
chr1:56229674-56266726:(C3-1)	-0.180885	0	-0.623586	0	0	0	0	-0.198693	0	0	0	0	0	0	0	0	0	0	0	-0.714033	-0.109471	0	-0.306164	0	0	0	0	-0.778833	0.63232	0.512346
chr1:56229674-56266726:(C3-2)	-0.180885	0	-0.623586	0	0	0	0	-0.198693	0	0	0	0	0	0	0	0	0	0	0	-0.714033	-0.109471	0	-0.306164	0	0	0	0	-0.778833	0.63232	0.512346
chr1:56229674-56266726:(c3b)	-0.180885	0	-0.623586	0	0	0	0	-0.198693	0	0	0	0	0	0	0	0	0	0	0	-0.714033	-0.109471	0	-0.306164	0	0	0	0	-0.778833	0.63232	0.512346
chr1:56229674-56266726:(c3a.2)	-0.180885	0	-0.623586	0	0	0	0	-0.198693	0	0	0	0	0	0	0	0	0	0	0	-0.714033	-0.109471	0	-0.306164	0	0	0	0	-0.778833	0.63232	0.512346
chr11:18704189-18705297:(cb108)	0	0	0	0	0	1.66327	0	0	0	0	0	1.68823	0	0	0	0	0	0	0.991902	0	0	0	0.422095	0	0	0	0	0	0	0
chr11:18704189-18705297:(id6)	0	0	0	0	0	1.66327	0	0	0	0	0	1.68823	0	0	0	0	0	0	0.991902	0	0	0	0.422095	0	0	0	0	0	0	0
chr11:18704189-18705297:(id:ibd1174)	0	0	0	0	0	1.66327	0	0	0	0	0	1.68823	0	0	0	0	0	0	0.991902	0	0	0	0.422095	0	0	0	0	0	0	0
chr11:18704189-18705297:(wu:fb57e11)	0	0	0	0	0	1.66327	0	0	0	0	0	1.68823	0	0	0	0	0	0	0.991902	0	0	0	0.422095	0	0	0	0	0	0	0
chr11:18704189-18705297:(id1)	0	0	0	0	0	1.66327	0	0	0	0	0	1.68823	0	0	0	0	0	0	0.991902	0	0	0	0.422095	0	0	0	0	0	0	0
chr25:25123385-25131749:(ldha)	0	0	0.603103	1.07584	0	0	0	0	0	0	0.811229	0	0	0	0	0	0	0	0	0.39615	0	0	0.167197	0	0	0	0	0.2588	-0.542679	0
chr4:16829138-16835904:(LDH-B-A)	-0.0286726	0	0.634137	0	0	0	0	0	0	0	0	0	0.267751	0	0	0.0425799	-0.299822	0	0	-0.385729	0.218833	0	0.499261	0	0	0	0	0.0935394	-0.289796	0
chr4:16829138-16835904:(ldhb)	-0.0286726	0	0.634137	0	0	0	0	0	0	0	0	0	0.267751	0	0	0.0425799	-0.299822	0	0	-0.385729	0.218833	0	0.499261	0	0	0	0	0.0935394	-0.289796	0
chr4:16829138-16835904:(wu:fa16d07)	-0.0286726	0	0.634137	0	0	0	0	0	0	0	0	0	0.267751	0	0	0.0425799	-0.299822	0	0	-0.385729	0.218833	0	0.499261	0	0	0	0	0.0935394	-0.289796	0
chr4:16829138-16835904:(wu:fa20c10)	-0.0286726	0	0.634137	0	0	0	0	0	0	0	0	0	0.267751	0	0	0.0425799	-0.299822	0	0	-0.385729	0.218833	0	0.499261	0	0	0	0	0.0935394	-0.289796	0
chr4:16829138-16835904:(wu:fa96a08)	-0.0286726	0	0.634137	0	0	0	0	0	0	0	0	0	0.267751	0	0	0.0425799	-0.299822	0	0	-0.385729	0.218833	0	0.499261	0	0	0	0	0.0935394	-0.289796	0
chr4:16829138-16835904:(ldhba)	-0.0286726	0	0.634137	0	0	0	0	0	0	0	0	0	0.267751	0	0	0.0425799	-0.299822	0	0	-0.385729	0.218833	0	0.499261	0	0	0	0	0.0935394	-0.289796	0
chr14_KZ115440v1_alt:181169-183410:(krox-24)	0	0	0	0	0	0	0	0	0	0	0	0	0	0	0	0	0	0	0	0	0	0	0	0	0	0	0	0	0	0
chr14_KZ115440v1_alt:181169-183410:(krox24)	0	0	0	0	0	0	0	0	0	0	0	0	0	0	0	0	0	0	0	0	0	0	0	0	0	0	0	0	0	0
chr14_KZ115440v1_alt:181169-183410:(wu:fj64b05)	0	0	0	0	0	0	0	0	0	0	0	0	0	0	0	0	0	0	0	0	0	0	0	0	0	0	0	0	0	0
chr14_KZ115440v1_alt:181169-183410:(wu:fq25f01)	0	0	0	0	0	0	0	0	0	0	0	0	0	0	0	0	0	0	0	0	0	0	0	0	0	0	0	0	0	0
chr14_KZ115440v1_alt:181169-183410:(egr1)	0	0	0	0	0	0	0	0	0	0	0	0	0	0	0	0	0	0	0	0	0	0	0	0	0	0	0	0	0	0
chr19:19717971-19721556:(cb416)	0	0	0	0	0.610325	0	0	0.715877	0	0.345038	0	0	0	0	0	0	0.0434054	0.958252	0	-0.343531	0.261031	0	0.541459	0	0	0	1.68201	0.193729	0	0.405726
chr19:19717971-19721556:(evx-1)	0	0	0	0	0.610325	0	0	0.715877	0	0.345038	0	0	0	0	0	0	0.0434054	0.958252	0	-0.343531	0.261031	0	0.541459	0	0	0	1.68201	0.193729	0	0.405726
chr19:19717971-19721556:(evx1)	0	0	0	0	0.610325	0	0	0.715877	0	0.345038	0	0	0	0	0	0	0.0434054	0.958252	0	-0.343531	0.261031	0	0.541459	0	0	0	1.68201	0.193729	0	0.405726
chr17:24318768-24324415:(cb769)	0	0	0	0	0	1.27971	0	0	0	0	0	0	0	0	0	0.66103	0	0	0	0	0	0	-0.262499	0	1.98869	0	0	0	0	0
chr17:24318768-24324415:(fj99f05)	0	0	0	0	0	1.27971	0	0	0	0	0	0	0	0	0	0.66103	0	0	0	0	0	0	-0.262499	0	1.98869	0	0	0	0	0
chr17:24318768-24324415:(otx1b)	0	0	0	0	0	1.27971	0	0	0	0	0	0	0	0	0	0.66103	0	0	0	0	0	0	-0.262499	0	1.98869	0	0	0	0	0
chr17:24318768-24324415:(wu:fj99f05)	0	0	0	0	0	1.27971	0	0	0	0	0	0	0	0	0	0.66103	0	0	0	0	0	0	-0.262499	0	1.98869	0	0	0	0	0
chr17:24318768-24324415:(zOtx1)	0	0	0	0	0	1.27971	0	0	0	0	0	0	0	0	0	0.66103	0	0	0	0	0	0	-0.262499	0	1.98869	0	0	0	0	0
chr17:24318768-24324415:(otx1)	0	0	0	0	0	1.27971	0	0	0	0	0	0	0	0	0	0.66103	0	0	0	0	0	0	-0.262499	0	1.98869	0	0	0	0	0
chr17:44244716-44249538:(id:ibd2915)	0	0	0	0	0.893981	0	0	0	0	0	0	0.821738	0	0	0	-0.154445	0	0.598455	1.01471	0	0	0	0	0	2.02609	0	0	0	0	0
chr17:44244716-44249538:(otx2)	0	0	0	0	0.893981	0	0	0	0	0	0	0.821738	0	0	0	-0.154445	0	0.598455	1.01471	0	0	0	0	0	2.02609	0	0	0	0	0
chr17:44244716-44249538:(zOtx2)	0	0	0	0	0.893981	0	0	0	0	0	0	0.821738	0	0	0	-0.154445	0	0.598455	1.01471	0	0	0	0	0	2.02609	0	0	0	0	0
chr17:44244716-44249538:(zgc:136535)	0	0	0	0	0.893981	0	0	0	0	0	0	0.821738	0	0	0	-0.154445	0	0.598455	1.01471	0	0	0	0	0	2.02609	0	0	0	0	0
chr17:44244716-44249538:(zotx-2)	0	0	0	0	0.893981	0	0	0	0	0	0	0.821738	0	0	0	-0.154445	0	0.598455	1.01471	0	0	0	0	0	2.02609	0	0	0	0	0
chr17:44244716-44249538:(otx2b)	0	0	0	0	0.893981	0	0	0	0	0	0	0.821738	0	0	0	-0.154445	0	0.598455	1.01471	0	0	0	0	0	2.02609	0	0	0	0	0
chr6:41181882-41183823:(RH2-1)	-0.250521	0	0	0	0	0	0	0.208792	0	0.382022	0	0	0	0	0	0	0	0	0	0	0	0	0	0	0	0	0	0	0.634483	0
chr6:41181882-41183823:(grops1)	-0.250521	0	0	0	0	0	0	0.208792	0	0.382022	0	0	0	0	0	0	0	0	0	0	0	0	0	0	0	0	0	0	0.634483	0
chr6:41181882-41183823:(rh2.1)	-0.250521	0	0	0	0	0	0	0.208792	0	0.382022	0	0	0	0	0	0	0	0	0	0	0	0	0	0	0	0	0	0	0.634483	0
chr6:41181882-41183823:(zfgr1)	-0.250521	0	0	0	0	0	0	0.208792	0	0.382022	0	0	0	0	0	0	0	0	0	0	0	0	0	0	0	0	0	0	0.634483	0
chr6:41181882-41183823:(opn1mw1)	-0.250521	0	0	0	0	0	0	0.208792	0	0.382022	0	0	0	0	0	0	0	0	0	0	0	0	0	0	0	0	0	0	0.634483	0
chr6:41200509-41202551:(RH2-4)	0.377868	0	0	0	0	0	0	0.384883	0	0.382022	0	0	0	0	0	0	0	0	0	0	0	0	0.277413	0	0	0	0	0.503714	-0.432464	0
chr6:41200509-41202551:(grops2)	0.377868	0	0	0	0	0	0	0.384883	0	0.382022	0	0	0	0	0	0	0	0	0	0	0	0	0.277413	0	0	0	0	0.503714	-0.432464	0
chr6:41200509-41202551:(rh2.4)	0.377868	0	0	0	0	0	0	0.384883	0	0.382022	0	0	0	0	0	0	0	0	0	0	0	0	0.277413	0	0	0	0	0.503714	-0.432464	0
chr6:41200509-41202551:(wu:fk64b02)	0.377868	0	0	0	0	0	0	0.384883	0	0.382022	0	0	0	0	0	0	0	0	0	0	0	0	0.277413	0	0	0	0	0.503714	-0.432464	0
chr6:41200509-41202551:(zfgr2)	0.377868	0	0	0	0	0	0	0.384883	0	0.382022	0	0	0	0	0	0	0	0	0	0	0	0	0.277413	0	0	0	0	0.503714	-0.432464	0
chr6:41200509-41202551:(opn1mw4)	0.377868	0	0	0	0	0	0	0.384883	0	0.382022	0	0	0	0	0	0	0	0	0	0	0	0	0.277413	0	0	0	0	0.503714	-0.432464	0
chr10:10564447-10607118:(dbh)	0.111801	0	0	0	0	0	-0.0907407	0	0	0	0	0	0	0	0	0	0	0	0	0.264051	0	0	0	0	0	0	0	-1.12297	0.526315	0
chr8:52888295-53044089:(gcnf)	-0.968992	0	-0.181244	-0.708504	0.79414	0	-0.233682	0.703396	0.686384	-0.073208	0	0.697537	0.430093	0	0.0871806	0.260623	0.29977	-0.639689	-0.223434	-0.723988	0	0	0.613299	0	0.840651	0	0.523397	0.0563097	0	0
chr8:52888295-53044089:(nr6a1)	-0.968992	0	-0.181244	-0.708504	0.79414	0	-0.233682	0.703396	0.686384	-0.073208	0	0.697537	0.430093	0	0.0871806	0.260623	0.29977	-0.639689	-0.223434	-0.723988	0	0	0.613299	0	0.840651	0	0.523397	0.0563097	0	0
chr8:52888295-53044089:(zfGCNF)	-0.968992	0	-0.181244	-0.708504	0.79414	0	-0.233682	0.703396	0.686384	-0.073208	0	0.697537	0.430093	0	0.0871806	0.260623	0.29977	-0.639689	-0.223434	-0.723988	0	0	0.613299	0	0.840651	0	0.523397	0.0563097	0	0
chr8:52888295-53044089:(nr6a1a)	-0.968992	0	-0.181244	-0.708504	0.79414	0	-0.233682	0.703396	0.686384	-0.073208	0	0.697537	0.430093	0	0.0871806	0.260623	0.29977	-0.639689	-0.223434	-0.723988	0	0	0.613299	0	0.840651	0	0.523397	0.0563097	0	0
chr3:55100112-55100936:(AA1)	-0.521588	0	0	0	0	0	0.389814	-0.0622747	0	0	0	0.207089	0	0	0	0	0	0	0	0	0	0	0.733345	1.52448	0	0	0	0.202684	0.120378	0
chr3:55100112-55100936:(dZ118J2.2)	-0.521588	0	0	0	0	0	0.389814	-0.0622747	0	0	0	0.207089	0	0	0	0	0	0	0	0	0	0	0.733345	1.52448	0	0	0	0.202684	0.120378	0
chr3:55100112-55100936:(hbaa1.1)	-0.521588	0	0	0	0	0	0.389814	-0.0622747	0	0	0	0.207089	0	0	0	0	0	0	0	0	0	0	0.733345	1.52448	0	0	0	0.202684	0.120378	0
chr3:55100112-55100936:(hbaa1)	-0.521588	0	0	0	0	0	0.389814	-0.0622747	0	0	0	0.207089	0	0	0	0	0	0	0	0	0	0	0.733345	1.52448	0	0	0	0.202684	0.120378	0
chr19:14920968-14951756:(ZFOR1)	-0.0361148	0	0	0	0	0	0	-0.451863	0	0	0	0	0	0	0	-0.334774	0	-0.405782	0	0.333828	0	0	0	0	0	0	0	0	0.523182	0
chr19:14920968-14951756:(oprd1)	-0.0361148	0	0	0	0	0	0	-0.451863	0	0	0	0	0	0	0	-0.334774	0	-0.405782	0	0.333828	0	0	0	0	0	0	0	0	0.523182	0
chr19:14920968-14951756:(oprd1a)	-0.0361148	0	0	0	0	0	0	-0.451863	0	0	0	0	0	0	0	-0.334774	0	-0.405782	0	0.333828	0	0	0	0	0	0	0	0	0.523182	0
chr12:30981691-31103187:(tcf4)	0	0	-0.715177	0.164104	1.24514	1.28276	-0.440255	-0.415222	1.08187	0	0.121339	1.12521	0	0	0.482667	0.415077	-0.719717	0.19513	1.10147	0	0	0.0499484	0.000185568	0	1.30749	0	0	-0.870423	0	0
chr12:30981691-31103187:(tcf7l2)	0	0	-0.715177	0.164104	1.24514	1.28276	-0.440255	-0.415222	1.08187	0	0.121339	1.12521	0	0	0.482667	0.415077	-0.719717	0.19513	1.10147	0	0	0.0499484	0.000185568	0	1.30749	0	0	-0.870423	0	0
chr1:49352935-49355307:(etID309829.1)	0	0	0	0	0	1.03192	0.0492752	-0.101783	0	0	0	1.51	0	0	0	0.492427	0.246935	0	0.360553	0	0	0	0	0	0.57954	0	0	-0.0798627	0	0
chr1:49352935-49355307:(msh-B)	0	0	0	0	0	1.03192	0.0492752	-0.101783	0	0	0	1.51	0	0	0	0.492427	0.246935	0	0.360553	0	0	0	0	0	0.57954	0	0	-0.0798627	0	0
chr1:49352935-49355307:(mshB)	0	0	0	0	0	1.03192	0.0492752	-0.101783	0	0	0	1.51	0	0	0	0.492427	0.246935	0	0.360553	0	0	0	0	0	0.57954	0	0	-0.0798627	0	0
chr1:49352935-49355307:(msxb)	0	0	0	0	0	1.03192	0.0492752	-0.101783	0	0	0	1.51	0	0	0	0.492427	0.246935	0	0.360553	0	0	0	0	0	0.57954	0	0	-0.0798627	0	0
chr1:49352935-49355307:(wu:fk04h02)	0	0	0	0	0	1.03192	0.0492752	-0.101783	0	0	0	1.51	0	0	0	0.492427	0.246935	0	0.360553	0	0	0	0	0	0.57954	0	0	-0.0798627	0	0
chr1:49352935-49355307:(zgc:110559)	0	0	0	0	0	1.03192	0.0492752	-0.101783	0	0	0	1.51	0	0	0	0.492427	0.246935	0	0.360553	0	0	0	0	0	0.57954	0	0	-0.0798627	0	0
chr1:49352935-49355307:(msx1b)	0	0	0	0	0	1.03192	0.0492752	-0.101783	0	0	0	1.51	0	0	0	0.492427	0.246935	0	0.360553	0	0	0	0	0	0.57954	0	0	-0.0798627	0	0
chr13:25584660-25632756:(c-ret)	0.254975	0	-0.000638936	-0.29745	0	0	0	0	0	-0.703547	0	-0.306382	0.261364	0	0	-0.361747	-0.704149	-0.228635	0	0.571672	0.513476	0	-0.382187	0	0	0	0	-0.0767042	0	0.8043
chr13:25584660-25632756:(cret)	0.254975	0	-0.000638936	-0.29745	0	0	0	0	0	-0.703547	0	-0.306382	0.261364	0	0	-0.361747	-0.704149	-0.228635	0	0.571672	0.513476	0	-0.382187	0	0	0	0	-0.0767042	0	0.8043
chr13:25584660-25632756:(etID315074.13)	0.254975	0	-0.000638936	-0.29745	0	0	0	0	0	-0.703547	0	-0.306382	0.261364	0	0	-0.361747	-0.704149	-0.228635	0	0.571672	0.513476	0	-0.382187	0	0	0	0	-0.0767042	0	0.8043
chr13:25584660-25632756:(ret1)	0.254975	0	-0.000638936	-0.29745	0	0	0	0	0	-0.703547	0	-0.306382	0.261364	0	0	-0.361747	-0.704149	-0.228635	0	0.571672	0.513476	0	-0.382187	0	0	0	0	-0.0767042	0	0.8043
chr13:25584660-25632756:(wu:fd13h01)	0.254975	0	-0.000638936	-0.29745	0	0	0	0	0	-0.703547	0	-0.306382	0.261364	0	0	-0.361747	-0.704149	-0.228635	0	0.571672	0.513476	0	-0.382187	0	0	0	0	-0.0767042	0	0.8043
chr13:25584660-25632756:(ret)	0.254975	0	-0.000638936	-0.29745	0	0	0	0	0	-0.703547	0	-0.306382	0.261364	0	0	-0.361747	-0.704149	-0.228635	0	0.571672	0.513476	0	-0.382187	0	0	0	0	-0.0767042	0	0.8043
chr25:31421253-31423459:(etID309723.25)	0	0	0.524262	1.44133	0	0	0	0	0	0	2.06757	0	0	0.998083	0	0	0	0	0	0	0	0	0	0	0	0	0	0	0	0
chr25:31421253-31423459:(myod)	0	0	0.524262	1.44133	0	0	0	0	0	0	2.06757	0	0	0.998083	0	0	0	0	0	0	0	0	0	0	0	0	0	0	0	0
chr25:31421253-31423459:(wu:fb57a01)	0	0	0.524262	1.44133	0	0	0	0	0	0	2.06757	0	0	0.998083	0	0	0	0	0	0	0	0	0	0	0	0	0	0	0	0
chr25:31421253-31423459:(zgc:136744)	0	0	0.524262	1.44133	0	0	0	0	0	0	2.06757	0	0	0.998083	0	0	0	0	0	0	0	0	0	0	0	0	0	0	0	0
chr25:31421253-31423459:(myod1)	0	0	0.524262	1.44133	0	0	0	0	0	0	2.06757	0	0	0.998083	0	0	0	0	0	0	0	0	0	0	0	0	0	0	0	0
chr19:43119014-43122337:(EFL1-alpha)	0	0	0.367074	0.468203	0	0	0.641995	0	0	0.238197	0.902559	0	0.504138	0.678168	0	0	0.663564	0	0	-0.0244028	0	0	0.860587	0	0	0	0	-0.691263	0	0
chr19:43119014-43122337:(chunp6927)	0	0	0.367074	0.468203	0	0	0.641995	0	0	0.238197	0.902559	0	0.504138	0.678168	0	0	0.663564	0	0	-0.0244028	0	0	0.860587	0	0	0	0	-0.691263	0	0
chr19:43119014-43122337:(eef1a)	0	0	0.367074	0.468203	0	0	0.641995	0	0	0.238197	0.902559	0	0.504138	0.678168	0	0	0.663564	0	0	-0.0244028	0	0	0.860587	0	0	0	0	-0.691263	0	0
chr19:43119014-43122337:(ef1a)	0	0	0.367074	0.468203	0	0	0.641995	0	0	0.238197	0.902559	0	0.504138	0.678168	0	0	0.663564	0	0	-0.0244028	0	0	0.860587	0	0	0	0	-0.691263	0	0
chr19:43119014-43122337:(ik:tdsubc_2a3)	0	0	0.367074	0.468203	0	0	0.641995	0	0	0.238197	0.902559	0	0.504138	0.678168	0	0	0.663564	0	0	-0.0244028	0	0	0.860587	0	0	0	0	-0.691263	0	0
chr19:43119014-43122337:(ik:tdsubc_2b3)	0	0	0.367074	0.468203	0	0	0.641995	0	0	0.238197	0.902559	0	0.504138	0.678168	0	0	0.663564	0	0	-0.0244028	0	0	0.860587	0	0	0	0	-0.691263	0	0
chr19:43119014-43122337:(tdsubc_2a3)	0	0	0.367074	0.468203	0	0	0.641995	0	0	0.238197	0.902559	0	0.504138	0.678168	0	0	0.663564	0	0	-0.0244028	0	0	0.860587	0	0	0	0	-0.691263	0	0
chr19:43119014-43122337:(wu:fa91c07)	0	0	0.367074	0.468203	0	0	0.641995	0	0	0.238197	0.902559	0	0.504138	0.678168	0	0	0.663564	0	0	-0.0244028	0	0	0.860587	0	0	0	0	-0.691263	0	0
chr19:43119014-43122337:(wu:fa94b03)	0	0	0.367074	0.468203	0	0	0.641995	0	0	0.238197	0.902559	0	0.504138	0.678168	0	0	0.663564	0	0	-0.0244028	0	0	0.860587	0	0	0	0	-0.691263	0	0
chr19:43119014-43122337:(wu:fi13b09)	0	0	0.367074	0.468203	0	0	0.641995	0	0	0.238197	0.902559	0	0.504138	0.678168	0	0	0.663564	0	0	-0.0244028	0	0	0.860587	0	0	0	0	-0.691263	0	0
chr19:43119014-43122337:(xx:tdsubc_2a3)	0	0	0.367074	0.468203	0	0	0.641995	0	0	0.238197	0.902559	0	0.504138	0.678168	0	0	0.663564	0	0	-0.0244028	0	0	0.860587	0	0	0	0	-0.691263	0	0
chr19:43119014-43122337:(xx:tdsubc_2b3)	0	0	0.367074	0.468203	0	0	0.641995	0	0	0.238197	0.902559	0	0.504138	0.678168	0	0	0.663564	0	0	-0.0244028	0	0	0.860587	0	0	0	0	-0.691263	0	0
chr19:43119014-43122337:(eef1a1l1)	0	0	0.367074	0.468203	0	0	0.641995	0	0	0.238197	0.902559	0	0.504138	0.678168	0	0	0.663564	0	0	-0.0244028	0	0	0.860587	0	0	0	0	-0.691263	0	0
chr22:13046270-13164730:(ahrb)	-0.388141	0.721498	-0.462865	0	0.810719	0	0.34717	-0.405949	0	0.918548	0	-0.136585	0.717468	0.383342	0	-1.06701	-0.108383	-0.234929	0	-1.09738	0.711302	0.661282	-0.51342	-0.337704	0	1.00691	0	0.226986	0	0
chr22:13046270-13164730:(ahr2)	-0.388141	0.721498	-0.462865	0	0.810719	0	0.34717	-0.405949	0	0.918548	0	-0.136585	0.717468	0.383342	0	-1.06701	-0.108383	-0.234929	0	-1.09738	0.711302	0.661282	-0.51342	-0.337704	0	1.00691	0	0.226986	0	0
chr11:7359713-7380693:(cb1001)	0.386703	0	0.120094	0	0	0	0	0	0	0	0	0	0	0	0	0.412198	-0.185477	-0.0109925	0	-0.873443	0.0321486	0	-0.465574	0	0	0	0	0.237848	-0.698329	0
chr11:7359713-7380693:(vg3)	0.386703	0	0.120094	0	0	0	0	0	0	0	0	0	0	0	0	0.412198	-0.185477	-0.0109925	0	-0.873443	0.0321486	0	-0.465574	0	0	0	0	0.237848	-0.698329	0
chr11:7359713-7380693:(wu:fb58g02)	0.386703	0	0.120094	0	0	0	0	0	0	0	0	0	0	0	0	0.412198	-0.185477	-0.0109925	0	-0.873443	0.0321486	0	-0.465574	0	0	0	0	0.237848	-0.698329	0
chr11:7359713-7380693:(wu:fb59f05)	0.386703	0	0.120094	0	0	0	0	0	0	0	0	0	0	0	0	0.412198	-0.185477	-0.0109925	0	-0.873443	0.0321486	0	-0.465574	0	0	0	0	0.237848	-0.698329	0
chr11:7359713-7380693:(wu:fb61d01)	0.386703	0	0.120094	0	0	0	0	0	0	0	0	0	0	0	0	0.412198	-0.185477	-0.0109925	0	-0.873443	0.0321486	0	-0.465574	0	0	0	0	0.237848	-0.698329	0
chr11:7359713-7380693:(vtg3)	0.386703	0	0.120094	0	0	0	0	0	0	0	0	0	0	0	0	0.412198	-0.185477	-0.0109925	0	-0.873443	0.0321486	0	-0.465574	0	0	0	0	0.237848	-0.698329	0
chr7:36041491-36044827:(hm:zehn0543)	0	0	0	0	0	1.91653	0	0	0	0	0	0.927248	0	0	0	0.297852	0	0.527874	1.68449	0	0	0	0	0	0	0	0	0	0	0
chr7:36041491-36044827:(id:ibd3380)	0	0	0	0	0	1.91653	0	0	0	0	0	0.927248	0	0	0	0.297852	0	0.527874	1.68449	0	0	0	0	0	0	0	0	0	0	0
chr7:36041491-36044827:(iro3)	0	0	0	0	0	1.91653	0	0	0	0	0	0.927248	0	0	0	0.297852	0	0.527874	1.68449	0	0	0	0	0	0	0	0	0	0	0
chr7:36041491-36044827:(irx3)	0	0	0	0	0	1.91653	0	0	0	0	0	0.927248	0	0	0	0.297852	0	0.527874	1.68449	0	0	0	0	0	0	0	0	0	0	0
chr7:36041491-36044827:(wu:fk88a03)	0	0	0	0	0	1.91653	0	0	0	0	0	0.927248	0	0	0	0.297852	0	0.527874	1.68449	0	0	0	0	0	0	0	0	0	0	0
chr7:36041491-36044827:(zehn0543)	0	0	0	0	0	1.91653	0	0	0	0	0	0.927248	0	0	0	0.297852	0	0.527874	1.68449	0	0	0	0	0	0	0	0	0	0	0
chr7:36041491-36044827:(zgc:109805)	0	0	0	0	0	1.91653	0	0	0	0	0	0.927248	0	0	0	0.297852	0	0.527874	1.68449	0	0	0	0	0	0	0	0	0	0	0
chr7:36041491-36044827:(irx3a)	0	0	0	0	0	1.91653	0	0	0	0	0	0.927248	0	0	0	0.297852	0	0.527874	1.68449	0	0	0	0	0	0	0	0	0	0	0
chr10:42195733-42297889:(tcf-3)	0	0	-0.952054	0	0	1.00449	0.277109	-0.828191	0	0.521129	0	1.3388	0.00891829	0	0	0.525687	0	0	1.01436	0	0	-0.186929	-0.0325722	0	0	0.0617901	0	-0.366938	0	0
chr10:42195733-42297889:(tcf7l1a)	0	0	-0.952054	0	0	1.00449	0.277109	-0.828191	0	0.521129	0	1.3388	0.00891829	0	0	0.525687	0	0	1.01436	0	0	-0.186929	-0.0325722	0	0	0.0617901	0	-0.366938	0	0
chr8:19674353-19676642:(fkd9)	0	0	0	0	0	0	1.1954	0	0.969341	1.07145	0	0.46861	0	0.687508	0	-0.586754	0	0	0	0	0	0	0	0	0.57954	1.39026	0	-0.681923	0	0
chr8:19674353-19676642:(forkhead-9)	0	0	0	0	0	0	1.1954	0	0.969341	1.07145	0	0.46861	0	0.687508	0	-0.586754	0	0	0	0	0	0	0	0	0.57954	1.39026	0	-0.681923	0	0
chr8:19674353-19676642:(foxd1)	0	0	0	0	0	0	1.1954	0	0.969341	1.07145	0	0.46861	0	0.687508	0	-0.586754	0	0	0	0	0	0	0	0	0.57954	1.39026	0	-0.681923	0	0
chr8:19674353-19676642:(foxd2)	0	0	0	0	0	0	1.1954	0	0.969341	1.07145	0	0.46861	0	0.687508	0	-0.586754	0	0	0	0	0	0	0	0	0.57954	1.39026	0	-0.681923	0	0
chr13:24662238-24664668:(homeobox)	0	0	0	0	0	0	0.0492752	0	1.36728	0	0	1.54779	0	0	0.972198	0	0	0	0.360553	0	0.890529	0.539479	0.693836	0	0	0.788198	0	0	0	0
chr13:24662238-24664668:(msh-C)	0	0	0	0	0	0	0.0492752	0	1.36728	0	0	1.54779	0	0	0.972198	0	0	0	0.360553	0	0.890529	0.539479	0.693836	0	0	0.788198	0	0	0	0
chr13:24662238-24664668:(mshC)	0	0	0	0	0	0	0.0492752	0	1.36728	0	0	1.54779	0	0	0.972198	0	0	0	0.360553	0	0.890529	0.539479	0.693836	0	0	0.788198	0	0	0	0
chr13:24662238-24664668:(msx-c)	0	0	0	0	0	0	0.0492752	0	1.36728	0	0	1.54779	0	0	0.972198	0	0	0	0.360553	0	0.890529	0.539479	0.693836	0	0	0.788198	0	0	0	0
chr13:24662238-24664668:(msxc)	0	0	0	0	0	0	0.0492752	0	1.36728	0	0	1.54779	0	0	0.972198	0	0	0	0.360553	0	0.890529	0.539479	0.693836	0	0	0.788198	0	0	0	0
chr13:24662238-24664668:(zgc:86596)	0	0	0	0	0	0	0.0492752	0	1.36728	0	0	1.54779	0	0	0.972198	0	0	0	0.360553	0	0.890529	0.539479	0.693836	0	0	0.788198	0	0	0	0
chr13:24662238-24664668:(msx3)	0	0	0	0	0	0	0.0492752	0	1.36728	0	0	1.54779	0	0	0.972198	0	0	0	0.360553	0	0.890529	0.539479	0.693836	0	0	0.788198	0	0	0	0
chr14:10906-12794:(cb435)	0	0	0	0	0	0	0.535942	0.606732	0	0.0809915	0	1.5921	0	0	0	-0.577209	0	0	0.370098	0	0	0	0.645389	0	0	0	0	0	0	0
chr14:10906-12794:(id:ibd5099)	0	0	0	0	0	0	0.535942	0.606732	0	0.0809915	0	1.5921	0	0	0	-0.577209	0	0	0.370098	0	0	0	0.645389	0	0	0	0	0	0	0
chr14:10906-12794:(msh-E)	0	0	0	0	0	0	0.535942	0.606732	0	0.0809915	0	1.5921	0	0	0	-0.577209	0	0	0.370098	0	0	0	0.645389	0	0	0	0	0	0	0
chr14:10906-12794:(mshE)	0	0	0	0	0	0	0.535942	0.606732	0	0.0809915	0	1.5921	0	0	0	-0.577209	0	0	0.370098	0	0	0	0.645389	0	0	0	0	0	0	0
chr14:10906-12794:(msx1)	0	0	0	0	0	0	0.535942	0.606732	0	0.0809915	0	1.5921	0	0	0	-0.577209	0	0	0.370098	0	0	0	0.645389	0	0	0	0	0	0	0
chr14:10906-12794:(msxe)	0	0	0	0	0	0	0.535942	0.606732	0	0.0809915	0	1.5921	0	0	0	-0.577209	0	0	0.370098	0	0	0	0.645389	0	0	0	0	0	0	0
chr14:10906-12794:(zgc:111928)	0	0	0	0	0	0	0.535942	0.606732	0	0.0809915	0	1.5921	0	0	0	-0.577209	0	0	0.370098	0	0	0	0.645389	0	0	0	0	0	0	0
chr14:10906-12794:(msx1a)	0	0	0	0	0	0	0.535942	0.606732	0	0.0809915	0	1.5921	0	0	0	-0.577209	0	0	0.370098	0	0	0	0.645389	0	0	0	0	0	0	0
chr14:32742701-32744464:(id:ibd2036)	0	0	0	0	0	2.05123	0	0	0	0	0	0.788945	0	0	0.991503	0	0	0	1.82702	0	0	0	0	0	0.598845	0	0	0	0	0
chr14:32742701-32744464:(sb:cb493)	0	0	0	0	0	2.05123	0	0	0	0	0	0.788945	0	0	0.991503	0	0	0	1.82702	0	0	0	0	0	0.598845	0	0	0	0	0
chr14:32742701-32744464:(wu:fd02a08)	0	0	0	0	0	2.05123	0	0	0	0	0	0.788945	0	0	0.991503	0	0	0	1.82702	0	0	0	0	0	0.598845	0	0	0	0	0
chr14:32742701-32744464:(zgc:110279)	0	0	0	0	0	2.05123	0	0	0	0	0	0.788945	0	0	0.991503	0	0	0	1.82702	0	0	0	0	0	0.598845	0	0	0	0	0
chr14:32742701-32744464:(sox3)	0	0	0	0	0	2.05123	0	0	0	0	0	0.788945	0	0	0.991503	0	0	0	1.82702	0	0	0	0	0	0.598845	0	0	0	0	0
chr19:7249041-7273005:(NR2B2-A)	-1.14876	0	0.63385	0.190911	0	0	0	0	0	0	0	0	0	0	0	-0.572356	-0.516819	0	0	-0.0586569	0	0.553877	0.203084	0	0	0	0	0.411656	-0.00164246	0.146532
chr19:7249041-7273005:(RXRA)	-1.14876	0	0.63385	0.190911	0	0	0	0	0	0	0	0	0	0	0	-0.572356	-0.516819	0	0	-0.0586569	0	0.553877	0.203084	0	0	0	0	0.411656	-0.00164246	0.146532
chr19:7249041-7273005:(etID309733.19)	-1.14876	0	0.63385	0.190911	0	0	0	0	0	0	0	0	0	0	0	-0.572356	-0.516819	0	0	-0.0586569	0	0.553877	0.203084	0	0	0	0	0.411656	-0.00164246	0.146532
chr19:7249041-7273005:(fb93c09)	-1.14876	0	0.63385	0.190911	0	0	0	0	0	0	0	0	0	0	0	-0.572356	-0.516819	0	0	-0.0586569	0	0.553877	0.203084	0	0	0	0	0.411656	-0.00164246	0.146532
chr19:7249041-7273005:(rxrb)	-1.14876	0	0.63385	0.190911	0	0	0	0	0	0	0	0	0	0	0	-0.572356	-0.516819	0	0	-0.0586569	0	0.553877	0.203084	0	0	0	0	0.411656	-0.00164246	0.146532
chr19:7249041-7273005:(rxre)	-1.14876	0	0.63385	0.190911	0	0	0	0	0	0	0	0	0	0	0	-0.572356	-0.516819	0	0	-0.0586569	0	0.553877	0.203084	0	0	0	0	0.411656	-0.00164246	0.146532
chr19:7249041-7273005:(wu:fb93c09)	-1.14876	0	0.63385	0.190911	0	0	0	0	0	0	0	0	0	0	0	-0.572356	-0.516819	0	0	-0.0586569	0	0.553877	0.203084	0	0	0	0	0.411656	-0.00164246	0.146532
chr19:7249041-7273005:(rxrba)	-1.14876	0	0.63385	0.190911	0	0	0	0	0	0	0	0	0	0	0	-0.572356	-0.516819	0	0	-0.0586569	0	0.553877	0.203084	0	0	0	0	0.411656	-0.00164246	0.146532
chr21:41144914-41173306:(msh-D)	-0.889565	0.998226	0	0	0	0	0.419777	0	0	0.986016	0	0	0.406858	1.05801	0	0	0.803073	0	0	-0.945591	0	0	0	0	0	0.45973	0	0	-0.0171496	0
chr21:41144914-41173306:(mshD)	-0.889565	0.998226	0	0	0	0	0.419777	0	0	0.986016	0	0	0.406858	1.05801	0	0	0.803073	0	0	-0.945591	0	0	0	0	0	0.45973	0	0	-0.0171496	0
chr21:41144914-41173306:(msxd)	-0.889565	0.998226	0	0	0	0	0.419777	0	0	0.986016	0	0	0.406858	1.05801	0	0	0.803073	0	0	-0.945591	0	0	0	0	0	0.45973	0	0	-0.0171496	0
chr21:41144914-41173306:(msx2b)	-0.889565	0.998226	0	0	0	0	0.419777	0	0	0.986016	0	0	0.406858	1.05801	0	0	0.803073	0	0	-0.945591	0	0	0	0	0	0.45973	0	0	-0.0171496	0
chr2:47379266-47431204:(pax3)	0	0	0	0	0	1.64726	0.592058	0.399607	1.21109	0	0	1.14609	0	0	0.950709	-0.00618313	0	0	1.5054	0	0.391919	0	0	0	0.38196	0.766709	0.733713	0	0	0
chr2:47379266-47431204:(zgc:92547)	0	0	0	0	0	1.64726	0.592058	0.399607	1.21109	0	0	1.14609	0	0	0.950709	-0.00618313	0	0	1.5054	0	0.391919	0	0	0	0.38196	0.766709	0.733713	0	0	0
chr2:47379266-47431204:(pax3a)	0	0	0	0	0	1.64726	0.592058	0.399607	1.21109	0	0	1.14609	0	0	0.950709	-0.00618313	0	0	1.5054	0	0.391919	0	0	0	0.38196	0.766709	0.733713	0	0	0
chr9:54290896-54292162:(BRN-3.1)	-0.240762	0	0.534022	0	0	0	0	0	0	0	0	0	0	0	0	0.608642	0	0	0	0	0.307774	0.558784	-0.189949	0	0	0	0	0.378775	0	0
chr9:54290896-54292162:(brn-3c)	-0.240762	0	0.534022	0	0	0	0	0	0	0	0	0	0	0	0	0.608642	0	0	0	0	0.307774	0.558784	-0.189949	0	0	0	0	0.378775	0	0
chr9:54290896-54292162:(brn3.1)	-0.240762	0	0.534022	0	0	0	0	0	0	0	0	0	0	0	0	0.608642	0	0	0	0	0.307774	0.558784	-0.189949	0	0	0	0	0.378775	0	0
chr9:54290896-54292162:(brn3c)	-0.240762	0	0.534022	0	0	0	0	0	0	0	0	0	0	0	0	0.608642	0	0	0	0	0.307774	0.558784	-0.189949	0	0	0	0	0.378775	0	0
chr9:54290896-54292162:(pou4f3)	-0.240762	0	0.534022	0	0	0	0	0	0	0	0	0	0	0	0	0.608642	0	0	0	0	0.307774	0.558784	-0.189949	0	0	0	0	0.378775	0	0
chr14:26365401-26377044:(emx1)	0.309937	1.0516	0	0	0	0	0	0.447031	0	-0.0787093	0	0	-0.113799	0	0	0.46721	0.733601	-0.205858	0.210398	0	0	0	0	0	0.730414	0	0	0	0	0
chr14:26365401-26377044:(zgc:110517)	0.309937	1.0516	0	0	0	0	0	0.447031	0	-0.0787093	0	0	-0.113799	0	0	0.46721	0.733601	-0.205858	0.210398	0	0	0	0	0	0.730414	0	0	0	0	0
chr14:26365401-26377044:(emx3)	0.309937	1.0516	0	0	0	0	0	0.447031	0	-0.0787093	0	0	-0.113799	0	0	0.46721	0.733601	-0.205858	0.210398	0	0	0	0	0	0.730414	0	0	0	0	0
chr13:19322686-19327271:(fk69b03)	0	0	0.551055	0.140301	0	0	0	0	0	0	0	0.432398	0.477266	0	0	-0.0209064	0.210723	0	0.625371	0	0	0	0.958654	0	1.32148	0	0	0	0	0
chr13:19322686-19327271:(wu:fk69b03)	0	0	0.551055	0.140301	0	0	0	0	0	0	0	0.432398	0.477266	0	0	-0.0209064	0.210723	0	0.625371	0	0	0	0.958654	0	1.32148	0	0	0	0	0
chr13:19322686-19327271:(zgc:109855)	0	0	0.551055	0.140301	0	0	0	0	0	0	0	0.432398	0.477266	0	0	-0.0209064	0.210723	0	0.625371	0	0	0	0.958654	0	1.32148	0	0	0	0	0
chr13:19322686-19327271:(emx2)	0	0	0.551055	0.140301	0	0	0	0	0	0	0	0.432398	0.477266	0	0	-0.0209064	0.210723	0	0.625371	0	0	0	0.958654	0	1.32148	0	0	0	0	0
chr13:28495517-28501985:(ace)	0	0	0	0	1.05337	0	0.589817	-0.163301	1.08391	0.553996	0	1.48627	0	0	0.910679	-0.171151	0	0	0.600065	0	0	0	-0.270772	0	0	0	0	-0.141381	0	0
chr13:28495517-28501985:(cb110)	0	0	0	0	1.05337	0	0.589817	-0.163301	1.08391	0.553996	0	1.48627	0	0	0.910679	-0.171151	0	0	0.600065	0	0	0	-0.270772	0	0	0	0	-0.141381	0	0
chr13:28495517-28501985:(etID309886.13)	0	0	0	0	1.05337	0	0.589817	-0.163301	1.08391	0.553996	0	1.48627	0	0	0.910679	-0.171151	0	0	0.600065	0	0	0	-0.270772	0	0	0	0	-0.141381	0	0
chr13:28495517-28501985:(fgf-8)	0	0	0	0	1.05337	0	0.589817	-0.163301	1.08391	0.553996	0	1.48627	0	0	0.910679	-0.171151	0	0	0.600065	0	0	0	-0.270772	0	0	0	0	-0.141381	0	0
chr13:28495517-28501985:(fgf8)	0	0	0	0	1.05337	0	0.589817	-0.163301	1.08391	0.553996	0	1.48627	0	0	0.910679	-0.171151	0	0	0.600065	0	0	0	-0.270772	0	0	0	0	-0.141381	0	0
chr13:28495517-28501985:(id:ibd5031)	0	0	0	0	1.05337	0	0.589817	-0.163301	1.08391	0.553996	0	1.48627	0	0	0.910679	-0.171151	0	0	0.600065	0	0	0	-0.270772	0	0	0	0	-0.141381	0	0
chr13:28495517-28501985:(wu:fb73a06)	0	0	0	0	1.05337	0	0.589817	-0.163301	1.08391	0.553996	0	1.48627	0	0	0.910679	-0.171151	0	0	0.600065	0	0	0	-0.270772	0	0	0	0	-0.141381	0	0
chr13:28495517-28501985:(fgf8a)	0	0	0	0	1.05337	0	0.589817	-0.163301	1.08391	0.553996	0	1.48627	0	0	0.910679	-0.171151	0	0	0.600065	0	0	0	-0.270772	0	0	0	0	-0.141381	0	0
chr14:33973142-33978117:(fkd4)	0	0	0	0	0	0	0	1.21513	0	0	0	0.122768	0	0	1.77248	0.368433	0	-0.100515	1.26998	0	0	0	0	0	0	0	0	0	0	0
chr14:33973142-33978117:(forkhead-4)	0	0	0	0	0	0	0	1.21513	0	0	0	0.122768	0	0	1.77248	0.368433	0	-0.100515	1.26998	0	0	0	0	0	0	0	0	0	0	0
chr14:33973142-33978117:(zf-FKH2)	0	0	0	0	0	0	0	1.21513	0	0	0	0.122768	0	0	1.77248	0.368433	0	-0.100515	1.26998	0	0	0	0	0	0	0	0	0	0	0
chr14:33973142-33978117:(zgc:100769)	0	0	0	0	0	0	0	1.21513	0	0	0	0.122768	0	0	1.77248	0.368433	0	-0.100515	1.26998	0	0	0	0	0	0	0	0	0	0	0
chr14:33973142-33978117:(foxa)	0	0	0	0	0	0	0	1.21513	0	0	0	0.122768	0	0	1.77248	0.368433	0	-0.100515	1.26998	0	0	0	0	0	0	0	0	0	0	0
chr17:10318044-10320930:(fkd7)	0	0	0	0	0	0	0	0	0	-0.229584	0	0.86655	0.0363565	0	0	0.811186	0.614912	0.245328	0.360553	0	0	0	-0.209254	0	1.05666	0	0	0	0	0
chr17:10318044-10320930:(forkhead-7)	0	0	0	0	0	0	0	0	0	-0.229584	0	0.86655	0.0363565	0	0	0.811186	0.614912	0.245328	0.360553	0	0	0	-0.209254	0	1.05666	0	0	0	0	0
chr17:10318044-10320930:(foxa1)	0	0	0	0	0	0	0	0	0	-0.229584	0	0.86655	0.0363565	0	0	0.811186	0.614912	0.245328	0.360553	0	0	0	-0.209254	0	1.05666	0	0	0	0	0
chr25:34154171-34156082:(cb114)	0	0	0	0	0	1.94456	0	0.986943	0	0	0	0.478156	0	0	1.82684	0	-0.220641	0	1.54619	0	0	0	0	0	0	0	0	0	0	0
chr25:34154171-34156082:(fkd3)	0	0	0	0	0	1.94456	0	0.986943	0	0	0	0.478156	0	0	1.82684	0	-0.220641	0	1.54619	0	0	0	0	0	0	0	0	0	0	0
chr25:34154171-34156082:(foxb1.2)	0	0	0	0	0	1.94456	0	0.986943	0	0	0	0.478156	0	0	1.82684	0	-0.220641	0	1.54619	0	0	0	0	0	0	0	0	0	0	0
chr25:34154171-34156082:(mar)	0	0	0	0	0	1.94456	0	0.986943	0	0	0	0.478156	0	0	1.82684	0	-0.220641	0	1.54619	0	0	0	0	0	0	0	0	0	0	0
chr25:34154171-34156082:(foxb1a)	0	0	0	0	0	1.94456	0	0.986943	0	0	0	0.478156	0	0	1.82684	0	-0.220641	0	1.54619	0	0	0	0	0	0	0	0	0	0	0
chr7:58773152-58776152:(sox17)	-0.0263687	0	0	0	0	0	0	0	0	0	0	0	0	0	0	0	0.0615036	0	0	0	0	0.530139	0	1.13321	0	0	0	-0.691263	0.562891	0
chr16:45796602-45854882:(trk)	0.345094	0	0	0	0.581743	0	-0.483867	0	0	0	0	0	0	0	0	-0.642775	0	-0.287814	0	-0.00413658	0	0	0	0	0	0	0	-0.436913	0.411051	0
chr16:45796602-45854882:(trka)	0.345094	0	0	0	0.581743	0	-0.483867	0	0	0	0	0	0	0	0	-0.642775	0	-0.287814	0	-0.00413658	0	0	0	0	0	0	0	-0.436913	0.411051	0
chr16:45796602-45854882:(ntrk1)	0.345094	0	0	0	0.581743	0	-0.483867	0	0	0	0	0	0	0	0	-0.642775	0	-0.287814	0	-0.00413658	0	0	0	0	0	0	0	-0.436913	0.411051	0
chr4:5741795-5744465:(brn-1.2)	0	0	0	0	0	2.20801	0	0	0	0	0	0	0	0	0	0	0	0.98569	1.63931	0	0	0	0	0	0.57954	0	0	0	0	0
chr4:5741795-5744465:(brn1.2)	0	0	0	0	0	2.20801	0	0	0	0	0	0	0	0	0	0	0	0.98569	1.63931	0	0	0	0	0	0.57954	0	0	0	0	0
chr4:5741795-5744465:(id:ibd5088)	0	0	0	0	0	2.20801	0	0	0	0	0	0	0	0	0	0	0	0.98569	1.63931	0	0	0	0	0	0.57954	0	0	0	0	0
chr4:5741795-5744465:(pou3f2a)	0	0	0	0	0	2.20801	0	0	0	0	0	0	0	0	0	0	0	0.98569	1.63931	0	0	0	0	0	0.57954	0	0	0	0	0
chr6:32092032-32093830:(fkd-6)	0	0	0.492629	1.15006	0	0	0	0	1.53271	0	1.23223	0	0	0	0	0	0	0	0	-0.120696	1.21086	0	0.509021	0	0	0	0	0	0	0
chr6:32092032-32093830:(fkd6)	0	0	0.492629	1.15006	0	0	0	0	1.53271	0	1.23223	0	0	0	0	0	0	0	0	-0.120696	1.21086	0	0.509021	0	0	0	0	0	0	0
chr6:32092032-32093830:(fkh6)	0	0	0.492629	1.15006	0	0	0	0	1.53271	0	1.23223	0	0	0	0	0	0	0	0	-0.120696	1.21086	0	0.509021	0	0	0	0	0	0	0
chr6:32092032-32093830:(forkhead-6)	0	0	0.492629	1.15006	0	0	0	0	1.53271	0	1.23223	0	0	0	0	0	0	0	0	-0.120696	1.21086	0	0.509021	0	0	0	0	0	0	0
chr6:32092032-32093830:(zgc:111934)	0	0	0.492629	1.15006	0	0	0	0	1.53271	0	1.23223	0	0	0	0	0	0	0	0	-0.120696	1.21086	0	0.509021	0	0	0	0	0	0	0
chr6:32092032-32093830:(foxd3)	0	0	0.492629	1.15006	0	0	0	0	1.53271	0	1.23223	0	0	0	0	0	0	0	0	-0.120696	1.21086	0	0.509021	0	0	0	0	0	0	0
chr7:54606242-54608594:(FGF-3)	0	0	0	0.477543	0	0	0.651335	0	1.92358	0.247537	0	1.12182	0	0	0	0.258344	0	-0.0557022	0.360553	0	0	0	0	0	0.57954	0	0	0	0	0
chr7:54606242-54608594:(id:ibd5006)	0	0	0	0.477543	0	0	0.651335	0	1.92358	0.247537	0	1.12182	0	0	0	0.258344	0	-0.0557022	0.360553	0	0	0	0	0	0.57954	0	0	0	0	0
chr7:54606242-54608594:(fgf3)	0	0	0	0.477543	0	0	0.651335	0	1.92358	0.247537	0	1.12182	0	0	0	0.258344	0	-0.0557022	0.360553	0	0	0	0	0	0.57954	0	0	0	0	0
chr10:25694396-25699429:(Cu/Zn-SOD)	-0.605909	0	0.542455	0.43273	0	0	0	0	0	0	0.867087	0	0	0	0	0	0.327061	0	0	0	0.845717	0	0.524085	0	0	0	0	0.528537	-0.963943	0
chr10:25694396-25699429:(ZSOD)	-0.605909	0	0.542455	0.43273	0	0	0	0	0	0	0.867087	0	0	0	0	0	0.327061	0	0	0	0.845717	0	0.524085	0	0	0	0	0.528537	-0.963943	0
chr10:25694396-25699429:(cuzn)	-0.605909	0	0.542455	0.43273	0	0	0	0	0	0	0.867087	0	0	0	0	0	0.327061	0	0	0	0.845717	0	0.524085	0	0	0	0	0.528537	-0.963943	0
chr10:25694396-25699429:(sod1)	-0.605909	0	0.542455	0.43273	0	0	0	0	0	0	0.867087	0	0	0	0	0	0.327061	0	0	0	0.845717	0	0.524085	0	0	0	0	0.528537	-0.963943	0
chr2:20925899-20957362:(PLA2G4A)	0.473794	1.69258	-0.880952	0	0	0	0.172121	0	0	-0.106738	0	-0.186695	0.585171	0.333232	0	0	0.318628	0	0	-0.971398	0	0	0	0	0	0	0	-0.1911	-1.27341	0
chr2:20925899-20957362:(cpla2)	0.473794	1.69258	-0.880952	0	0	0	0.172121	0	0	-0.106738	0	-0.186695	0.585171	0.333232	0	0	0.318628	0	0	-0.971398	0	0	0	0	0	0	0	-0.1911	-1.27341	0
chr2:20925899-20957362:(pla2g4)	0.473794	1.69258	-0.880952	0	0	0	0.172121	0	0	-0.106738	0	-0.186695	0.585171	0.333232	0	0	0.318628	0	0	-0.971398	0	0	0	0	0	0	0	-0.1911	-1.27341	0
chr2:20925899-20957362:(pla2g4aa)	0.473794	1.69258	-0.880952	0	0	0	0.172121	0	0	-0.106738	0	-0.186695	0.585171	0.333232	0	0	0.318628	0	0	-0.971398	0	0	0	0	0	0	0	-0.1911	-1.27341	0
chr8:52107751-52230115:(TCF-3-B)	0	0	0	0	0.145186	0.937285	0.459787	0.519582	0	-1.02319	0	1.10637	0	0.19493	0	0.517265	-0.324825	-0.54828	0.521187	0	-0.204109	0.0469007	-0.157764	0.348944	0	-0.00540981	0.438715	0.287897	-0.809648	0
chr8:52107751-52230115:(tcf3b)	0	0	0	0	0.145186	0.937285	0.459787	0.519582	0	-1.02319	0	1.10637	0	0.19493	0	0.517265	-0.324825	-0.54828	0.521187	0	-0.204109	0.0469007	-0.157764	0.348944	0	-0.00540981	0.438715	0.287897	-0.809648	0
chr8:52107751-52230115:(tcf7l1b)	0	0	0	0	0.145186	0.937285	0.459787	0.519582	0	-1.02319	0	1.10637	0	0.19493	0	0.517265	-0.324825	-0.54828	0.521187	0	-0.204109	0.0469007	-0.157764	0.348944	0	-0.00540981	0.438715	0.287897	-0.809648	0
chr17:38236471-38244117:(pax9)	0	0	0	0	0.544647	0	1.25719	0.10613	0.575194	0.631542	0	1.22059	-0.0567605	0	0	0	0	0	0.568466	0	0	0	0.17475	0	0	0.695081	0	-0.297918	0	0
chr18:46350574-46354010:(Zffkh1)	0	0	-0.24413	0	0	0	0.0307918	0	0	0.0529628	0	0	1.39808	0	0	0.473944	0	0	0	0	0	0	0	0	0	0	0	0.144692	0	0
chr18:46350574-46354010:(fa11c04)	0	0	-0.24413	0	0	0	0.0307918	0	0	0.0529628	0	0	1.39808	0	0	0.473944	0	0	0	0	0	0	0	0	0	0	0	0.144692	0	0
chr18:46350574-46354010:(fc37a08)	0	0	-0.24413	0	0	0	0.0307918	0	0	0.0529628	0	0	1.39808	0	0	0.473944	0	0	0	0	0	0	0	0	0	0	0	0.144692	0	0
chr18:46350574-46354010:(fkd2)	0	0	-0.24413	0	0	0	0.0307918	0	0	0.0529628	0	0	1.39808	0	0	0.473944	0	0	0	0	0	0	0	0	0	0	0	0.144692	0	0
chr18:46350574-46354010:(forkhead-2)	0	0	-0.24413	0	0	0	0.0307918	0	0	0.0529628	0	0	1.39808	0	0	0.473944	0	0	0	0	0	0	0	0	0	0	0	0.144692	0	0
chr18:46350574-46354010:(wu:fa11c04)	0	0	-0.24413	0	0	0	0.0307918	0	0	0.0529628	0	0	1.39808	0	0	0.473944	0	0	0	0	0	0	0	0	0	0	0	0.144692	0	0
chr18:46350574-46354010:(wu:fc37a08)	0	0	-0.24413	0	0	0	0.0307918	0	0	0.0529628	0	0	1.39808	0	0	0.473944	0	0	0	0	0	0	0	0	0	0	0	0.144692	0	0
chr18:46350574-46354010:(zf-FKH1)	0	0	-0.24413	0	0	0	0.0307918	0	0	0.0529628	0	0	1.39808	0	0	0.473944	0	0	0	0	0	0	0	0	0	0	0	0.144692	0	0
chr18:46350574-46354010:(foxa3)	0	0	-0.24413	0	0	0	0.0307918	0	0	0.0529628	0	0	1.39808	0	0	0.473944	0	0	0	0	0	0	0	0	0	0	0	0.144692	0	0
chr25:16945348-16951890:(fgf4)	-0.630733	0	0.549816	0.805847	0	0	0	0	0.598675	0	0	0	0.443842	0	0	0.519701	0.399148	0	0	0	0.820893	0	0	0	0	0	0	-0.0525886	0	0
chr25:16945348-16951890:(fgf6)	-0.630733	0	0.549816	0.805847	0	0	0	0	0.598675	0	0	0	0.443842	0	0	0.519701	0.399148	0	0	0	0.820893	0	0	0	0	0	0	-0.0525886	0	0
chr25:16945348-16951890:(fgf6a)	-0.630733	0	0.549816	0.805847	0	0	0	0	0.598675	0	0	0	0.443842	0	0	0.519701	0.399148	0	0	0	0.820893	0	0	0	0	0	0	-0.0525886	0	0
chr3:34670057-34681422:(DLX-8)	0.177382	0.588051	0.114892	0	0	0	0	0	0	0	0	0	0.376895	0	0	-0.723337	0.86368	0	0	0.149384	0	0	0	0	0	0	0	-0.818505	-0.0143203	0
chr3:34670057-34681422:(dlx8)	0.177382	0.588051	0.114892	0	0	0	0	0	0	0	0	0	0.376895	0	0	-0.723337	0.86368	0	0	0.149384	0	0	0	0	0	0	0	-0.818505	-0.0143203	0
chr3:34670057-34681422:(dlx4a)	0.177382	0.588051	0.114892	0	0	0	0	0	0	0	0	0	0.376895	0	0	-0.723337	0.86368	0	0	0.149384	0	0	0	0	0	0	0	-0.818505	-0.0143203	0
chr18:23193820-23356071:(etID309779.18)	-0.401122	0	0.760121	0.899039	0.3391	0	-0.851448	0	0	0	1.01118	0	0	0.0878145	0	-0.107266	-0.653788	-0.655395	0	-0.0264844	0.643018	0.240816	-0.411007	0.387957	0.757998	0	0	-0.378526	-1.0417	-0.166529
chr18:23193820-23356071:(mef2a)	-0.401122	0	0.760121	0.899039	0.3391	0	-0.851448	0	0	0	1.01118	0	0	0.0878145	0	-0.107266	-0.653788	-0.655395	0	-0.0264844	0.643018	0.240816	-0.411007	0.387957	0.757998	0	0	-0.378526	-1.0417	-0.166529
chr18:23193820-23356071:(wu:fd19d02)	-0.401122	0	0.760121	0.899039	0.3391	0	-0.851448	0	0	0	1.01118	0	0	0.0878145	0	-0.107266	-0.653788	-0.655395	0	-0.0264844	0.643018	0.240816	-0.411007	0.387957	0.757998	0	0	-0.378526	-1.0417	-0.166529
chr18:23193820-23356071:(mef2aa)	-0.401122	0	0.760121	0.899039	0.3391	0	-0.851448	0	0	0	1.01118	0	0	0.0878145	0	-0.107266	-0.653788	-0.655395	0	-0.0264844	0.643018	0.240816	-0.411007	0.387957	0.757998	0	0	-0.378526	-1.0417	-0.166529
chr25:15029046-15049719:(PAXZF-A)	0	0	0	0	1.46589	1.78087	0	0	0	0	0	0	0	0	0	-0.53678	0	-0.306758	1.77225	0	0	0	0	0	1.28273	0	0	-0.631949	0	0
chr25:15029046-15049719:(Pax6.1)	0	0	0	0	1.46589	1.78087	0	0	0	0	0	0	0	0	0	-0.53678	0	-0.306758	1.77225	0	0	0	0	0	1.28273	0	0	-0.631949	0	0
chr25:15029046-15049719:(cb280)	0	0	0	0	1.46589	1.78087	0	0	0	0	0	0	0	0	0	-0.53678	0	-0.306758	1.77225	0	0	0	0	0	1.28273	0	0	-0.631949	0	0
chr25:15029046-15049719:(fc20e07)	0	0	0	0	1.46589	1.78087	0	0	0	0	0	0	0	0	0	-0.53678	0	-0.306758	1.77225	0	0	0	0	0	1.28273	0	0	-0.631949	0	0
chr25:15029046-15049719:(pax-a)	0	0	0	0	1.46589	1.78087	0	0	0	0	0	0	0	0	0	-0.53678	0	-0.306758	1.77225	0	0	0	0	0	1.28273	0	0	-0.631949	0	0
chr25:15029046-15049719:(pax6)	0	0	0	0	1.46589	1.78087	0	0	0	0	0	0	0	0	0	-0.53678	0	-0.306758	1.77225	0	0	0	0	0	1.28273	0	0	-0.631949	0	0
chr25:15029046-15049719:(pax[zf-a])	0	0	0	0	1.46589	1.78087	0	0	0	0	0	0	0	0	0	-0.53678	0	-0.306758	1.77225	0	0	0	0	0	1.28273	0	0	-0.631949	0	0
chr25:15029046-15049719:(paxzfa)	0	0	0	0	1.46589	1.78087	0	0	0	0	0	0	0	0	0	-0.53678	0	-0.306758	1.77225	0	0	0	0	0	1.28273	0	0	-0.631949	0	0
chr25:15029046-15049719:(wu:fc20e07)	0	0	0	0	1.46589	1.78087	0	0	0	0	0	0	0	0	0	-0.53678	0	-0.306758	1.77225	0	0	0	0	0	1.28273	0	0	-0.631949	0	0
chr25:15029046-15049719:(zfpax-6a)	0	0	0	0	1.46589	1.78087	0	0	0	0	0	0	0	0	0	-0.53678	0	-0.306758	1.77225	0	0	0	0	0	1.28273	0	0	-0.631949	0	0
chr25:15029046-15049719:(zfpax-6b)	0	0	0	0	1.46589	1.78087	0	0	0	0	0	0	0	0	0	-0.53678	0	-0.306758	1.77225	0	0	0	0	0	1.28273	0	0	-0.631949	0	0
chr25:15029046-15049719:(pax6a)	0	0	0	0	1.46589	1.78087	0	0	0	0	0	0	0	0	0	-0.53678	0	-0.306758	1.77225	0	0	0	0	0	1.28273	0	0	-0.631949	0	0
chr9:3388099-3390106:(dlx1)	0	0.734179	0	0	0	0	0	0	0.677856	0.0809915	0	1.32325	0	0	0	0.678064	0.478329	-0.0461569	0	0	0	0	-0.199709	0	0.890115	0	0	0	0	0
chr9:3388099-3390106:(zgc:111939)	0	0.734179	0	0	0	0	0	0	0.677856	0.0809915	0	1.32325	0	0	0	0.678064	0.478329	-0.0461569	0	0	0	0	-0.199709	0	0.890115	0	0	0	0	0
chr9:3388099-3390106:(dlx1a)	0	0.734179	0	0	0	0	0	0	0.677856	0.0809915	0	1.32325	0	0	0	0.678064	0.478329	-0.0461569	0	0	0	0	-0.199709	0	0.890115	0	0	0	0	0
chr19:41470216-41472228:(dlx4)	0	0.734179	0	0	0	0	0.0588206	0	0	0	0	0.876096	0	0	0	0.200942	1.05811	0	0	0	0	0	0.800291	0.930249	0	0	0	0	0	0
chr19:41470216-41472228:(zgc:101787)	0	0.734179	0	0	0	0	0.0588206	0	0	0	0	0.876096	0	0	0	0.200942	1.05811	0	0	0	0	0	0.800291	0.930249	0	0	0	0	0	0
chr19:41470216-41472228:(dlx5a)	0	0.734179	0	0	0	0	0.0588206	0	0	0	0	0.876096	0	0	0	0.200942	1.05811	0	0	0	0	0	0.800291	0.930249	0	0	0	0	0	0
chr14:21685512-21693988:(fc16b04)	-0.955244	0	0.556298	0	0	0	0	0.282221	0	0	0	0.0744633	0	0	0	0.0190988	0	0	0	0	0	0	0.928078	0	0	0	0	0.401052	0	0
chr14:21685512-21693988:(wu:fc16b04)	-0.955244	0	0.556298	0	0	0	0	0.282221	0	0	0	0.0744633	0	0	0	0.0190988	0	0	0	0	0	0	0.928078	0	0	0	0	0.401052	0	0
chr14:21685512-21693988:(ran)	-0.955244	0	0.556298	0	0	0	0	0.282221	0	0	0	0.0744633	0	0	0	0.0190988	0	0	0	0	0	0	0.928078	0	0	0	0	0.401052	0	0
chr20:51198445-51211840:(hsp90b)	-1.03188	0	-0.0943673	0	0	0	0	0	0	0.202725	0	0	0	0	0	0.197737	0	-0.225453	0	0	0	0.369728	0.734938	0.273831	0	0	0	0.66684	-1.08888	0
chr20:51198445-51211840:(hsp90beta)	-1.03188	0	-0.0943673	0	0	0	0	0	0	0.202725	0	0	0	0	0	0.197737	0	-0.225453	0	0	0	0.369728	0.734938	0.273831	0	0	0	0.66684	-1.08888	0
chr20:51198445-51211840:(wu:fa29f01)	-1.03188	0	-0.0943673	0	0	0	0	0	0	0.202725	0	0	0	0	0	0.197737	0	-0.225453	0	0	0	0.369728	0.734938	0.273831	0	0	0	0.66684	-1.08888	0
chr20:51198445-51211840:(wu:fa91e11)	-1.03188	0	-0.0943673	0	0	0	0	0	0	0.202725	0	0	0	0	0	0.197737	0	-0.225453	0	0	0	0.369728	0.734938	0.273831	0	0	0	0.66684	-1.08888	0
chr20:51198445-51211840:(wu:fd59e11)	-1.03188	0	-0.0943673	0	0	0	0	0	0	0.202725	0	0	0	0	0	0.197737	0	-0.225453	0	0	0	0.369728	0.734938	0.273831	0	0	0	0.66684	-1.08888	0
chr20:51198445-51211840:(wu:gcd22h07)	-1.03188	0	-0.0943673	0	0	0	0	0	0	0.202725	0	0	0	0	0	0.197737	0	-0.225453	0	0	0	0.369728	0.734938	0.273831	0	0	0	0.66684	-1.08888	0
chr20:51198445-51211840:(hsp90ab1)	-1.03188	0	-0.0943673	0	0	0	0	0	0	0.202725	0	0	0	0	0	0.197737	0	-0.225453	0	0	0	0.369728	0.734938	0.273831	0	0	0	0.66684	-1.08888	0
chr9:3397407-3400729:(dlx-2)	0	0.70615	0	0	0	0	0	0.481793	0	0.0529628	0	1.54704	0	0	0	-0.128116	0.4503	0	0.94413	0	0	0	0.0732927	0	0.862086	0	0	0	0	0
chr9:3397407-3400729:(dlx2)	0	0.70615	0	0	0	0	0	0.481793	0	0.0529628	0	1.54704	0	0	0	-0.128116	0.4503	0	0.94413	0	0	0	0.0732927	0	0.862086	0	0	0	0	0
chr9:3397407-3400729:(zgc:110518)	0	0.70615	0	0	0	0	0	0.481793	0	0.0529628	0	1.54704	0	0	0	-0.128116	0.4503	0	0.94413	0	0	0	0.0732927	0	0.862086	0	0	0	0	0
chr9:3397407-3400729:(dlx2a)	0	0.70615	0	0	0	0	0	0.481793	0	0.0529628	0	1.54704	0	0	0	-0.128116	0.4503	0	0.94413	0	0	0	0.0732927	0	0.862086	0	0	0	0	0
chr10:43547426-43655449:(id:ibd5026)	0	0	0.786846	1.32143	0.844831	0	0	0	0.875378	0	1.34082	0	0	0.718484	0	-0.488831	0	0	0	0	-0.458706	0.394364	-0.655399	0	0.133394	0	0	-0.650947	-1.18918	0
chr10:43547426-43655449:(mef2c)	0	0	0.786846	1.32143	0.844831	0	0	0	0.875378	0	1.34082	0	0	0.718484	0	-0.488831	0	0	0	0	-0.458706	0.394364	-0.655399	0	0.133394	0	0	-0.650947	-1.18918	0
chr10:43547426-43655449:(wu:fc05b06)	0	0	0.786846	1.32143	0.844831	0	0	0	0.875378	0	1.34082	0	0	0.718484	0	-0.488831	0	0	0	0	-0.458706	0.394364	-0.655399	0	0.133394	0	0	-0.650947	-1.18918	0
chr10:43547426-43655449:(zgc:64184)	0	0	0.786846	1.32143	0.844831	0	0	0	0.875378	0	1.34082	0	0	0.718484	0	-0.488831	0	0	0	0	-0.458706	0.394364	-0.655399	0	0.133394	0	0	-0.650947	-1.18918	0
chr10:43547426-43655449:(zgc:85726)	0	0	0.786846	1.32143	0.844831	0	0	0	0.875378	0	1.34082	0	0	0.718484	0	-0.488831	0	0	0	0	-0.458706	0.394364	-0.655399	0	0.133394	0	0	-0.650947	-1.18918	0
chr10:43547426-43655449:(mef2ca)	0	0	0.786846	1.32143	0.844831	0	0	0	0.875378	0	1.34082	0	0	0.718484	0	-0.488831	0	0	0	0	-0.458706	0.394364	-0.655399	0	0.133394	0	0	-0.650947	-1.18918	0
chr14:46684466-46832825:(ldb2)	0.190793	0	-0.915714	-0.689646	0	0	0.387236	-0.967942	0	-0.396773	0	0	0	0	0	-0.276822	0	0.400358	0	0.336262	-0.100569	0.627563	-0.376443	0	0	0	0	-0.401954	0.173752	0.265976
chr14:46684466-46832825:(ldb2a)	0.190793	0	-0.915714	-0.689646	0	0	0.387236	-0.967942	0	-0.396773	0	0	0	0	0	-0.276822	0	0.400358	0	0.336262	-0.100569	0.627563	-0.376443	0	0	0	0	-0.401954	0.173752	0.265976
chr1:22805398-22834824:(ldb2l)	-0.245126	0	0	0	0.777643	0	0.411003	0	0	0	0	0.733428	0	0	0	0.155185	-0.567429	0.0841768	0.500432	0.045635	0.252257	0	0.152474	0	0.543328	0	0	0.211284	-0.110244	0.874074
chr1:22805398-22834824:(ldb3)	-0.245126	0	0	0	0.777643	0	0.411003	0	0	0	0	0.733428	0	0	0	0.155185	-0.567429	0.0841768	0.500432	0.045635	0.252257	0	0.152474	0	0.543328	0	0	0.211284	-0.110244	0.874074
chr1:22805398-22834824:(wu:fd16f11)	-0.245126	0	0	0	0.777643	0	0.411003	0	0	0	0	0.733428	0	0	0	0.155185	-0.567429	0.0841768	0.500432	0.045635	0.252257	0	0.152474	0	0.543328	0	0	0.211284	-0.110244	0.874074
chr1:22805398-22834824:(zgc:92548)	-0.245126	0	0	0	0.777643	0	0.411003	0	0	0	0	0.733428	0	0	0	0.155185	-0.567429	0.0841768	0.500432	0.045635	0.252257	0	0.152474	0	0.543328	0	0	0.211284	-0.110244	0.874074
chr1:22805398-22834824:(ldb2b)	-0.245126	0	0	0	0.777643	0	0.411003	0	0	0	0	0.733428	0	0	0	0.155185	-0.567429	0.0841768	0.500432	0.045635	0.252257	0	0.152474	0	0.543328	0	0	0.211284	-0.110244	0.874074
chr13:28732172-28743897:(ldb4)	0	0	0	0	0	0	0	0	0	0	0	0.723128	0.796024	0	0	0.114922	0.626392	0.402936	0	0	0	0	0.249384	0	0.913239	0	0	0.536383	0	0
chr13:28732172-28743897:(ldb4b)	0	0	0	0	0	0	0	0	0	0	0	0.723128	0.796024	0	0	0.114922	0.626392	0.402936	0	0	0	0	0.249384	0	0.913239	0	0	0.536383	0	0
chr13:28732172-28743897:(ldb1a)	0	0	0	0	0	0	0	0	0	0	0	0.723128	0.796024	0	0	0.114922	0.626392	0.402936	0	0	0	0	0.249384	0	0.913239	0	0	0.536383	0	0
chr16:29076241-29146624:(etID309781.16)	0	0	0.675351	1.37854	0.64251	0	-0.548038	0	0.0709975	0	1.39377	0	0	0.868345	0	-0.706947	0	-0.351986	0.0642695	0.147291	0	0	0	0	-0.0177738	0	0	0	0	-0.164149
chr16:29076241-29146624:(fk53b11)	0	0	0.675351	1.37854	0.64251	0	-0.548038	0	0.0709975	0	1.39377	0	0	0.868345	0	-0.706947	0	-0.351986	0.0642695	0.147291	0	0	0	0	-0.0177738	0	0	0	0	-0.164149
chr16:29076241-29146624:(wu:fc50h03)	0	0	0.675351	1.37854	0.64251	0	-0.548038	0	0.0709975	0	1.39377	0	0	0.868345	0	-0.706947	0	-0.351986	0.0642695	0.147291	0	0	0	0	-0.0177738	0	0	0	0	-0.164149
chr16:29076241-29146624:(wu:fk53b11)	0	0	0.675351	1.37854	0.64251	0	-0.548038	0	0.0709975	0	1.39377	0	0	0.868345	0	-0.706947	0	-0.351986	0.0642695	0.147291	0	0	0	0	-0.0177738	0	0	0	0	-0.164149
chr16:29076241-29146624:(zgc:109833)	0	0	0.675351	1.37854	0.64251	0	-0.548038	0	0.0709975	0	1.39377	0	0	0.868345	0	-0.706947	0	-0.351986	0.0642695	0.147291	0	0	0	0	-0.0177738	0	0	0	0	-0.164149
chr16:29076241-29146624:(mef2d)	0	0	0.675351	1.37854	0.64251	0	-0.548038	0	0.0709975	0	1.39377	0	0	0.868345	0	-0.706947	0	-0.351986	0.0642695	0.147291	0	0	0	0	-0.0177738	0	0	0	0	-0.164149
chr12:5719616-5728729:(dlx7)	-0.368161	0.91757	0	0	0	0	0	0.267244	0	0	0	0.360516	0.405384	0	0	-0.393818	1.00414	0	0	0.177873	0	0	-0.0163181	0	0	0	0	0.251376	0	0
chr12:5719616-5728729:(fj03c01)	-0.368161	0.91757	0	0	0	0	0	0.267244	0	0	0	0.360516	0.405384	0	0	-0.393818	1.00414	0	0	0.177873	0	0	-0.0163181	0	0	0	0	0.251376	0	0
chr12:5719616-5728729:(wu:fj03c01)	-0.368161	0.91757	0	0	0	0	0	0.267244	0	0	0	0.360516	0.405384	0	0	-0.393818	1.00414	0	0	0.177873	0	0	-0.0163181	0	0	0	0	0.251376	0	0
chr12:5719616-5728729:(zgc:109858)	-0.368161	0.91757	0	0	0	0	0	0.267244	0	0	0	0.360516	0.405384	0	0	-0.393818	1.00414	0	0	0.177873	0	0	-0.0163181	0	0	0	0	0.251376	0	0
chr12:5719616-5728729:(dlx4b)	-0.368161	0.91757	0	0	0	0	0	0.267244	0	0	0	0.360516	0.405384	0	0	-0.393818	1.00414	0	0	0.177873	0	0	-0.0163181	0	0	0	0	0.251376	0	0
chr4:13577665-13580318:(SWS1)	0.137873	0	0.552505	0	0	0	0	0	0	-0.229584	0	0	0.337387	0	0	0	0	0	0	0.0818472	0	0.840509	0.693836	0	0	0	0	-0.0798627	-0.6181	0
chr4:13577665-13580318:(uvops)	0.137873	0	0.552505	0	0	0	0	0	0	-0.229584	0	0	0.337387	0	0	0	0	0	0	0.0818472	0	0.840509	0.693836	0	0	0	0	-0.0798627	-0.6181	0
chr4:13577665-13580318:(zfuv)	0.137873	0	0.552505	0	0	0	0	0	0	-0.229584	0	0	0.337387	0	0	0	0	0	0	0.0818472	0	0.840509	0.693836	0	0	0	0	-0.0798627	-0.6181	0
chr4:13577665-13580318:(opn1sw1)	0.137873	0	0.552505	0	0	0	0	0	0	-0.229584	0	0	0.337387	0	0	0	0	0	0	0.0818472	0	0.840509	0.693836	0	0	0	0	-0.0798627	-0.6181	0
chr9:56251000-56272465:(cb245)	0.0856731	0	0	0	0	0	0	0.243957	0	-0.485904	0	0	0	0	0	0.270869	0	0	0	0	0	0.584189	-0.164544	0	0	0	0	0	0.477762	0
chr9:56251000-56272465:(fj24b12)	0.0856731	0	0	0	0	0	0	0.243957	0	-0.485904	0	0	0	0	0	0.270869	0	0	0	0	0	0.584189	-0.164544	0	0	0	0	0	0.477762	0
chr9:56251000-56272465:(wu:fj24b12)	0.0856731	0	0	0	0	0	0	0.243957	0	-0.485904	0	0	0	0	0	0.270869	0	0	0	0	0	0.584189	-0.164544	0	0	0	0	0	0.477762	0
chr9:56251000-56272465:(lcp1)	0.0856731	0	0	0	0	0	0	0.243957	0	-0.485904	0	0	0	0	0	0.270869	0	0	0	0	0	0.584189	-0.164544	0	0	0	0	0	0.477762	0
chr11:7109332-7139555:(bmp7)	-0.253726	0	0	0	0.291921	0	0	0	0	-0.0983049	0	0	-0.309486	0	0	0	0.0260313	-0.100515	0	-0.0598751	0.544687	0	0.290002	0	0	0.442356	0	0.764627	0	0
chr11:7109332-7139555:(fb83f09)	-0.253726	0	0	0	0.291921	0	0	0	0	-0.0983049	0	0	-0.309486	0	0	0	0.0260313	-0.100515	0	-0.0598751	0.544687	0	0.290002	0	0	0.442356	0	0.764627	0	0
chr11:7109332-7139555:(wu:fb83f09)	-0.253726	0	0	0	0.291921	0	0	0	0	-0.0983049	0	0	-0.309486	0	0	0	0.0260313	-0.100515	0	-0.0598751	0.544687	0	0.290002	0	0	0.442356	0	0.764627	0	0
chr11:7109332-7139555:(bmp7a)	-0.253726	0	0	0	0.291921	0	0	0	0	-0.0983049	0	0	-0.309486	0	0	0	0.0260313	-0.100515	0	-0.0598751	0.544687	0	0.290002	0	0	0.442356	0	0.764627	0	0
chr12:5708423-5711920:(dlx-3)	0	1.30821	0	0	0	0	0	0.782823	0	0	0	0.450127	0	0	0	-0.304208	1.03008	0	0	0	0	0	0.550414	0	0	0	0	0.144692	0	0
chr12:5708423-5711920:(dlx3)	0	1.30821	0	0	0	0	0	0.782823	0	0	0	0.450127	0	0	0	-0.304208	1.03008	0	0	0	0	0	0.550414	0	0	0	0	0.144692	0	0
chr12:5708423-5711920:(id:ibd3531)	0	1.30821	0	0	0	0	0	0.782823	0	0	0	0.450127	0	0	0	-0.304208	1.03008	0	0	0	0	0	0.550414	0	0	0	0	0.144692	0	0
chr12:5708423-5711920:(wu:fb83f11)	0	1.30821	0	0	0	0	0	0.782823	0	0	0	0.450127	0	0	0	-0.304208	1.03008	0	0	0	0	0	0.550414	0	0	0	0	0.144692	0	0
chr12:5708423-5711920:(zgc:91827)	0	1.30821	0	0	0	0	0	0.782823	0	0	0	0.450127	0	0	0	-0.304208	1.03008	0	0	0	0	0	0.550414	0	0	0	0	0.144692	0	0
chr12:5708423-5711920:(dlx3b)	0	1.30821	0	0	0	0	0	0.782823	0	0	0	0.450127	0	0	0	-0.304208	1.03008	0	0	0	0	0	0.550414	0	0	0	0	0.144692	0	0
chr19:41465094-41467029:(dlx6)	0	0.734179	0	0	0	0	0.0588206	0	0	0	0	0.876096	0	0	0	0.598882	1.05811	0	0	0	0	0	0.277413	0	0	0	0	-0.672377	0	0
chr19:41465094-41467029:(dlx6a)	0	0.734179	0	0	0	0	0.0588206	0	0	0	0	0.876096	0	0	0	0.598882	1.05811	0	0	0	0	0	0.277413	0	0	0	0	-0.672377	0	0
chr20:53982318-53992921:(fb17b01)	-0.991761	0	0.54781	1.49404	0	0	0	0	0	0	1.82366	0	0	0	0	0	0	0	0	0	0	0	0	0	0	0	0	-0.209497	-0.747734	0
chr20:53982318-53992921:(hsp90)	-0.991761	0	0.54781	1.49404	0	0	0	0	0	0	1.82366	0	0	0	0	0	0	0	0	0	0	0	0	0	0	0	0	-0.209497	-0.747734	0
chr20:53982318-53992921:(hsp90a)	-0.991761	0	0.54781	1.49404	0	0	0	0	0	0	1.82366	0	0	0	0	0	0	0	0	0	0	0	0	0	0	0	0	-0.209497	-0.747734	0
chr20:53982318-53992921:(hsp90a.1)	-0.991761	0	0.54781	1.49404	0	0	0	0	0	0	1.82366	0	0	0	0	0	0	0	0	0	0	0	0	0	0	0	0	-0.209497	-0.747734	0
chr20:53982318-53992921:(hsp90alpha)	-0.991761	0	0.54781	1.49404	0	0	0	0	0	0	1.82366	0	0	0	0	0	0	0	0	0	0	0	0	0	0	0	0	-0.209497	-0.747734	0
chr20:53982318-53992921:(wu:fb17b01)	-0.991761	0	0.54781	1.49404	0	0	0	0	0	0	1.82366	0	0	0	0	0	0	0	0	0	0	0	0	0	0	0	0	-0.209497	-0.747734	0
chr20:53982318-53992921:(zgc:86652)	-0.991761	0	0.54781	1.49404	0	0	0	0	0	0	1.82366	0	0	0	0	0	0	0	0	0	0	0	0	0	0	0	0	-0.209497	-0.747734	0
chr20:53982318-53992921:(hsp90aa1.1)	-0.991761	0	0.54781	1.49404	0	0	0	0	0	0	1.82366	0	0	0	0	0	0	0	0	0	0	0	0	0	0	0	0	-0.209497	-0.747734	0
chr8:40457107-40464935:(cmlc2)	-0.248587	0.639204	-0.0100464	0	0	0	0	0	0	0.463137	0	0	0	0.602078	0	0	-0.315617	0	0	0	0.504069	0	0.00634588	0	0	0	0	-0.767353	0.513953	0
chr8:40457107-40464935:(mylc2a)	-0.248587	0.639204	-0.0100464	0	0	0	0	0	0	0.463137	0	0	0	0.602078	0	0	-0.315617	0	0	0	0.504069	0	0.00634588	0	0	0	0	-0.767353	0.513953	0
chr8:40457107-40464935:(zgc:92755)	-0.248587	0.639204	-0.0100464	0	0	0	0	0	0	0.463137	0	0	0	0.602078	0	0	-0.315617	0	0	0	0.504069	0	0.00634588	0	0	0	0	-0.767353	0.513953	0
chr8:40457107-40464935:(myl7)	-0.248587	0.639204	-0.0100464	0	0	0	0	0	0	0.463137	0	0	0	0.602078	0	0	-0.315617	0	0	0	0.504069	0	0.00634588	0	0	0	0	-0.767353	0.513953	0
chr20:54312970-54314820:(zgc:152728)	0	0	0	0	0	0	0	0	0	0	0	0.478156	0	0	0	0.536734	0	0.430964	0	0	0.599044	0	0	0	0.589085	0	0	0.707834	0	0
chr20:54312970-54314820:(zp2)	0	0	0	0	0	0	0	0	0	0	0	0.478156	0	0	0	0.536734	0	0.430964	0	0	0.599044	0	0	0	0.589085	0	0	0.707834	0	0
chr20:54312970-54314820:(zp2.5)	0	0	0	0	0	0	0	0	0	0	0	0.478156	0	0	0	0.536734	0	0.430964	0	0	0.599044	0	0	0	0.589085	0	0	0.707834	0	0
chr17:2580539-2584416:(zp3.2)	0.0736324	0	-0.54516	0	0	0	0	0	0	0	0	0	0.494994	0	0	0	0	0	0	-0.0335462	0	0	0	0	0	0	0	-0.700406	0.539508	0
chr17:2580539-2584416:(zp3)	0.0736324	0	-0.54516	0	0	0	0	0	0	0	0	0	0.494994	0	0	0	0	0	0	-0.0335462	0	0	0	0	0	0	0	-0.700406	0.539508	0
chr12:20339469-20340543:(zgc:110736)	0	0	0	0	0	0	0	0	0	0	0	0	0	0	0	0	0	0	0	0	0	0	0	2.10634	0	0	0	0	0	0
chr12:20339469-20340543:(hbbe3)	0	0	0	0	0	0	0	0	0	0	0	0	0	0	0	0	0	0	0	0	0	0	0	2.10634	0	0	0	0	0	0
chr3:55120372-55121066:(HBA2r)	0	0	0	0	0	0	0	0	0	0	0	0	0	0	0	0	0	0	0	0	0	0	0.297157	2.07493	0	0	0	0	0	0
chr3:55120372-55121066:(HBAA1)	0	0	0	0	0	0	0	0	0	0	0	0	0	0	0	0	0	0	0	0	0	0	0.297157	2.07493	0	0	0	0	0	0
chr3:55120372-55121066:(SI:dZ118J2.10)	0	0	0	0	0	0	0	0	0	0	0	0	0	0	0	0	0	0	0	0	0	0	0.297157	2.07493	0	0	0	0	0	0
chr3:55120372-55121066:(SI:dZ118J2.8)	0	0	0	0	0	0	0	0	0	0	0	0	0	0	0	0	0	0	0	0	0	0	0.297157	2.07493	0	0	0	0	0	0
chr3:55120372-55121066:(dZ118J2.6)	0	0	0	0	0	0	0	0	0	0	0	0	0	0	0	0	0	0	0	0	0	0	0.297157	2.07493	0	0	0	0	0	0
chr3:55120372-55121066:(hba2)	0	0	0	0	0	0	0	0	0	0	0	0	0	0	0	0	0	0	0	0	0	0	0.297157	2.07493	0	0	0	0	0	0
chr3:55120372-55121066:(hbae1)	0	0	0	0	0	0	0	0	0	0	0	0	0	0	0	0	0	0	0	0	0	0	0.297157	2.07493	0	0	0	0	0	0
chr3:55120372-55121066:(si:by119c3.1)	0	0	0	0	0	0	0	0	0	0	0	0	0	0	0	0	0	0	0	0	0	0	0.297157	2.07493	0	0	0	0	0	0
chr3:55120372-55121066:(si:by119c3.3)	0	0	0	0	0	0	0	0	0	0	0	0	0	0	0	0	0	0	0	0	0	0	0.297157	2.07493	0	0	0	0	0	0
chr3:55120372-55121066:(si:xx-119c3.3)	0	0	0	0	0	0	0	0	0	0	0	0	0	0	0	0	0	0	0	0	0	0	0.297157	2.07493	0	0	0	0	0	0
chr3:55120372-55121066:(wu:fa12a11)	0	0	0	0	0	0	0	0	0	0	0	0	0	0	0	0	0	0	0	0	0	0	0.297157	2.07493	0	0	0	0	0	0
chr3:55120372-55121066:(wu:fb74f06)	0	0	0	0	0	0	0	0	0	0	0	0	0	0	0	0	0	0	0	0	0	0	0.297157	2.07493	0	0	0	0	0	0
chr3:55120372-55121066:(zgc:86936)	0	0	0	0	0	0	0	0	0	0	0	0	0	0	0	0	0	0	0	0	0	0	0.297157	2.07493	0	0	0	0	0	0
chr3:55120372-55121066:(hbae1.1)	0	0	0	0	0	0	0	0	0	0	0	0	0	0	0	0	0	0	0	0	0	0	0.297157	2.07493	0	0	0	0	0	0
chr9:30263190-30264415:(g12)	0	1.53207	0	0	0	0	0	0	0	0	0	0	1.32092	0	0	0	0.975194	0	0	0	0	0	0.422095	0	0	0	0	0	0	0
chr9:30263190-30264415:(wu:fj32f05)	0	1.53207	0	0	0	0	0	0	0	0	0	0	1.32092	0	0	0	0.975194	0	0	0	0	0	0.422095	0	0	0	0	0	0	0
chr9:30263190-30264415:(mid1ip1a)	0	1.53207	0	0	0	0	0	0	0	0	0	0	1.32092	0	0	0	0.975194	0	0	0	0	0	0.422095	0	0	0	0	0	0	0
chr3:55146592-55147767:(fb57a06)	0	0	0	0	0	0	0	0	0	0	0	0	0	0	0	0.141505	0	0	0	0	0	0	0	2.05266	0	0	0	0	0	0
chr3:55146592-55147767:(globin)	0	0	0	0	0	0	0	0	0	0	0	0	0	0	0	0.141505	0	0	0	0	0	0	0	2.05266	0	0	0	0	0	0
chr3:55146592-55147767:(si:by119c3.4)	0	0	0	0	0	0	0	0	0	0	0	0	0	0	0	0.141505	0	0	0	0	0	0	0	2.05266	0	0	0	0	0	0
chr3:55146592-55147767:(wu:fb57a06)	0	0	0	0	0	0	0	0	0	0	0	0	0	0	0	0.141505	0	0	0	0	0	0	0	2.05266	0	0	0	0	0	0
chr3:55146592-55147767:(zgc:86867)	0	0	0	0	0	0	0	0	0	0	0	0	0	0	0	0.141505	0	0	0	0	0	0	0	2.05266	0	0	0	0	0	0
chr3:55146592-55147767:(hbae3)	0	0	0	0	0	0	0	0	0	0	0	0	0	0	0	0.141505	0	0	0	0	0	0	0	2.05266	0	0	0	0	0	0
chr17:35878547-35881807:(cb237)	0	0.715294	0	0	0	0	0	0	0	0.0621062	0	1.19963	0	0	0	0.445298	0.459444	0.780056	1.19631	0	0	0	0.082436	0	0	0	0	-0.691263	0	0
chr17:35878547-35881807:(id:ibd2104)	0	0.715294	0	0	0	0	0	0	0	0.0621062	0	1.19963	0	0	0	0.445298	0.459444	0.780056	1.19631	0	0	0	0.082436	0	0	0	0	-0.691263	0	0
chr17:35878547-35881807:(wu:fb16g02)	0	0.715294	0	0	0	0	0	0	0	0.0621062	0	1.19963	0	0	0	0.445298	0.459444	0.780056	1.19631	0	0	0	0.082436	0	0	0	0	-0.691263	0	0
chr17:35878547-35881807:(zgc:136533)	0	0.715294	0	0	0	0	0	0	0	0.0621062	0	1.19963	0	0	0	0.445298	0.459444	0.780056	1.19631	0	0	0	0.082436	0	0	0	0	-0.691263	0	0
chr17:35878547-35881807:(sox11a)	0	0.715294	0	0	0	0	0	0	0	0.0621062	0	1.19963	0	0	0	0.445298	0.459444	0.780056	1.19631	0	0	0	0.082436	0	0	0	0	-0.691263	0	0
chr20:30032636-30035292:(fc90d10)	0	0	0	0	0.938794	0	0	0	0	0	0	0.86655	0	0	0	0.559374	0	0.98569	1.40195	0	0	0	0.267867	0	0	0	0	0	0	0
chr20:30032636-30035292:(wu:fb53e02)	0	0	0	0	0.938794	0	0	0	0	0	0	0.86655	0	0	0	0.559374	0	0.98569	1.40195	0	0	0	0.267867	0	0	0	0	0	0	0
chr20:30032636-30035292:(wu:fc90d10)	0	0	0	0	0.938794	0	0	0	0	0	0	0.86655	0	0	0	0.559374	0	0.98569	1.40195	0	0	0	0.267867	0	0	0	0	0	0	0
chr20:30032636-30035292:(sox11b)	0	0	0	0	0.938794	0	0	0	0	0	0	0.86655	0	0	0	0.559374	0	0.98569	1.40195	0	0	0	0.267867	0	0	0	0	0	0	0
chr23:35918530-35963734:(NR1B3)	-0.71458	0	0	0	0	0	0.636154	1.04576	0.514828	0.395084	0	0.968339	0	0	0	-0.342298	-0.38367	-0.209186	-0.0939604	-0.469576	0	0.687025	0.181331	0	0	0	1.17575	-0.0224928	0	-0.021349
chr23:35918530-35963734:(etID309710.23)	-0.71458	0	0	0	0	0	0.636154	1.04576	0.514828	0.395084	0	0.968339	0	0	0	-0.342298	-0.38367	-0.209186	-0.0939604	-0.469576	0	0.687025	0.181331	0	0	0	1.17575	-0.0224928	0	-0.021349
chr23:35918530-35963734:(etID33387.23)	-0.71458	0	0	0	0	0	0.636154	1.04576	0.514828	0.395084	0	0.968339	0	0	0	-0.342298	-0.38367	-0.209186	-0.0939604	-0.469576	0	0.687025	0.181331	0	0	0	1.17575	-0.0224928	0	-0.021349
chr23:35918530-35963734:(rarg)	-0.71458	0	0	0	0	0	0.636154	1.04576	0.514828	0.395084	0	0.968339	0	0	0	-0.342298	-0.38367	-0.209186	-0.0939604	-0.469576	0	0.687025	0.181331	0	0	0	1.17575	-0.0224928	0	-0.021349
chr23:35918530-35963734:(rarg2)	-0.71458	0	0	0	0	0	0.636154	1.04576	0.514828	0.395084	0	0.968339	0	0	0	-0.342298	-0.38367	-0.209186	-0.0939604	-0.469576	0	0.687025	0.181331	0	0	0	1.17575	-0.0224928	0	-0.021349
chr23:35918530-35963734:(wu:fb01e02)	-0.71458	0	0	0	0	0	0.636154	1.04576	0.514828	0.395084	0	0.968339	0	0	0	-0.342298	-0.38367	-0.209186	-0.0939604	-0.469576	0	0.687025	0.181331	0	0	0	1.17575	-0.0224928	0	-0.021349
chr23:35918530-35963734:(wu:fb01f03)	-0.71458	0	0	0	0	0	0.636154	1.04576	0.514828	0.395084	0	0.968339	0	0	0	-0.342298	-0.38367	-0.209186	-0.0939604	-0.469576	0	0.687025	0.181331	0	0	0	1.17575	-0.0224928	0	-0.021349
chr23:35918530-35963734:(wu:fc35a09)	-0.71458	0	0	0	0	0	0.636154	1.04576	0.514828	0.395084	0	0.968339	0	0	0	-0.342298	-0.38367	-0.209186	-0.0939604	-0.469576	0	0.687025	0.181331	0	0	0	1.17575	-0.0224928	0	-0.021349
chr23:35918530-35963734:(rarga)	-0.71458	0	0	0	0	0	0.636154	1.04576	0.514828	0.395084	0	0.968339	0	0	0	-0.342298	-0.38367	-0.209186	-0.0939604	-0.469576	0	0.687025	0.181331	0	0	0	1.17575	-0.0224928	0	-0.021349
chr19:17518061-17658173:(NR1A2)	0.248369	0	-0.893302	0	-0.205983	0	-0.0163207	0	0	0.00585024	0	0	0	0	0	-0.95338	0.0721945	0	0	0.172598	-0.555278	-0.304268	-0.354031	0	0	0.546511	0	0.0541137	0.237123	0
chr19:17518061-17658173:(TR-beta)	0.248369	0	-0.893302	0	-0.205983	0	-0.0163207	0	0	0.00585024	0	0	0	0	0	-0.95338	0.0721945	0	0	0.172598	-0.555278	-0.304268	-0.354031	0	0	0.546511	0	0.0541137	0.237123	0
chr19:17518061-17658173:(TR[b]1)	0.248369	0	-0.893302	0	-0.205983	0	-0.0163207	0	0	0.00585024	0	0	0	0	0	-0.95338	0.0721945	0	0	0.172598	-0.555278	-0.304268	-0.354031	0	0	0.546511	0	0.0541137	0.237123	0
chr19:17518061-17658173:(fj24f03)	0.248369	0	-0.893302	0	-0.205983	0	-0.0163207	0	0	0.00585024	0	0	0	0	0	-0.95338	0.0721945	0	0	0.172598	-0.555278	-0.304268	-0.354031	0	0	0.546511	0	0.0541137	0.237123	0
chr19:17518061-17658173:(trb)	0.248369	0	-0.893302	0	-0.205983	0	-0.0163207	0	0	0.00585024	0	0	0	0	0	-0.95338	0.0721945	0	0	0.172598	-0.555278	-0.304268	-0.354031	0	0	0.546511	0	0.0541137	0.237123	0
chr19:17518061-17658173:(wu:fj24f03)	0.248369	0	-0.893302	0	-0.205983	0	-0.0163207	0	0	0.00585024	0	0	0	0	0	-0.95338	0.0721945	0	0	0.172598	-0.555278	-0.304268	-0.354031	0	0	0.546511	0	0.0541137	0.237123	0
chr19:17518061-17658173:(thrb)	0.248369	0	-0.893302	0	-0.205983	0	-0.0163207	0	0	0.00585024	0	0	0	0	0	-0.95338	0.0721945	0	0	0.172598	-0.555278	-0.304268	-0.354031	0	0	0.546511	0	0.0541137	0.237123	0
chr15:47161917-47176147:(cb310)	0.159653	0	0	0	0	0	0	0	0	0	0	0	0	0	0	0	0	0	0	0.479291	0	0	0.210466	0	0	0	0	0.281865	0.128978	0
chr15:47161917-47176147:(gap)	0.159653	0	0	0	0	0	0	0	0	0	0	0	0	0	0	0	0	0	0	0.479291	0	0	0.210466	0	0	0	0	0.281865	0.128978	0
chr15:47161917-47176147:(gap43)	0.159653	0	0	0	0	0	0	0	0	0	0	0	0	0	0	0	0	0	0	0.479291	0	0	0.210466	0	0	0	0	0.281865	0.128978	0
chr17:50564103-50586132:(bmp-4)	-0.350637	0	-0.191277	0	0	0	0.481584	0	0	0.950913	0	0	0	0	0	0.447615	0.845575	0	0	0	0	0	0	0	0	0	0	0	0	0
chr17:50564103-50586132:(zbmp-4)	-0.350637	0	-0.191277	0	0	0	0.481584	0	0	0.950913	0	0	0	0	0	0.447615	0.845575	0	0	0	0	0	0	0	0	0	0	0	0	0
chr17:50564103-50586132:(zgc:100779)	-0.350637	0	-0.191277	0	0	0	0.481584	0	0	0.950913	0	0	0	0	0	0.447615	0.845575	0	0	0	0	0	0	0	0	0	0	0	0	0
chr17:50564103-50586132:(bmp4)	-0.350637	0	-0.191277	0	0	0	0.481584	0	0	0.950913	0	0	0	0	0	0.447615	0.845575	0	0	0	0	0	0	0	0	0	0	0	0	0
chr2:41524267-41543755:(acvr1)	0.239964	0	0	0	0	0	0	0	0	0	0	0	0	0	0	0.451667	0	0	0	-0.0793037	0	0	-0.148556	0	0	0	0	0.191688	0.0958101	0
chr2:41524267-41543755:(alk2)	0.239964	0	0	0	0	0	0	0	0	0	0	0	0	0	0	0.451667	0	0	0	-0.0793037	0	0	-0.148556	0	0	0	0	0.191688	0.0958101	0
chr2:41524267-41543755:(alk8)	0.239964	0	0	0	0	0	0	0	0	0	0	0	0	0	0	0.451667	0	0	0	-0.0793037	0	0	-0.148556	0	0	0	0	0.191688	0.0958101	0
chr2:41524267-41543755:(alk8sum)	0.239964	0	0	0	0	0	0	0	0	0	0	0	0	0	0	0.451667	0	0	0	-0.0793037	0	0	-0.148556	0	0	0	0	0.191688	0.0958101	0
chr2:41524267-41543755:(etID124543.2)	0.239964	0	0	0	0	0	0	0	0	0	0	0	0	0	0	0.451667	0	0	0	-0.0793037	0	0	-0.148556	0	0	0	0	0.191688	0.0958101	0
chr2:41524267-41543755:(fk50h05)	0.239964	0	0	0	0	0	0	0	0	0	0	0	0	0	0	0.451667	0	0	0	-0.0793037	0	0	-0.148556	0	0	0	0	0.191688	0.0958101	0
chr2:41524267-41543755:(laf)	0.239964	0	0	0	0	0	0	0	0	0	0	0	0	0	0	0.451667	0	0	0	-0.0793037	0	0	-0.148556	0	0	0	0	0.191688	0.0958101	0
chr2:41524267-41543755:(lost-a-fin)	0.239964	0	0	0	0	0	0	0	0	0	0	0	0	0	0	0.451667	0	0	0	-0.0793037	0	0	-0.148556	0	0	0	0	0.191688	0.0958101	0
chr2:41524267-41543755:(mfn)	0.239964	0	0	0	0	0	0	0	0	0	0	0	0	0	0	0.451667	0	0	0	-0.0793037	0	0	-0.148556	0	0	0	0	0.191688	0.0958101	0
chr2:41524267-41543755:(wu:fk50h05)	0.239964	0	0	0	0	0	0	0	0	0	0	0	0	0	0	0.451667	0	0	0	-0.0793037	0	0	-0.148556	0	0	0	0	0.191688	0.0958101	0
chr2:41524267-41543755:(acvr1l)	0.239964	0	0	0	0	0	0	0	0	0	0	0	0	0	0	0.451667	0	0	0	-0.0793037	0	0	-0.148556	0	0	0	0	0.191688	0.0958101	0
chr2:24256521-24269913:(mg:cb02g011)	0.316979	0	0.58876	0	0	0	0	0	0	0	0	0	0	0	0	0	0	0	0	-0.17838	0.426182	0	0	0	0	0	0	-0.368118	0.148002	0
chr2:24256521-24269913:(smyhc3)	0.316979	0	0.58876	0	0	0	0	0	0	0	0	0	0	0	0	0	0	0	0	-0.17838	0.426182	0	0	0	0	0	0	-0.368118	0.148002	0
chr2:24256521-24269913:(vmhc)	0.316979	0	0.58876	0	0	0	0	0	0	0	0	0	0	0	0	0	0	0	0	-0.17838	0.426182	0	0	0	0	0	0	-0.368118	0.148002	0
chr2:24256521-24269913:(myh7)	0.316979	0	0.58876	0	0	0	0	0	0	0	0	0	0	0	0	0	0	0	0	-0.17838	0.426182	0	0	0	0	0	0	-0.368118	0.148002	0
chr2:27555942-27575699:(wu:fc43e09)	-0.630733	0	0	0	0	0	-0.196452	0	0	0	0	0	0	0	0	-0.832481	0	0.739963	0.114826	-0.56182	0	0	0.6242	1.76606	0	0	0	0.0723501	0	0.664559
chr2:27555942-27575699:(urod)	-0.630733	0	0	0	0	0	-0.196452	0	0	0	0	0	0	0	0	-0.832481	0	0.739963	0.114826	-0.56182	0	0	0.6242	1.76606	0	0	0	0.0723501	0	0.664559
chr18:48428757-48487868:(cb855)	-0.0390381	0	0	0	0	0	0.872364	0	0	0.462226	0	0	0	0	0	0	-0.166766	-0.594342	0	0.0203292	0	1.38105	-0.0489232	0.205973	0	0.948529	0	-0.106619	-0.0264058	0
chr18:48428757-48487868:(fli)	-0.0390381	0	0	0	0	0	0.872364	0	0	0.462226	0	0	0	0	0	0	-0.166766	-0.594342	0	0.0203292	0	1.38105	-0.0489232	0.205973	0	0.948529	0	-0.106619	-0.0264058	0
chr18:48428757-48487868:(fli-1)	-0.0390381	0	0	0	0	0	0.872364	0	0	0.462226	0	0	0	0	0	0	-0.166766	-0.594342	0	0.0203292	0	1.38105	-0.0489232	0.205973	0	0.948529	0	-0.106619	-0.0264058	0
chr18:48428757-48487868:(fli1)	-0.0390381	0	0	0	0	0	0.872364	0	0	0.462226	0	0	0	0	0	0	-0.166766	-0.594342	0	0.0203292	0	1.38105	-0.0489232	0.205973	0	0.948529	0	-0.106619	-0.0264058	0
chr18:48428757-48487868:(wu:fc45b11)	-0.0390381	0	0	0	0	0	0.872364	0	0	0.462226	0	0	0	0	0	0	-0.166766	-0.594342	0	0.0203292	0	1.38105	-0.0489232	0.205973	0	0.948529	0	-0.106619	-0.0264058	0
chr18:48428757-48487868:(fli1a)	-0.0390381	0	0	0	0	0	0.872364	0	0	0.462226	0	0	0	0	0	0	-0.166766	-0.594342	0	0.0203292	0	1.38105	-0.0489232	0.205973	0	0.948529	0	-0.106619	-0.0264058	0
chr11:42633379-42634720:(Anf)	0.111421	0	0	0	0.657069	0	0	0	0	0.789721	0	0.965037	0	0	0	-0.567449	0	0	0	0.24728	0	0	0	0	0	0	0	0.337382	0	0
chr11:42633379-42634720:(danf)	0.111421	0	0	0	0.657069	0	0	0	0	0.789721	0	0.965037	0	0	0	-0.567449	0	0	0	0.24728	0	0	0	0	0	0	0	0.337382	0	0
chr11:42633379-42634720:(zanf)	0.111421	0	0	0	0.657069	0	0	0	0	0.789721	0	0.965037	0	0	0	-0.567449	0	0	0	0.24728	0	0	0	0	0	0	0	0.337382	0	0
chr11:42633379-42634720:(hesx1)	0.111421	0	0	0	0.657069	0	0	0	0	0.789721	0	0.965037	0	0	0	-0.567449	0	0	0	0.24728	0	0	0	0	0	0	0	0.337382	0	0
chr24:37257588-37272116:(ubc9)	-1.04447	0	0.194074	0	0	0	0	-0.284123	0	0	0	-0.0147599	0.456076	0	0	0.486178	0	0	0	0	0	0	0.562648	0	0	0	0	0.582895	0	0
chr24:37257588-37272116:(ube2i)	-1.04447	0	0.194074	0	0	0	0	-0.284123	0	0	0	-0.0147599	0.456076	0	0	0.486178	0	0	0	0	0	0	0.562648	0	0	0	0	0.582895	0	0
chr24:37257588-37272116:(ube2ia)	-1.04447	0	0.194074	0	0	0	0	-0.284123	0	0	0	-0.0147599	0.456076	0	0	0.486178	0	0	0	0	0	0	0.562648	0	0	0	0	0.582895	0	0
chr24:37257588-37272116:(zUbc9)	-1.04447	0	0.194074	0	0	0	0	-0.284123	0	0	0	-0.0147599	0.456076	0	0	0.486178	0	0	0	0	0	0	0.562648	0	0	0	0	0.582895	0	0
chr24:37257588-37272116:(ube2ib)	-1.04447	0	0.194074	0	0	0	0	-0.284123	0	0	0	-0.0147599	0.456076	0	0	0.486178	0	0	0	0	0	0	0.562648	0	0	0	0	0.582895	0	0
chr18:37237714-37241115:(si:dkey-149j18.3)	0	0	0	0	0	0	0	0.724831	0	0	0	0.994195	0	0	1.25474	0.349005	0	0	0	0	0	0	0.249384	0	0	0	0	0.600624	0	0
chr18:37237714-37241115:(six9)	0	0	0	0	0	0	0	0.724831	0	0	0	0.994195	0	0	1.25474	0.349005	0	0	0	0	0	0	0.249384	0	0	0	0	0.600624	0	0
chr7:7401693-7420186:(six7)	0.209567	1.19427	-0.278892	0	0	0	0	0	0	0	0	0	0	0	0	0	0.385575	0	0	-0.84646	0	0.611172	-0.438591	0	0	0	0	0.0887405	0.313931	0
chr2:2290149-2451181:(pthr1)	0.231951	0	-0.145071	-0.419606	0	0	0.328218	0	0	0.475327	0	0	0	0	0	-1.4839	0	0	0	0.0539301	0	-0.0566399	-1.1064	-0.152536	-0.0165791	0.19208	0	-0.880101	0.320442	0
chr2:2290149-2451181:(zPTH1R)	0.231951	0	-0.145071	-0.419606	0	0	0.328218	0	0	0.475327	0	0	0	0	0	-1.4839	0	0	0	0.0539301	0	-0.0566399	-1.1064	-0.152536	-0.0165791	0.19208	0	-0.880101	0.320442	0
chr2:2290149-2451181:(pth1ra)	0.231951	0	-0.145071	-0.419606	0	0	0.328218	0	0	0.475327	0	0	0	0	0	-1.4839	0	0	0	0.0539301	0	-0.0566399	-1.1064	-0.152536	-0.0165791	0.19208	0	-0.880101	0.320442	0
chr1:31943017-31979539:(anosmin-1a)	-0.14233	0	-0.0757252	0	0	0	0	-0.49593	0	0.279359	0	0	0	0	0	0	0	-0.148819	0	0.59079	0.371443	0.446362	0	0	0	0	0	-0.77504	0.205237	0.516139
chr1:31943017-31979539:(kal1.1)	-0.14233	0	-0.0757252	0	0	0	0	-0.49593	0	0.279359	0	0	0	0	0	0	0	-0.148819	0	0.59079	0.371443	0.446362	0	0	0	0	0	-0.77504	0.205237	0.516139
chr1:31943017-31979539:(kal1a)	-0.14233	0	-0.0757252	0	0	0	0	-0.49593	0	0.279359	0	0	0	0	0	0	0	-0.148819	0	0.59079	0.371443	0.446362	0	0	0	0	0	-0.77504	0.205237	0.516139
chr1:31943017-31979539:(wu:fl91z45)	-0.14233	0	-0.0757252	0	0	0	0	-0.49593	0	0.279359	0	0	0	0	0	0	0	-0.148819	0	0.59079	0.371443	0.446362	0	0	0	0	0	-0.77504	0.205237	0.516139
chr1:31943017-31979539:(anos1a)	-0.14233	0	-0.0757252	0	0	0	0	-0.49593	0	0.279359	0	0	0	0	0	0	0	-0.148819	0	0.59079	0.371443	0.446362	0	0	0	0	0	-0.77504	0.205237	0.516139
chr17:4227274-4231388:(bmp2)	-0.287505	0	0	0	0	0	0.021837	0	0	0.220099	0	0	0	0	0	-0.614192	0.520527	0	0	0	0.562061	0	0	0	0	0	0	0	0.558581	0
chr17:4227274-4231388:(wu:fc59d09)	-0.287505	0	0	0	0	0	0.021837	0	0	0.220099	0	0	0	0	0	-0.614192	0.520527	0	0	0	0.562061	0	0	0	0	0	0	0	0.558581	0
chr17:4227274-4231388:(bmp2a)	-0.287505	0	0	0	0	0	0.021837	0	0	0.220099	0	0	0	0	0	-0.614192	0.520527	0	0	0	0.562061	0	0	0	0	0	0	0	0.558581	0
chr23:28582865-28681775:(L1.2)	0.0754458	0	-0.941286	-0.539127	0	0.617313	0	-0.215363	0	0	0	0	0	0	0.256557	-0.603424	0	0.936228	0.122034	0.606756	0	0	-0.924894	0	0	0	0	-0.552465	-1.33374	1.16468
chr23:28582865-28681775:(NCAM-L1.2)	0.0754458	0	-0.941286	-0.539127	0	0.617313	0	-0.215363	0	0	0	0	0	0	0.256557	-0.603424	0	0.936228	0.122034	0.606756	0	0	-0.924894	0	0	0	0	-0.552465	-1.33374	1.16468
chr23:28582865-28681775:(nadl1.2)	0.0754458	0	-0.941286	-0.539127	0	0.617313	0	-0.215363	0	0	0	0	0	0	0.256557	-0.603424	0	0.936228	0.122034	0.606756	0	0	-0.924894	0	0	0	0	-0.552465	-1.33374	1.16468
chr23:28582865-28681775:(sb:eu320)	0.0754458	0	-0.941286	-0.539127	0	0.617313	0	-0.215363	0	0	0	0	0	0	0.256557	-0.603424	0	0.936228	0.122034	0.606756	0	0	-0.924894	0	0	0	0	-0.552465	-1.33374	1.16468
chr23:28582865-28681775:(sb:eu917)	0.0754458	0	-0.941286	-0.539127	0	0.617313	0	-0.215363	0	0	0	0	0	0	0.256557	-0.603424	0	0.936228	0.122034	0.606756	0	0	-0.924894	0	0	0	0	-0.552465	-1.33374	1.16468
chr23:28582865-28681775:(wu:fq26g05)	0.0754458	0	-0.941286	-0.539127	0	0.617313	0	-0.215363	0	0	0	0	0	0	0.256557	-0.603424	0	0.936228	0.122034	0.606756	0	0	-0.924894	0	0	0	0	-0.552465	-1.33374	1.16468
chr23:28582865-28681775:(l1cama)	0.0754458	0	-0.941286	-0.539127	0	0.617313	0	-0.215363	0	0	0	0	0	0	0.256557	-0.603424	0	0.936228	0.122034	0.606756	0	0	-0.924894	0	0	0	0	-0.552465	-1.33374	1.16468
chr12:25600750-25603341:(SIX3)	0	0	0.172294	0.954664	2.11488	0	0	0	0	0	0.911899	0	0	0.687508	0	0	0	0	0	0	0	0	-0.209254	0	0	0	0	-0.380893	0	0
chr12:25600750-25603341:(cb347)	0	0	0.172294	0.954664	2.11488	0	0	0	0	0	0.911899	0	0	0.687508	0	0	0	0	0	0	0	0	-0.209254	0	0	0	0	-0.380893	0	0
chr12:25600750-25603341:(six3.2)	0	0	0.172294	0.954664	2.11488	0	0	0	0	0	0.911899	0	0	0.687508	0	0	0	0	0	0	0	0	-0.209254	0	0	0	0	-0.380893	0	0
chr12:25600750-25603341:(six6)	0	0	0.172294	0.954664	2.11488	0	0	0	0	0	0.911899	0	0	0.687508	0	0	0	0	0	0	0	0	-0.209254	0	0	0	0	-0.380893	0	0
chr12:25600750-25603341:(six3b)	0	0	0.172294	0.954664	2.11488	0	0	0	0	0	0.911899	0	0	0.687508	0	0	0	0	0	0	0	0	-0.209254	0	0	0	0	-0.380893	0	0
chr20:30922595-30931139:(fb10a06)	0	0	0.326896	0	0	0	0	0.274668	0	0	0.811229	0.845061	0	0	0	0.215666	0	0	0	-0.240672	0	0	0.690076	0	0	0	0	0.47268	0	0
chr20:30922595-30931139:(fb53f08)	0	0	0.326896	0	0	0	0	0.274668	0	0	0.811229	0.845061	0	0	0	0.215666	0	0	0	-0.240672	0	0	0.690076	0	0	0	0	0.47268	0	0
chr20:30922595-30931139:(wu:fb10a06)	0	0	0.326896	0	0	0	0	0.274668	0	0	0.811229	0.845061	0	0	0	0.215666	0	0	0	-0.240672	0	0	0.690076	0	0	0	0	0.47268	0	0
chr20:30922595-30931139:(wu:fb53f08)	0	0	0.326896	0	0	0	0	0.274668	0	0	0.811229	0.845061	0	0	0	0.215666	0	0	0	-0.240672	0	0	0.690076	0	0	0	0	0.47268	0	0
chr20:30922595-30931139:(acat2)	0	0	0.326896	0	0	0	0	0.274668	0	0	0.811229	0.845061	0	0	0	0.215666	0	0	0	-0.240672	0	0	0.690076	0	0	0	0	0.47268	0	0
chr5:23607625-23619914:(zgc:153915)	-0.711252	0	0.226258	0.0263573	0	0	0	0	0	0.319231	0	0	0.731299	0	0	-0.259788	0	0	0	-0.767278	0.615435	0.690353	0.594833	0	0	0	0	0.490141	-0.592165	0
chr5:23607625-23619914:(mtmr2)	-0.711252	0	0.226258	0.0263573	0	0	0	0	0	0.319231	0	0	0.731299	0	0	-0.259788	0	0	0	-0.767278	0.615435	0.690353	0.594833	0	0	0	0	0.490141	-0.592165	0
chr21:33459562-33463893:(Iclp-2)	0.256563	0	0.487278	0	0	0	0	0	0	0	0	0	0	0	0	0	-0.257625	0	0	0	0	0.512041	0.541459	0	0	0	0	0.332032	-0.247599	0
chr21:33459562-33463893:(cd74)	0.256563	0	0.487278	0	0	0	0	0	0	0	0	0	0	0	0	0	-0.257625	0	0	0	0	0.512041	0.541459	0	0	0	0	0.332032	-0.247599	0
chr21:33459562-33463893:(iclp2)	0.256563	0	0.487278	0	0	0	0	0	0	0	0	0	0	0	0	0	-0.257625	0	0	0	0	0.512041	0.541459	0	0	0	0	0.332032	-0.247599	0
chr21:33459562-33463893:(zgc:123161)	0.256563	0	0.487278	0	0	0	0	0	0	0	0	0	0	0	0	0	-0.257625	0	0	0	0	0.512041	0.541459	0	0	0	0	0.332032	-0.247599	0
chr21:33459562-33463893:(cd74b)	0.256563	0	0.487278	0	0	0	0	0	0	0	0	0	0	0	0	0	-0.257625	0	0	0	0	0.512041	0.541459	0	0	0	0	0.332032	-0.247599	0
chr3:31792556-31804481:(cb345)	0	0	0	0.334121	0	1.49056	0	1.21719	0.825919	0	0	0.325188	0	0	2.00487	-0.730176	0	-0.199124	1.06223	0	0	0	0	0	0	0	0.787871	0	0	0
chr3:31792556-31804481:(etID36982.3)	0	0	0	0.334121	0	1.49056	0	1.21719	0.825919	0	0	0.325188	0	0	2.00487	-0.730176	0	-0.199124	1.06223	0	0	0	0	0	0	0	0.787871	0	0	0
chr3:31792556-31804481:(gfapl)	0	0	0	0.334121	0	1.49056	0	1.21719	0.825919	0	0	0.325188	0	0	2.00487	-0.730176	0	-0.199124	1.06223	0	0	0	0	0	0	0	0.787871	0	0	0
chr3:31792556-31804481:(wu:fb34h11)	0	0	0	0.334121	0	1.49056	0	1.21719	0.825919	0	0	0.325188	0	0	2.00487	-0.730176	0	-0.199124	1.06223	0	0	0	0	0	0	0	0.787871	0	0	0
chr3:31792556-31804481:(wu:fk42c12)	0	0	0	0.334121	0	1.49056	0	1.21719	0.825919	0	0	0.325188	0	0	2.00487	-0.730176	0	-0.199124	1.06223	0	0	0	0	0	0	0	0.787871	0	0	0
chr3:31792556-31804481:(xx:af506734)	0	0	0	0.334121	0	1.49056	0	1.21719	0.825919	0	0	0.325188	0	0	2.00487	-0.730176	0	-0.199124	1.06223	0	0	0	0	0	0	0	0.787871	0	0	0
chr3:31792556-31804481:(zgc:110485)	0	0	0	0.334121	0	1.49056	0	1.21719	0.825919	0	0	0.325188	0	0	2.00487	-0.730176	0	-0.199124	1.06223	0	0	0	0	0	0	0	0.787871	0	0	0
chr3:31792556-31804481:(gfap)	0	0	0	0.334121	0	1.49056	0	1.21719	0.825919	0	0	0.325188	0	0	2.00487	-0.730176	0	-0.199124	1.06223	0	0	0	0	0	0	0	0.787871	0	0	0
chr12:13319439-13331961:(unp309)	0.127215	0	-0.206341	0	0	0	0	0	0	0	0	0	0	0.530722	0	0.0346109	0.0901488	0.0885417	0	0	0	0	0.23602	0.286796	0	0	0	0.48351	-0.0345237	0
chr12:13319439-13331961:(psme2)	0.127215	0	-0.206341	0	0	0	0	0	0	0	0	0	0	0.530722	0	0.0346109	0.0901488	0.0885417	0	0	0	0	0.23602	0.286796	0	0	0	0.48351	-0.0345237	0
chr9:29122043-29321641:(pthr2)	0.544568	0	0	0	0	0	-0.32936	-0.605357	0	0	0	0	0	0	0	-0.526056	-0.608821	-1.0364	0	0.00424236	0.210864	-0.140186	-0.712828	0	-0.100125	0	0	-0.247644	0.0592163	-0.54753
chr9:29122043-29321641:(zgc:123155)	0.544568	0	0	0	0	0	-0.32936	-0.605357	0	0	0	0	0	0	0	-0.526056	-0.608821	-1.0364	0	0.00424236	0.210864	-0.140186	-0.712828	0	-0.100125	0	0	-0.247644	0.0592163	-0.54753
chr9:29122043-29321641:(pth2r)	0.544568	0	0	0	0	0	-0.32936	-0.605357	0	0	0	0	0	0	0	-0.526056	-0.608821	-1.0364	0	0.00424236	0.210864	-0.140186	-0.712828	0	-0.100125	0	0	-0.247644	0.0592163	-0.54753
chr12:9257457-9294806:(pthr3)	0.0372032	0	0.302073	-0.225187	0	0	0.425726	0	0	0.213814	0	0	0	0.285808	0	0	0	0	0	0.157268	0.187799	0.137779	0	0	0	0.988558	0	0.278105	-0.174702	0.730434
chr12:9257457-9294806:(zPTH3R)	0.0372032	0	0.302073	-0.225187	0	0	0.425726	0	0	0.213814	0	0	0	0.285808	0	0	0	0	0	0.157268	0.187799	0.137779	0	0	0	0.988558	0	0.278105	-0.174702	0.730434
chr12:9257457-9294806:(pth1rb)	0.0372032	0	0.302073	-0.225187	0	0	0.425726	0	0	0.213814	0	0	0	0.285808	0	0	0	0	0	0.157268	0.187799	0.137779	0	0	0	0.988558	0	0.278105	-0.174702	0.730434
chr22:38824033-38913871:(anosmin-1b)	-0.696693	0	0.115878	-0.503152	0	0	0.2727	-0.781448	0.766798	0.883143	0	-0.0349633	-0.643308	0.609903	0	0.432551	-0.1317	0	-0.319112	0	0	0	0.366354	0	0	0.807504	0	0.000140279	-1.12167	0
chr22:38824033-38913871:(kal1.2)	-0.696693	0	0.115878	-0.503152	0	0	0.2727	-0.781448	0.766798	0.883143	0	-0.0349633	-0.643308	0.609903	0	0.432551	-0.1317	0	-0.319112	0	0	0	0.366354	0	0	0.807504	0	0.000140279	-1.12167	0
chr22:38824033-38913871:(kal1b)	-0.696693	0	0.115878	-0.503152	0	0	0.2727	-0.781448	0.766798	0.883143	0	-0.0349633	-0.643308	0.609903	0	0.432551	-0.1317	0	-0.319112	0	0	0	0.366354	0	0	0.807504	0	0.000140279	-1.12167	0
chr22:38824033-38913871:(anos1b)	-0.696693	0	0.115878	-0.503152	0	0	0.2727	-0.781448	0.766798	0.883143	0	-0.0349633	-0.643308	0.609903	0	0.432551	-0.1317	0	-0.319112	0	0	0	0.366354	0	0	0.807504	0	0.000140279	-1.12167	0
chr9:9579554-9671244:(GSK-3[b])	-0.704519	0.0371436	0.526196	0.635151	0	0	0	-0.0903034	0	0.229054	0	0	0.303109	0.301048	0	-0.232852	0.228452	0	0	-0.605643	0.203039	0.454049	0.249384	0	0	0.100708	0	-0.193322	0.0835756	0
chr9:9579554-9671244:(GSK3)	-0.704519	0.0371436	0.526196	0.635151	0	0	0	-0.0903034	0	0.229054	0	0	0.303109	0.301048	0	-0.232852	0.228452	0	0	-0.605643	0.203039	0.454049	0.249384	0	0	0.100708	0	-0.193322	0.0835756	0
chr9:9579554-9671244:(fb68h05)	-0.704519	0.0371436	0.526196	0.635151	0	0	0	-0.0903034	0	0.229054	0	0	0.303109	0.301048	0	-0.232852	0.228452	0	0	-0.605643	0.203039	0.454049	0.249384	0	0	0.100708	0	-0.193322	0.0835756	0
chr9:9579554-9671244:(fk80d11)	-0.704519	0.0371436	0.526196	0.635151	0	0	0	-0.0903034	0	0.229054	0	0	0.303109	0.301048	0	-0.232852	0.228452	0	0	-0.605643	0.203039	0.454049	0.249384	0	0	0.100708	0	-0.193322	0.0835756	0
chr9:9579554-9671244:(gsk3b)	-0.704519	0.0371436	0.526196	0.635151	0	0	0	-0.0903034	0	0.229054	0	0	0.303109	0.301048	0	-0.232852	0.228452	0	0	-0.605643	0.203039	0.454049	0.249384	0	0	0.100708	0	-0.193322	0.0835756	0
chr9:9579554-9671244:(wu:fb68h05)	-0.704519	0.0371436	0.526196	0.635151	0	0	0	-0.0903034	0	0.229054	0	0	0.303109	0.301048	0	-0.232852	0.228452	0	0	-0.605643	0.203039	0.454049	0.249384	0	0	0.100708	0	-0.193322	0.0835756	0
chr9:9579554-9671244:(wu:fk80d11)	-0.704519	0.0371436	0.526196	0.635151	0	0	0	-0.0903034	0	0.229054	0	0	0.303109	0.301048	0	-0.232852	0.228452	0	0	-0.605643	0.203039	0.454049	0.249384	0	0	0.100708	0	-0.193322	0.0835756	0
chr9:9579554-9671244:(gsk3ba)	-0.704519	0.0371436	0.526196	0.635151	0	0	0	-0.0903034	0	0.229054	0	0	0.303109	0.301048	0	-0.232852	0.228452	0	0	-0.605643	0.203039	0.454049	0.249384	0	0	0.100708	0	-0.193322	0.0835756	0
chr7:38667114-38678089:(fi20c06)	-0.299739	0	-0.362229	0	0	0	0.611663	0.460604	0	0	0	0.332028	0	0	0	0.318056	0	0	0	0	0.452916	0	0.695556	0.60803	0	0.651616	0	0.411943	0	0
chr7:38667114-38678089:(fj35g12)	-0.299739	0	-0.362229	0	0	0	0.611663	0.460604	0	0	0	0.332028	0	0	0	0.318056	0	0	0	0	0.452916	0	0.695556	0.60803	0	0.651616	0	0.411943	0	0
chr7:38667114-38678089:(wu:fi20c06)	-0.299739	0	-0.362229	0	0	0	0.611663	0.460604	0	0	0	0.332028	0	0	0	0.318056	0	0	0	0	0.452916	0	0.695556	0.60803	0	0.651616	0	0.411943	0	0
chr7:38667114-38678089:(wu:fj35g12)	-0.299739	0	-0.362229	0	0	0	0.611663	0.460604	0	0	0	0.332028	0	0	0	0.318056	0	0	0	0	0.452916	0	0.695556	0.60803	0	0.651616	0	0.411943	0	0
chr7:38667114-38678089:(mtch2)	-0.299739	0	-0.362229	0	0	0	0.611663	0.460604	0	0	0	0.332028	0	0	0	0.318056	0	0	0	0	0.452916	0	0.695556	0.60803	0	0.651616	0	0.411943	0	0
chr23:597559-637345:(L1.1)	0.0224799	0	-0.0980016	0	0	0	0	0	0	0	0	0	0	0	0	0.0760036	0	0.129934	0	0.534656	0	0	-0.148556	0	0	0	0	0.0155972	-0.0568001	0.715711
chr23:597559-637345:(nadl1.1)	0.0224799	0	-0.0980016	0	0	0	0	0	0	0	0	0	0	0	0	0.0760036	0	0.129934	0	0.534656	0	0	-0.148556	0	0	0	0	0.0155972	-0.0568001	0.715711
chr23:597559-637345:(wu:fa30h05)	0.0224799	0	-0.0980016	0	0	0	0	0	0	0	0	0	0	0	0	0.0760036	0	0.129934	0	0.534656	0	0	-0.148556	0	0	0	0	0.0155972	-0.0568001	0.715711
chr23:597559-637345:(l1camb)	0.0224799	0	-0.0980016	0	0	0	0	0	0	0	0	0	0	0	0	0.0760036	0	0.129934	0	0.534656	0	0	-0.148556	0	0	0	0	0.0155972	-0.0568001	0.715711
chr24:23936831-23942614:(arx)	0	0	-0.588194	0.114995	0	0	0	0	0	0	0	0	0	0	0	0.766701	0	0.18381	0	0	0	0	0.683471	0	1.63197	0	0	-0.743441	0	0
chr24:23936831-23942614:(phox2a)	0	0	-0.588194	0.114995	0	0	0	0	0	0	0	0	0	0	0	0.766701	0	0.18381	0	0	0	0	0.683471	0	1.63197	0	0	-0.743441	0	0
chr24:23936831-23942614:(arxa)	0	0	-0.588194	0.114995	0	0	0	0	0	0	0	0	0	0	0	0.766701	0	0.18381	0	0	0	0	0.683471	0	1.63197	0	0	-0.743441	0	0
chr25:9010425-9013963:(rag-2)	-0.57958	0	0	0	0	0	0.0307918	0	0	0.0529628	0	0	0	0	0	-0.304208	-0.24867	-0.0741856	0	0.478337	0	0.520996	0.675353	0	0	0	0	0.0777451	0.103779	0
chr25:9010425-9013963:(zgc:136743)	-0.57958	0	0	0	0	0	0.0307918	0	0	0.0529628	0	0	0	0	0	-0.304208	-0.24867	-0.0741856	0	0.478337	0	0.520996	0.675353	0	0	0	0	0.0777451	0.103779	0
chr25:9010425-9013963:(rag2)	-0.57958	0	0	0	0	0	0.0307918	0	0	0.0529628	0	0	0	0	0	-0.304208	-0.24867	-0.0741856	0	0.478337	0	0.520996	0.675353	0	0	0	0	0.0777451	0.103779	0
chr23:16983363-17004783:(Zmt3)	0	0	-0.311076	0	0	0	0	0.113817	0	0	0	0.98524	0	0	0	0.643086	0	-0.317224	0	0	0.327977	0	0.228195	0	0	0	0	0.48792	0	0
chr23:16983363-17004783:(dnmt3)	0	0	-0.311076	0	0	0	0	0.113817	0	0	0	0.98524	0	0	0	0.643086	0	-0.317224	0	0	0.327977	0	0.228195	0	0	0	0	0.48792	0	0
chr23:16983363-17004783:(wu:fa11d06)	0	0	-0.311076	0	0	0	0	0.113817	0	0	0	0.98524	0	0	0	0.643086	0	-0.317224	0	0	0.327977	0	0.228195	0	0	0	0	0.48792	0	0
chr23:16983363-17004783:(wu:fb73b09)	0	0	-0.311076	0	0	0	0	0.113817	0	0	0	0.98524	0	0	0	0.643086	0	-0.317224	0	0	0.327977	0	0.228195	0	0	0	0	0.48792	0	0
chr23:16983363-17004783:(dnmt3bb.2)	0	0	-0.311076	0	0	0	0	0.113817	0	0	0	0.98524	0	0	0	0.643086	0	-0.317224	0	0	0.327977	0	0.228195	0	0	0	0	0.48792	0	0
chr14:26075857-26094086:(mel1a)	0.209567	0.972418	0.323168	0	0	0	0	0	0	0	0	0	0	0	0	-0.515061	1.09678	0	0	0	0	0	0	0	0	0	0	0	-0.449497	0
chr14:26075857-26094086:(mel1a2)	0.209567	0.972418	0.323168	0	0	0	0	0	0	0	0	0	0	0	0	-0.515061	1.09678	0	0	0	0	0	0	0	0	0	0	0	-0.449497	0
chr14:26075857-26094086:(mtnr1a)	0.209567	0.972418	0.323168	0	0	0	0	0	0	0	0	0	0	0	0	-0.515061	1.09678	0	0	0	0	0	0	0	0	0	0	0	-0.449497	0
chr14:26075857-26094086:(mtnr1al)	0.209567	0.972418	0.323168	0	0	0	0	0	0	0	0	0	0	0	0	-0.515061	1.09678	0	0	0	0	0	0	0	0	0	0	0	-0.449497	0
chr5:22633188-22665856:(mel1c)	-0.446523	0	0.366048	0.114995	0.275216	0	-0.0122428	-0.464331	0	-0.592132	0.549351	0	0	0	0	-0.949302	0	0	0	0.224449	-0.0740791	0	0.273296	0	0	0	0	0.627627	-0.980648	0
chr5:22633188-22665856:(mtnr1c)	-0.446523	0	0.366048	0.114995	0.275216	0	-0.0122428	-0.464331	0	-0.592132	0.549351	0	0	0	0	-0.949302	0	0	0	0.224449	-0.0740791	0	0.273296	0	0	0	0	0.627627	-0.980648	0
chr25:9004619-9008728:(RAG-1)	-0.588535	0.998226	0	0	0	0	0.021837	0	0	0.0440079	0	0	0	0	0	-0.313162	0.441345	-0.0831405	0	0.355439	0	0.512041	0.666398	0	0	0	0	0.0687903	0.00767399	0
chr25:9004619-9008728:(rag1)	-0.588535	0.998226	0	0	0	0	0.021837	0	0	0.0440079	0	0	0	0	0	-0.313162	0.441345	-0.0831405	0	0.355439	0	0.512041	0.666398	0	0	0	0	0.0687903	0.00767399	0
chr16:11242421-11292151:(GSK-3[a])	-0.0698343	0	0.132991	0.167173	0	0	0	0.189907	0	-0.113985	0	0	0.151955	0	0	-0.374245	-0.0176776	0	0	-0.802554	0.404068	0.0530177	0.559557	0	0	0	0	0.555892	-0.92847	0
chr16:11242421-11292151:(gsk3a)	-0.0698343	0	0.132991	0.167173	0	0	0	0.189907	0	-0.113985	0	0	0.151955	0	0	-0.374245	-0.0176776	0	0	-0.802554	0.404068	0.0530177	0.559557	0	0	0	0	0.555892	-0.92847	0
chr16:11242421-11292151:(gsk3ab)	-0.0698343	0	0.132991	0.167173	0	0	0	0.189907	0	-0.113985	0	0	0.151955	0	0	-0.374245	-0.0176776	0	0	-0.802554	0.404068	0.0530177	0.559557	0	0	0	0	0.555892	-0.92847	0
chr19:7120434-7122373:(beta1ia)	-0.250521	0	0	0	0	0	0	0	0	0	0	0	0	0	0	0	0	0	0	0	0	0	0	0	0	0	0	0	0.703199	0
chr19:7120434-7122373:(lmp2)	-0.250521	0	0	0	0	0	0	0	0	0	0	0	0	0	0	0	0	0	0	0	0	0	0	0	0	0	0	0	0.703199	0
chr19:7120434-7122373:(macropain)	-0.250521	0	0	0	0	0	0	0	0	0	0	0	0	0	0	0	0	0	0	0	0	0	0	0	0	0	0	0	0.703199	0
chr19:7120434-7122373:(prosome)	-0.250521	0	0	0	0	0	0	0	0	0	0	0	0	0	0	0	0	0	0	0	0	0	0	0	0	0	0	0	0.703199	0
chr19:7120434-7122373:(psmb9)	-0.250521	0	0	0	0	0	0	0	0	0	0	0	0	0	0	0	0	0	0	0	0	0	0	0	0	0	0	0	0.703199	0
chr19:7120434-7122373:(wu:fa66f04)	-0.250521	0	0	0	0	0	0	0	0	0	0	0	0	0	0	0	0	0	0	0	0	0	0	0	0	0	0	0	0.703199	0
chr19:7120434-7122373:(wu:fj22d05)	-0.250521	0	0	0	0	0	0	0	0	0	0	0	0	0	0	0	0	0	0	0	0	0	0	0	0	0	0	0	0.703199	0
chr19:7120434-7122373:(zgc:91842)	-0.250521	0	0	0	0	0	0	0	0	0	0	0	0	0	0	0	0	0	0	0	0	0	0	0	0	0	0	0	0.703199	0
chr19:7120434-7122373:(psmb9a)	-0.250521	0	0	0	0	0	0	0	0	0	0	0	0	0	0	0	0	0	0	0	0	0	0	0	0	0	0	0	0.703199	0
chr19:7105840-7110580:(beta5ia)	-0.304879	0	0	0	0	0	0	0	0	0	0	0	0	0	0	0	0	0	0	0	0	0	0	0	0	0	0	0	0.708155	0
chr19:7105840-7110580:(lmp7)	-0.304879	0	0	0	0	0	0	0	0	0	0	0	0	0	0	0	0	0	0	0	0	0	0	0	0	0	0	0	0.708155	0
chr19:7105840-7110580:(psmb8)	-0.304879	0	0	0	0	0	0	0	0	0	0	0	0	0	0	0	0	0	0	0	0	0	0	0	0	0	0	0	0.708155	0
chr19:7105840-7110580:(psmb8a)	-0.304879	0	0	0	0	0	0	0	0	0	0	0	0	0	0	0	0	0	0	0	0	0	0	0	0	0	0	0	0.708155	0
chr10:25035459-25069155:(Mel1b-1)	0.342988	0	0	0	0	0	0	0	0	0	0	0	0	0	0	-0.961423	0	-0.129341	0	-0.389731	0	0	0	0	0	0	0	-1.05659	0.491531	0.359526
chr10:25035459-25069155:(mel-1B-R)	0.342988	0	0	0	0	0	0	0	0	0	0	0	0	0	0	-0.961423	0	-0.129341	0	-0.389731	0	0	0	0	0	0	0	-1.05659	0.491531	0.359526
chr10:25035459-25069155:(mel-1B-R-B)	0.342988	0	0	0	0	0	0	0	0	0	0	0	0	0	0	-0.961423	0	-0.129341	0	-0.389731	0	0	0	0	0	0	0	-1.05659	0.491531	0.359526
chr10:25035459-25069155:(mel1br)	0.342988	0	0	0	0	0	0	0	0	0	0	0	0	0	0	-0.961423	0	-0.129341	0	-0.389731	0	0	0	0	0	0	0	-1.05659	0.491531	0.359526
chr10:25035459-25069155:(mtnr1br-2)	0.342988	0	0	0	0	0	0	0	0	0	0	0	0	0	0	-0.961423	0	-0.129341	0	-0.389731	0	0	0	0	0	0	0	-1.05659	0.491531	0.359526
chr10:25035459-25069155:(mtnr1bb)	0.342988	0	0	0	0	0	0	0	0	0	0	0	0	0	0	-0.961423	0	-0.129341	0	-0.389731	0	0	0	0	0	0	0	-1.05659	0.491531	0.359526
chr15:41027466-41064007:(mel1b)	0.082356	0.326694	0	0	0	0	0	0	0	0	0	0	0	0	0	-0.285724	-0.0260664	-0.453642	0	0.189057	0	0	0	0.0456425	0	0	0	-0.301711	0.453782	0
chr15:41027466-41064007:(mtnr1b)	0.082356	0.326694	0	0	0	0	0	0	0	0	0	0	0	0	0	-0.285724	-0.0260664	-0.453642	0	0.189057	0	0	0	0.0456425	0	0	0	-0.301711	0.453782	0
chr15:41027466-41064007:(mtnr1ba)	0.082356	0.326694	0	0	0	0	0	0	0	0	0	0	0	0	0	-0.285724	-0.0260664	-0.453642	0	0.189057	0	0	0	0.0456425	0	0	0	-0.301711	0.453782	0
chr3:34697284-34753521:(TR[a]1)	-0.0444669	0	0.805893	0.35072	0	0	0	0	0	0.0238046	0.688166	0	-0.488406	0	0	-0.0323358	-0.152889	0	0	-0.0279423	-0.236294	0	-0.131957	0	0	0	0	-0.165293	-1.44389	0
chr3:34697284-34753521:(nr1a1)	-0.0444669	0	0.805893	0.35072	0	0	0	0	0	0.0238046	0.688166	0	-0.488406	0	0	-0.0323358	-0.152889	0	0	-0.0279423	-0.236294	0	-0.131957	0	0	0	0	-0.165293	-1.44389	0
chr3:34697284-34753521:(thra)	-0.0444669	0	0.805893	0.35072	0	0	0	0	0	0.0238046	0.688166	0	-0.488406	0	0	-0.0323358	-0.152889	0	0	-0.0279423	-0.236294	0	-0.131957	0	0	0	0	-0.165293	-1.44389	0
chr3:34697284-34753521:(thral)	-0.0444669	0	0.805893	0.35072	0	0	0	0	0	0.0238046	0.688166	0	-0.488406	0	0	-0.0323358	-0.152889	0	0	-0.0279423	-0.236294	0	-0.131957	0	0	0	0	-0.165293	-1.44389	0
chr3:34697284-34753521:(tra)	-0.0444669	0	0.805893	0.35072	0	0	0	0	0	0.0238046	0.688166	0	-0.488406	0	0	-0.0323358	-0.152889	0	0	-0.0279423	-0.236294	0	-0.131957	0	0	0	0	-0.165293	-1.44389	0
chr3:34697284-34753521:(tra1)	-0.0444669	0	0.805893	0.35072	0	0	0	0	0	0.0238046	0.688166	0	-0.488406	0	0	-0.0323358	-0.152889	0	0	-0.0279423	-0.236294	0	-0.131957	0	0	0	0	-0.165293	-1.44389	0
chr3:34697284-34753521:(wu:fb59g07)	-0.0444669	0	0.805893	0.35072	0	0	0	0	0	0.0238046	0.688166	0	-0.488406	0	0	-0.0323358	-0.152889	0	0	-0.0279423	-0.236294	0	-0.131957	0	0	0	0	-0.165293	-1.44389	0
chr3:34697284-34753521:(thraa)	-0.0444669	0	0.805893	0.35072	0	0	0	0	0	0.0238046	0.688166	0	-0.488406	0	0	-0.0323358	-0.152889	0	0	-0.0279423	-0.236294	0	-0.131957	0	0	0	0	-0.165293	-1.44389	0
chr3:26123736-26127091:(hsp70)	0	0	0.534022	1.36215	0	0	0	0	0	0	1.67157	0	0	0.669024	0	0	0	0	0	0	0	0	0.726505	0.726129	0	0	0	-0.399376	0	0
chr3:26123736-26127091:(hsp70-4)	0	0	0.534022	1.36215	0	0	0	0	0	0	1.67157	0	0	0.669024	0	0	0	0	0	0	0	0	0.726505	0.726129	0	0	0	-0.399376	0	0
chr3:26123736-26127091:(hspa1a)	0	0	0.534022	1.36215	0	0	0	0	0	0	1.67157	0	0	0.669024	0	0	0	0	0	0	0	0	0.726505	0.726129	0	0	0	-0.399376	0	0
chr3:26123736-26127091:(hsp70.3)	0	0	0.534022	1.36215	0	0	0	0	0	0	1.67157	0	0	0.669024	0	0	0	0	0	0	0	0	0.726505	0.726129	0	0	0	-0.399376	0	0
chr13:10683850-10727550:(pp2cb)	-0.464861	0	-0.673478	-0.271319	0	0	0	0	0	0	0	0	0.190585	0	0	-0.0803436	0.401163	0.195436	0	-0.587833	0	0	-0.179965	0	0	0	0	0.76234	-0.667992	0
chr13:10683850-10727550:(zgc:92031)	-0.464861	0	-0.673478	-0.271319	0	0	0	0	0	0	0	0	0.190585	0	0	-0.0803436	0.401163	0.195436	0	-0.587833	0	0	-0.179965	0	0	0	0	0.76234	-0.667992	0
chr13:10683850-10727550:(ppm1ba)	-0.464861	0	-0.673478	-0.271319	0	0	0	0	0	0	0	0	0.190585	0	0	-0.0803436	0.401163	0.195436	0	-0.587833	0	0	-0.179965	0	0	0	0	0.76234	-0.667992	0
chr12:19144833-19151687:(tef)	0	0	-0.604281	0.0989079	0	0	0	0.422672	0	0	0	0.0899754	0.861842	0	0	0	0.294269	0	0	0	0	0	0.917261	0	0	0	0	0.541502	0	0
chr12:19144833-19151687:(tefb)	0	0	-0.604281	0.0989079	0	0	0	0.422672	0	0	0	0.0899754	0.861842	0	0	0	0.294269	0	0	0	0	0	0.917261	0	0	0	0	0.541502	0	0
chr12:19144833-19151687:(tefbeta)	0	0	-0.604281	0.0989079	0	0	0	0.422672	0	0	0	0.0899754	0.861842	0	0	0	0.294269	0	0	0	0	0	0.917261	0	0	0	0	0.541502	0	0
chr12:19144833-19151687:(wu:fa12f02)	0	0	-0.604281	0.0989079	0	0	0	0.422672	0	0	0	0.0899754	0.861842	0	0	0	0.294269	0	0	0	0	0	0.917261	0	0	0	0	0.541502	0	0
chr12:19144833-19151687:(wu:fb11h02)	0	0	-0.604281	0.0989079	0	0	0	0.422672	0	0	0	0.0899754	0.861842	0	0	0	0.294269	0	0	0	0	0	0.917261	0	0	0	0	0.541502	0	0
chr12:19144833-19151687:(zTEF[a])	0	0	-0.604281	0.0989079	0	0	0	0.422672	0	0	0	0.0899754	0.861842	0	0	0	0.294269	0	0	0	0	0	0.917261	0	0	0	0	0.541502	0	0
chr12:19144833-19151687:(tefa)	0	0	-0.604281	0.0989079	0	0	0	0.422672	0	0	0	0.0899754	0.861842	0	0	0	0.294269	0	0	0	0	0	0.917261	0	0	0	0	0.541502	0	0
chr14:25817608-25905195:([a]Z1)	0.11939	0	0	-0.495183	0.869158	0	0	0	0	0	0	0	-0.635339	0	0	0.0637692	0	0.81667	0	0.290965	0	0	-0.57992	0	0.606814	0	0	0.318479	-1.59083	0.84065
chr14:25817608-25905195:(glra1)	0.11939	0	0	-0.495183	0.869158	0	0	0	0	0	0	0	-0.635339	0	0	0.0637692	0	0.81667	0	0.290965	0	0	-0.57992	0	0.606814	0	0	0.318479	-1.59083	0.84065
chr15:20652688-20731297:(fj54g11)	-0.134306	0	0	0	0	0	0.862526	-0.735691	0	0.899937	0	0	0.247547	0	0	-0.74354	0.436936	0	0	0.0913925	0	-0.0944284	-0.241101	0	0	1.05738	0	-0.169702	-0.598795	0
chr15:20652688-20731297:(wu:fj54g11)	-0.134306	0	0	0	0	0	0.862526	-0.735691	0	0.899937	0	0	0.247547	0	0	-0.74354	0.436936	0	0	0.0913925	0	-0.0944284	-0.241101	0	0	1.05738	0	-0.169702	-0.598795	0
chr15:20652688-20731297:(tpst1)	-0.134306	0	0	0	0	0	0.862526	-0.735691	0	0.899937	0	0	0.247547	0	0	-0.74354	0.436936	0	0	0.0913925	0	-0.0944284	-0.241101	0	0	1.05738	0	-0.169702	-0.598795	0
chr10:40821804-40826678:(cb16)	-0.429818	0.679821	0	0	0	0	0	0	0	0.725604	0	1.16416	0	0	0	0.271523	0.202123	0	0	0	0	0	0.825115	0	0	0	0	-0.249614	0	0
chr10:40821804-40826678:(fa28e03)	-0.429818	0.679821	0	0	0	0	0	0	0	0.725604	0	1.16416	0	0	0	0.271523	0.202123	0	0	0	0	0	0.825115	0	0	0	0	-0.249614	0	0
chr10:40821804-40826678:(fb36g03)	-0.429818	0.679821	0	0	0	0	0	0	0	0.725604	0	1.16416	0	0	0	0.271523	0.202123	0	0	0	0	0	0.825115	0	0	0	0	-0.249614	0	0
chr10:40821804-40826678:(wu:fa28e03)	-0.429818	0.679821	0	0	0	0	0	0	0	0.725604	0	1.16416	0	0	0	0.271523	0.202123	0	0	0	0	0	0.825115	0	0	0	0	-0.249614	0	0
chr10:40821804-40826678:(wu:fb36g03)	-0.429818	0.679821	0	0	0	0	0	0	0	0.725604	0	1.16416	0	0	0	0.271523	0.202123	0	0	0	0	0	0.825115	0	0	0	0	-0.249614	0	0
chr10:40821804-40826678:(pcna)	-0.429818	0.679821	0	0	0	0	0	0	0	0.725604	0	1.16416	0	0	0	0.271523	0.202123	0	0	0	0	0	0.825115	0	0	0	0	-0.249614	0	0
chr17:32822591-32863250:(prox1)	0	0	0	0	0	1.56256	0	0	1.24471	0	0	0.890106	0	0	0.548596	0.268397	0	0.799449	1.63592	0	0	0	0	0	0	0	0	0	0	0
chr17:32822591-32863250:(zgc:111888)	0	0	0	0	0	1.56256	0	0	1.24471	0	0	0.890106	0	0	0.548596	0.268397	0	0.799449	1.63592	0	0	0	0	0	0	0	0	0	0	0
chr17:32822591-32863250:(prox1a)	0	0	0	0	0	1.56256	0	0	1.24471	0	0	0.890106	0	0	0.548596	0.268397	0	0.799449	1.63592	0	0	0	0	0	0	0	0	0	0	0
chr12:11080777-11156920:(etID309833.12)	-0.370983	0	-0.547416	0	0	0	0.540419	0.982987	0.346542	0.42637	0	0.0219021	0	0.365738	0.650428	0.498016	0	0.224588	0.214875	-0.239922	0	0	-0.229993	0	0	0	0.785615	-0.605752	0	0
chr12:11080777-11156920:(rara)	-0.370983	0	-0.547416	0	0	0	0.540419	0.982987	0.346542	0.42637	0	0.0219021	0	0.365738	0.650428	0.498016	0	0.224588	0.214875	-0.239922	0	0	-0.229993	0	0	0	0.785615	-0.605752	0	0
chr12:11080777-11156920:(rara2a)	-0.370983	0	-0.547416	0	0	0	0.540419	0.982987	0.346542	0.42637	0	0.0219021	0	0.365738	0.650428	0.498016	0	0.224588	0.214875	-0.239922	0	0	-0.229993	0	0	0	0.785615	-0.605752	0	0
chr12:11080777-11156920:(zRAR)	-0.370983	0	-0.547416	0	0	0	0.540419	0.982987	0.346542	0.42637	0	0.0219021	0	0.365738	0.650428	0.498016	0	0.224588	0.214875	-0.239922	0	0	-0.229993	0	0	0	0.785615	-0.605752	0	0
chr12:11080777-11156920:(zRAR-alpha)	-0.370983	0	-0.547416	0	0	0	0.540419	0.982987	0.346542	0.42637	0	0.0219021	0	0.365738	0.650428	0.498016	0	0.224588	0.214875	-0.239922	0	0	-0.229993	0	0	0	0.785615	-0.605752	0	0
chr12:11080777-11156920:(zgc:109797)	-0.370983	0	-0.547416	0	0	0	0.540419	0.982987	0.346542	0.42637	0	0.0219021	0	0.365738	0.650428	0.498016	0	0.224588	0.214875	-0.239922	0	0	-0.229993	0	0	0	0.785615	-0.605752	0	0
chr12:11080777-11156920:(raraa)	-0.370983	0	-0.547416	0	0	0	0.540419	0.982987	0.346542	0.42637	0	0.0219021	0	0.365738	0.650428	0.498016	0	0.224588	0.214875	-0.239922	0	0	-0.229993	0	0	0	0.785615	-0.605752	0	0
chr18:14845209-14860488:(erk6)	0	1.31428	0.187913	-0.0119877	0	0	0	0.612806	0	0.360067	0	0.28011	0.148886	0.800037	0	0	1.04371	-0.244203	0	0	0	0	0	0	0	0	0	-0.092272	0	0
chr18:14845209-14860488:(etID309866.18)	0	1.31428	0.187913	-0.0119877	0	0	0	0.612806	0	0.360067	0	0.28011	0.148886	0.800037	0	0	1.04371	-0.244203	0	0	0	0	0	0	0	0	0	-0.092272	0	0
chr18:14845209-14860488:(fa05c12)	0	1.31428	0.187913	-0.0119877	0	0	0	0.612806	0	0.360067	0	0.28011	0.148886	0.800037	0	0	1.04371	-0.244203	0	0	0	0	0	0	0	0	0	-0.092272	0	0
chr18:14845209-14860488:(mapk12)	0	1.31428	0.187913	-0.0119877	0	0	0	0.612806	0	0.360067	0	0.28011	0.148886	0.800037	0	0	1.04371	-0.244203	0	0	0	0	0	0	0	0	0	-0.092272	0	0
chr18:14845209-14860488:(sapk3)	0	1.31428	0.187913	-0.0119877	0	0	0	0.612806	0	0.360067	0	0.28011	0.148886	0.800037	0	0	1.04371	-0.244203	0	0	0	0	0	0	0	0	0	-0.092272	0	0
chr18:14845209-14860488:(wu:fa05c12)	0	1.31428	0.187913	-0.0119877	0	0	0	0.612806	0	0.360067	0	0.28011	0.148886	0.800037	0	0	1.04371	-0.244203	0	0	0	0	0	0	0	0	0	-0.092272	0	0
chr18:14845209-14860488:(zgc:101695)	0	1.31428	0.187913	-0.0119877	0	0	0	0.612806	0	0.360067	0	0.28011	0.148886	0.800037	0	0	1.04371	-0.244203	0	0	0	0	0	0	0	0	0	-0.092272	0	0
chr18:14845209-14860488:(mapk12a)	0	1.31428	0.187913	-0.0119877	0	0	0	0.612806	0	0.360067	0	0.28011	0.148886	0.800037	0	0	1.04371	-0.244203	0	0	0	0	0	0	0	0	0	-0.092272	0	0
chr19:5653757-5654932:(sb:eu698)	0.281106	0	0	0	0	0	0	0	0	0.100736	0	0	0.366676	0	0	0	-0.200897	0	0	0	0	0	0	0.472872	0	0	0	0	0.49037	0
chr19:5653757-5654932:(zFT1)	0.281106	0	0	0	0	0	0	0	0	0.100736	0	0	0.366676	0	0	0	-0.200897	0	0	0	0	0	0	0.472872	0	0	0	0	0.49037	0
chr19:5653757-5654932:(ft1)	0.281106	0	0	0	0	0	0	0	0	0.100736	0	0	0.366676	0	0	0	-0.200897	0	0	0	0	0	0	0.472872	0	0	0	0	0.49037	0
chr3:54887825-54893706:(AA-NAT)	0.0305978	0	0.314896	0.114995	0	0	0	0	0	0.939347	0	0	-0.0251615	0	0	0	0.611386	0	0	0	0	0	0	0	0	0	0	-0.743441	-0.0775583	0
chr3:54887825-54893706:(aanat2)	0.0305978	0	0.314896	0.114995	0	0	0	0	0	0.939347	0	0	-0.0251615	0	0	0	0.611386	0	0	0	0	0	0	0	0	0	0	-0.743441	-0.0775583	0
chr24:10413508-10416048:(MYC)	-0.561097	0	0.774354	1.29046	0	0	0	0	0	0	0.911899	0	0	0.687508	0	0	0.246935	0	0	0	0	0	0.489716	0	0	0	0	0	-0.91913	0
chr24:10413508-10416048:(c-myc)	-0.561097	0	0.774354	1.29046	0	0	0	0	0	0	0.911899	0	0	0.687508	0	0	0.246935	0	0	0	0	0	0.489716	0	0	0	0	0	-0.91913	0
chr24:10413508-10416048:(cmyc)	-0.561097	0	0.774354	1.29046	0	0	0	0	0	0	0.911899	0	0	0.687508	0	0	0.246935	0	0	0	0	0	0.489716	0	0	0	0	0	-0.91913	0
chr24:10413508-10416048:(zc-myc)	-0.561097	0	0.774354	1.29046	0	0	0	0	0	0	0.911899	0	0	0.687508	0	0	0.246935	0	0	0	0	0	0.489716	0	0	0	0	0	-0.91913	0
chr24:10413508-10416048:(myca)	-0.561097	0	0.774354	1.29046	0	0	0	0	0	0	0.911899	0	0	0.687508	0	0	0.246935	0	0	0	0	0	0.489716	0	0	0	0	0	-0.91913	0
chr5:68408404-68495224:(cb646)	-1.23078	0	0	0	0	0	0.493538	0.84132	0	-0.297204	0	0.912873	0	0	0.302517	0.606888	0.214076	0.38856	0.389842	-0.809682	0	-0.130202	-0.100783	0	0.511919	0	0	-0.397361	0	-0.236516
chr5:68408404-68495224:(ephB4)	-1.23078	0	0	0	0	0	0.493538	0.84132	0	-0.297204	0	0.912873	0	0	0.302517	0.606888	0.214076	0.38856	0.389842	-0.809682	0	-0.130202	-0.100783	0	0.511919	0	0	-0.397361	0	-0.236516
chr5:68408404-68495224:(rtk5)	-1.23078	0	0	0	0	0	0.493538	0.84132	0	-0.297204	0	0.912873	0	0	0.302517	0.606888	0.214076	0.38856	0.389842	-0.809682	0	-0.130202	-0.100783	0	0.511919	0	0	-0.397361	0	-0.236516
chr5:68408404-68495224:(ephb4a)	-1.23078	0	0	0	0	0	0.493538	0.84132	0	-0.297204	0	0.912873	0	0	0.302517	0.606888	0.214076	0.38856	0.389842	-0.809682	0	-0.130202	-0.100783	0	0.511919	0	0	-0.397361	0	-0.236516
chr6:45874595-45905700:(epha2)	0	0	-0.876756	0.127463	0	1.58493	0	0.58953	0.920292	0	0	1.26466	0	0	0	0.385386	0.0217943	0	1.3529	0	0	0	-0.258303	0	0	0	0	0	0	0
chr6:45874595-45905700:(id:ibd5152)	0	0	-0.876756	0.127463	0	1.58493	0	0.58953	0.920292	0	0	1.26466	0	0	0	0.385386	0.0217943	0	1.3529	0	0	0	-0.258303	0	0	0	0	0	0	0
chr6:45874595-45905700:(rtk6)	0	0	-0.876756	0.127463	0	1.58493	0	0.58953	0.920292	0	0	1.26466	0	0	0	0.385386	0.0217943	0	1.3529	0	0	0	-0.258303	0	0	0	0	0	0	0
chr6:45874595-45905700:(epha2a)	0	0	-0.876756	0.127463	0	1.58493	0	0.58953	0.920292	0	0	1.26466	0	0	0	0.385386	0.0217943	0	1.3529	0	0	0	-0.258303	0	0	0	0	0	0	0
chr23:44349830-44400916:(EphB-rtk8)	-0.877584	0.533086	-0.417194	0	0	1.14141	-0.142273	0.308729	0.476763	0.0559892	0	0.905451	0	0.49596	0	0.636671	0.481355	-0.24725	0.822217	0	0	0.0469007	-0.00286213	0	0.564083	0	0	-1.1745	-0.809648	0
chr23:44349830-44400916:(cb417)	-0.877584	0.533086	-0.417194	0	0	1.14141	-0.142273	0.308729	0.476763	0.0559892	0	0.905451	0	0.49596	0	0.636671	0.481355	-0.24725	0.822217	0	0	0.0469007	-0.00286213	0	0.564083	0	0	-1.1745	-0.809648	0
chr23:44349830-44400916:(rtk8)	-0.877584	0.533086	-0.417194	0	0	1.14141	-0.142273	0.308729	0.476763	0.0559892	0	0.905451	0	0.49596	0	0.636671	0.481355	-0.24725	0.822217	0	0	0.0469007	-0.00286213	0	0.564083	0	0	-1.1745	-0.809648	0
chr23:44349830-44400916:(ephb4b)	-0.877584	0.533086	-0.417194	0	0	1.14141	-0.142273	0.308729	0.476763	0.0559892	0	0.905451	0	0.49596	0	0.636671	0.481355	-0.24725	0.822217	0	0	0.0469007	-0.00286213	0	0.564083	0	0	-1.1745	-0.809648	0
chr5:67390600-67439829:(Zcoe2)	-0.865262	0	0	0	0	0	1.04614	0	0.887024	-0.23272	0	0.164445	0	0	0	-0.163921	0	0.969191	0.482356	0.245043	0	0	-0.0874509	0	0	0.910001	0	-0.207937	-1.09836	0.952907
chr5:67390600-67439829:(coe2)	-0.865262	0	0	0	0	0	1.04614	0	0.887024	-0.23272	0	0.164445	0	0	0	-0.163921	0	0.969191	0.482356	0.245043	0	0	-0.0874509	0	0	0.910001	0	-0.207937	-1.09836	0.952907
chr5:67390600-67439829:(ebf2)	-0.865262	0	0	0	0	0	1.04614	0	0.887024	-0.23272	0	0.164445	0	0	0	-0.163921	0	0.969191	0.482356	0.245043	0	0	-0.0874509	0	0	0.910001	0	-0.207937	-1.09836	0.952907
chr8:50284859-50287942:(nk2.7)	0	0	0	0	0	0	0.738905	0	0	1.25244	0	0	0	0.678168	0	0	0	0	0	0	0	0	0	0.434242	0	1.07989	0	0.153835	0	0
chr8:50284859-50287942:(nkx2-7)	0	0	0	0	0	0	0.738905	0	0	1.25244	0	0	0	0.678168	0	0	0	0	0	0	0	0	0	0.434242	0	1.07989	0	0.153835	0	0
chr8:50284859-50287942:(zgc:100762)	0	0	0	0	0	0	0.738905	0	0	1.25244	0	0	0	0.678168	0	0	0	0	0	0	0	0	0	0.434242	0	1.07989	0	0.153835	0	0
chr8:50284859-50287942:(nkx2.7)	0	0	0	0	0	0	0.738905	0	0	1.25244	0	0	0	0.678168	0	0	0	0	0	0	0	0	0	0.434242	0	1.07989	0	0.153835	0	0
chr14:24241241-24244034:(nk2.5)	0	0	-0.234986	0	0	0	0	-0.111123	0	0	0	0.15824	0	0	0	0.704936	0	0	0	-0.149342	0	0	0.559557	0	0.5702	0	0	0.422681	0	0
chr14:24241241-24244034:(nkx2-5)	0	0	-0.234986	0	0	0	0	-0.111123	0	0	0	0.15824	0	0	0	0.704936	0	0	0	-0.149342	0	0	0.559557	0	0.5702	0	0	0.422681	0	0
chr14:24241241-24244034:(sb:eu581)	0	0	-0.234986	0	0	0	0	-0.111123	0	0	0	0.15824	0	0	0	0.704936	0	0	0	-0.149342	0	0	0.559557	0	0.5702	0	0	0.422681	0	0
chr14:24241241-24244034:(zgc:111912)	0	0	-0.234986	0	0	0	0	-0.111123	0	0	0	0.15824	0	0	0	0.704936	0	0	0	-0.149342	0	0	0.559557	0	0.5702	0	0	0.422681	0	0
chr14:24241241-24244034:(nkx2.5)	0	0	-0.234986	0	0	0	0	-0.111123	0	0	0	0.15824	0	0	0	0.704936	0	0	0	-0.149342	0	0	0.559557	0	0.5702	0	0	0.422681	0	0
chr18:3140682-3153275:(icln)	0.396061	0	0	0	0	0	0	0	0	-0.0853399	0	0	0.1806	0	0	0	0	0	0	0.00424236	0	0	0.53705	0	0	0	0	0.416564	-0.473856	0
chr18:3140682-3153275:(clns1a)	0.396061	0	0	0	0	0	0	0	0	-0.0853399	0	0	0.1806	0	0	0	0	0	0	0.00424236	0	0	0.53705	0	0	0	0	0.416564	-0.473856	0
chr1:49814551-49903485:(lef1)	0	0	-1.20237	-0.499186	0	0.356225	0.674607	-0.476452	0.293642	0.240846	0	1.0104	0	0.312839	0	0.701335	-0.303825	-0.430371	-0.0141156	0	0.51586	-0.13622	-0.0398545	0	1.24626	0.1125	0	-0.8805	0	0
chr7:48240707-48251237:(ZOR-1)	0	0	-0.35528	0	0	0	0.220671	0	0	1.00251	0	0.0379464	0	0	0	-0.114328	0.117301	0	0	0	0	0	-0.338888	0	0	0	0	0.392563	-0.0487641	0
chr7:48240707-48251237:(cepb1b)	0	0	-0.35528	0	0	0	0.220671	0	0	1.00251	0	0.0379464	0	0	0	-0.114328	0.117301	0	0	0	0	0	-0.338888	0	0	0	0	0.392563	-0.0487641	0
chr7:48240707-48251237:(cpeb1)	0	0	-0.35528	0	0	0	0.220671	0	0	1.00251	0	0.0379464	0	0	0	-0.114328	0.117301	0	0	0	0	0	-0.338888	0	0	0	0	0.392563	-0.0487641	0
chr7:48240707-48251237:(fd15c06)	0	0	-0.35528	0	0	0	0.220671	0	0	1.00251	0	0.0379464	0	0	0	-0.114328	0.117301	0	0	0	0	0	-0.338888	0	0	0	0	0.392563	-0.0487641	0
chr7:48240707-48251237:(wu:fd15c06)	0	0	-0.35528	0	0	0	0.220671	0	0	1.00251	0	0.0379464	0	0	0	-0.114328	0.117301	0	0	0	0	0	-0.338888	0	0	0	0	0.392563	-0.0487641	0
chr7:48240707-48251237:(zorba)	0	0	-0.35528	0	0	0	0.220671	0	0	1.00251	0	0.0379464	0	0	0	-0.114328	0.117301	0	0	0	0	0	-0.338888	0	0	0	0	0.392563	-0.0487641	0
chr7:48240707-48251237:(cpeb1b)	0	0	-0.35528	0	0	0	0.220671	0	0	1.00251	0	0.0379464	0	0	0	-0.114328	0.117301	0	0	0	0	0	-0.338888	0	0	0	0	0.392563	-0.0487641	0
chr20:20600971-20611108:(pp2ca1)	0	0	0	0	0	0	0	0	0	0	0	0	0	0	0	0	0	0	0	0	0	0	0.740293	0.916009	0	0	0	0.851201	0	0
chr20:20600971-20611108:(ppp1r13b)	0	0	0	0	0	0	0	0	0	0	0	0	0	0	0	0	0	0	0	0	0	0	0.740293	0.916009	0	0	0	0.851201	0	0
chr20:20600971-20611108:(si:ch211-253p18.1)	0	0	0	0	0	0	0	0	0	0	0	0	0	0	0	0	0	0	0	0	0	0	0.740293	0.916009	0	0	0	0.851201	0	0
chr20:20600971-20611108:(wu:fd42g12)	0	0	0	0	0	0	0	0	0	0	0	0	0	0	0	0	0	0	0	0	0	0	0.740293	0.916009	0	0	0	0.851201	0	0
chr20:20600971-20611108:(zgc:153820)	0	0	0	0	0	0	0	0	0	0	0	0	0	0	0	0	0	0	0	0	0	0	0.740293	0.916009	0	0	0	0.851201	0	0
chr20:20600971-20611108:(ppm1ab)	0	0	0	0	0	0	0	0	0	0	0	0	0	0	0	0	0	0	0	0	0	0	0.740293	0.916009	0	0	0	0.851201	0	0
chr13:31545812-31580190:(pp2ca2)	0.339022	0	0.0489315	0	0	0	0	0	0	0	0	0.487915	0	0	0	0.289883	-0.608821	0	0	-0.0415151	0	0.160844	0.190262	0	0	0	0	0.240472	-0.820644	0
chr13:31545812-31580190:(ppm1aa)	0.339022	0	0.0489315	0	0	0	0	0	0	0	0	0.487915	0	0	0	0.289883	-0.608821	0	0	-0.0415151	0	0.160844	0.190262	0	0	0	0	0.240472	-0.820644	0
chr11:5468772-5490184:(cas)	-0.220558	0	0	0	0	0	0	0.590938	0	0	0	0.207089	0	0	0	0.494147	0	0	0	0	0	0.277957	0.228195	0	0	0	0	0.588035	-0.70353	0
chr11:5468772-5490184:(cse1l)	-0.220558	0	0	0	0	0	0	0.590938	0	0	0	0.207089	0	0	0	0.494147	0	0	0	0	0	0.277957	0.228195	0	0	0	0	0.588035	-0.70353	0
chr17:10501647-10553538:(dtk)	-1.05971	0	0.088657	-0.0210674	0	0	0.0277863	0.177758	0.169701	0.350987	0	0	0.139806	0.188898	0	0.43315	0.501652	0	0	0	-0.210141	0.51799	0.333529	0	0	0	0	0.37577	0	0
chr17:10501647-10553538:(tyro3)	-1.05971	0	0.088657	-0.0210674	0	0	0.0277863	0.177758	0.169701	0.350987	0	0	0.139806	0.188898	0	0.43315	0.501652	0	0	0	-0.210141	0.51799	0.333529	0	0	0	0	0.37577	0	0
chr7:48870500-48876480:(IGF-II)	-0.313312	1.14851	0	0	0	0	0	-0.155029	0	0	0	0	0	0.935292	0	0	1.22172	0	0	0.107783	0	0	0	0	0	0	0	0	-0.370316	0
chr7:48870500-48876480:(igf2)	-0.313312	1.14851	0	0	0	0	0	-0.155029	0	0	0	0	0	0.935292	0	0	1.22172	0	0	0.107783	0	0	0	0	0	0	0	0	-0.370316	0
chr7:48870500-48876480:(igf2b)	-0.313312	1.14851	0	0	0	0	0	-0.155029	0	0	0	0	0	0.935292	0	0	1.22172	0	0	0.107783	0	0	0	0	0	0	0	0	-0.370316	0
chr7:48870500-48876480:(wu:fc26e03)	-0.313312	1.14851	0	0	0	0	0	-0.155029	0	0	0	0	0	0.935292	0	0	1.22172	0	0	0.107783	0	0	0	0	0	0	0	0	-0.370316	0
chr7:48870500-48876480:(zgc:91781)	-0.313312	1.14851	0	0	0	0	0	-0.155029	0	0	0	0	0	0.935292	0	0	1.22172	0	0	0.107783	0	0	0	0	0	0	0	0	-0.370316	0
chr7:48870500-48876480:(igf2a)	-0.313312	1.14851	0	0	0	0	0	-0.155029	0	0	0	0	0	0.935292	0	0	1.22172	0	0	0.107783	0	0	0	0	0	0	0	0	-0.370316	0
chr17:12298001-12385220:(Snap)	0.239045	0	-0.719236	-0.192138	0.570143	0	-0.319375	0	0	0	0	0	0	0	0	0	0	0	0	0.582428	-0.381212	0	0	0	0	0	0	0.192465	-0.126413	0.541635
chr17:12298001-12385220:(snap25.2)	0.239045	0	-0.719236	-0.192138	0.570143	0	-0.319375	0	0	0	0	0	0	0	0	0	0	0	0	0.582428	-0.381212	0	0	0	0	0	0	0.192465	-0.126413	0.541635
chr17:12298001-12385220:(wu:fj33h05)	0.239045	0	-0.719236	-0.192138	0.570143	0	-0.319375	0	0	0	0	0	0	0	0	0	0	0	0	0.582428	-0.381212	0	0	0	0	0	0	0.192465	-0.126413	0.541635
chr17:12298001-12385220:(snap25b)	0.239045	0	-0.719236	-0.192138	0.570143	0	-0.319375	0	0	0	0	0	0	0	0	0	0	0	0	0.582428	-0.381212	0	0	0	0	0	0	0.192465	-0.126413	0.541635
chr20:34913069-34956043:(fj42b02)	-0.303173	0.885648	0	0	0	0	0	0	0	0	0	-0.273466	0	0	0	-0.42574	-0.0691722	0.503252	0	0.727161	0	0	0	0	0	0	0	-0.520909	0	1.45452
chr20:34913069-34956043:(fj45g04)	-0.303173	0.885648	0	0	0	0	0	0	0	0	0	-0.273466	0	0	0	-0.42574	-0.0691722	0.503252	0	0.727161	0	0	0	0	0	0	0	-0.520909	0	1.45452
chr20:34913069-34956043:(fj48c02)	-0.303173	0.885648	0	0	0	0	0	0	0	0	0	-0.273466	0	0	0	-0.42574	-0.0691722	0.503252	0	0.727161	0	0	0	0	0	0	0	-0.520909	0	1.45452
chr20:34913069-34956043:(snap25)	-0.303173	0.885648	0	0	0	0	0	0	0	0	0	-0.273466	0	0	0	-0.42574	-0.0691722	0.503252	0	0.727161	0	0	0	0	0	0	0	-0.520909	0	1.45452
chr20:34913069-34956043:(snap25.1)	-0.303173	0.885648	0	0	0	0	0	0	0	0	0	-0.273466	0	0	0	-0.42574	-0.0691722	0.503252	0	0.727161	0	0	0	0	0	0	0	-0.520909	0	1.45452
chr20:34913069-34956043:(wu:fj42b02)	-0.303173	0.885648	0	0	0	0	0	0	0	0	0	-0.273466	0	0	0	-0.42574	-0.0691722	0.503252	0	0.727161	0	0	0	0	0	0	0	-0.520909	0	1.45452
chr20:34913069-34956043:(wu:fj45g04)	-0.303173	0.885648	0	0	0	0	0	0	0	0	0	-0.273466	0	0	0	-0.42574	-0.0691722	0.503252	0	0.727161	0	0	0	0	0	0	0	-0.520909	0	1.45452
chr20:34913069-34956043:(wu:fj48c02)	-0.303173	0.885648	0	0	0	0	0	0	0	0	0	-0.273466	0	0	0	-0.42574	-0.0691722	0.503252	0	0.727161	0	0	0	0	0	0	0	-0.520909	0	1.45452
chr20:34913069-34956043:(snap25a)	-0.303173	0.885648	0	0	0	0	0	0	0	0	0	-0.273466	0	0	0	-0.42574	-0.0691722	0.503252	0	0.727161	0	0	0	0	0	0	0	-0.520909	0	1.45452
chr8:51634803-51635930:(npyryb)	0.343254	0	0	0	0	0	0	0	0	0	0	0	0	0	0	0	0	0	0	0.412167	0	0	0	0	0	0	0	0	0.365432	0
chr8:51634803-51635930:(zgc:194624)	0.343254	0	0	0	0	0	0	0	0	0	0	0	0	0	0	0	0	0	0	0.412167	0	0	0	0	0	0	0	0	0.365432	0
chr8:51634803-51635930:(zgc:194648)	0.343254	0	0	0	0	0	0	0	0	0	0	0	0	0	0	0	0	0	0	0.412167	0	0	0	0	0	0	0	0	0.365432	0
chr8:51634803-51635930:(zyb)	0.343254	0	0	0	0	0	0	0	0	0	0	0	0	0	0	0	0	0	0	0.412167	0	0	0	0	0	0	0	0	0.365432	0
chr8:51634803-51635930:(npy8br)	0.343254	0	0	0	0	0	0	0	0	0	0	0	0	0	0	0	0	0	0	0.412167	0	0	0	0	0	0	0	0	0.365432	0
chr10:42462659-42463780:(npyryc)	0.371283	0	0	0	0	0	0	0	0	0	0	0	0	0	0	0	0	0	0	0.257265	0	0	0	0	0	0	0	-0.175512	0.340608	0
chr10:42462659-42463780:(zgc:194694)	0.371283	0	0	0	0	0	0	0	0	0	0	0	0	0	0	0	0	0	0	0.257265	0	0	0	0	0	0	0	-0.175512	0.340608	0
chr10:42462659-42463780:(zgc:194705)	0.371283	0	0	0	0	0	0	0	0	0	0	0	0	0	0	0	0	0	0	0.257265	0	0	0	0	0	0	0	-0.175512	0.340608	0
chr10:42462659-42463780:(npy8ar)	0.371283	0	0	0	0	0	0	0	0	0	0	0	0	0	0	0	0	0	0	0.257265	0	0	0	0	0	0	0	-0.175512	0.340608	0
chr23:4709802-4747277:(c-raf)	-0.0877356	0	0.393843	0.816205	0	0	0	-0.503483	0	0	0.811229	-0.23412	0.236716	0	0	-0.988454	0	0	0	0.127305	0	0	0.593166	0	0	0	0	-0.782593	0.126328	0
chr23:4709802-4747277:(craf)	-0.0877356	0	0.393843	0.816205	0	0	0	-0.503483	0	0	0.811229	-0.23412	0.236716	0	0	-0.988454	0	0	0	0.127305	0	0	0.593166	0	0	0	0	-0.782593	0.126328	0
chr23:4709802-4747277:(raf1)	-0.0877356	0	0.393843	0.816205	0	0	0	-0.503483	0	0	0.811229	-0.23412	0.236716	0	0	-0.988454	0	0	0	0.127305	0	0	0.593166	0	0	0	0	-0.782593	0.126328	0
chr23:4709802-4747277:(raf1a)	-0.0877356	0	0.393843	0.816205	0	0	0	-0.503483	0	0	0.811229	-0.23412	0.236716	0	0	-0.988454	0	0	0	0.127305	0	0	0.593166	0	0	0	0	-0.782593	0.126328	0
chr21:4767124-4849029:(n1a)	0	0	-0.096491	-0.171453	0.465889	1.22803	0	0.425312	1.06071	0	0.262903	0.797338	0	0	0	0.57043	-0.879182	0.499422	1.26786	0	0	0.367604	-0.15928	0	0	0	0	-0.330919	0	0
chr21:4767124-4849029:(wu:fc01e02)	0	0	-0.096491	-0.171453	0.465889	1.22803	0	0.425312	1.06071	0	0.262903	0.797338	0	0	0	0.57043	-0.879182	0.499422	1.26786	0	0	0.367604	-0.15928	0	0	0	0	-0.330919	0	0
chr21:4767124-4849029:(wu:fc37a05)	0	0	-0.096491	-0.171453	0.465889	1.22803	0	0.425312	1.06071	0	0.262903	0.797338	0	0	0	0.57043	-0.879182	0.499422	1.26786	0	0	0.367604	-0.15928	0	0	0	0	-0.330919	0	0
chr21:4767124-4849029:(notch1a)	0	0	-0.096491	-0.171453	0.465889	1.22803	0	0.425312	1.06071	0	0.262903	0.797338	0	0	0	0.57043	-0.879182	0.499422	1.26786	0	0	0.367604	-0.15928	0	0	0	0	-0.330919	0	0
chr16:40954481-40955836:(gbp)	0	0	0.446871	0.672939	0	0	0	-0.0824781	0	0	0	0.487915	0.532783	0	0	0	0.692209	0	0	-0.296788	0	0	0.851444	0	0	0	1.25163	-0.662618	-0.598795	0
chr14:6946681-6953673:(gnb2l1)	0	0	0	0	0	0	0	0.121642	0	0	0	0.391005	0	0	0	0.113792	0	0.343814	0	0	0	0	1.07487	0	0	0	0	0.519226	0	0
chr14:6946681-6953673:(wu:fb80d08)	0	0	0	0	0	0	0	0.121642	0	0	0	0.391005	0	0	0	0.113792	0	0.343814	0	0	0	0	1.07487	0	0	0	0	0.519226	0	0
chr14:6946681-6953673:(wu:fk65d12)	0	0	0	0	0	0	0	0.121642	0	0	0	0.391005	0	0	0	0.113792	0	0.343814	0	0	0	0	1.07487	0	0	0	0	0.519226	0	0
chr14:6946681-6953673:(rack1)	0	0	0	0	0	0	0	0.121642	0	0	0	0.391005	0	0	0	0.113792	0	0.343814	0	0	0	0	1.07487	0	0	0	0	0.519226	0	0
chr1:34707932-34713702:(TCT1)	-0.224675	0	-0.588194	0	0	0	0	0	0	0	0	0	0	0	0	0	0.185417	0	0	-0.377611	0	0	0.507379	0	0	0	0	0.402687	0.361774	0
chr1:34707932-34713702:(fa28a02)	-0.224675	0	-0.588194	0	0	0	0	0	0	0	0	0	0	0	0	0	0.185417	0	0	-0.377611	0	0	0.507379	0	0	0	0	0.402687	0.361774	0
chr1:34707932-34713702:(id:ibd2078)	-0.224675	0	-0.588194	0	0	0	0	0	0	0	0	0	0	0	0	0	0.185417	0	0	-0.377611	0	0	0.507379	0	0	0	0	0.402687	0.361774	0
chr1:34707932-34713702:(tctp)	-0.224675	0	-0.588194	0	0	0	0	0	0	0	0	0	0	0	0	0	0.185417	0	0	-0.377611	0	0	0.507379	0	0	0	0	0.402687	0.361774	0
chr1:34707932-34713702:(wu:fa28a02)	-0.224675	0	-0.588194	0	0	0	0	0	0	0	0	0	0	0	0	0	0.185417	0	0	-0.377611	0	0	0.507379	0	0	0	0	0.402687	0.361774	0
chr1:34707932-34713702:(tpt1)	-0.224675	0	-0.588194	0	0	0	0	0	0	0	0	0	0	0	0	0	0.185417	0	0	-0.377611	0	0	0.507379	0	0	0	0	0.402687	0.361774	0
chr1:21861387-21881818:(fb71b01)	-0.268085	0	0	0	0	0	0	0.124282	0.718285	0	0	0.393646	0	0	0	0.774974	0	0.170363	0.109497	0	0	0	0	0	0	0	0	0.345775	-0.693065	0
chr1:21861387-21881818:(fe01f04)	-0.268085	0	0	0	0	0	0	0.124282	0.718285	0	0	0.393646	0	0	0	0.774974	0	0.170363	0.109497	0	0	0	0	0	0	0	0	0.345775	-0.693065	0
chr1:21861387-21881818:(wu:fb71b01)	-0.268085	0	0	0	0	0	0	0.124282	0.718285	0	0	0.393646	0	0	0	0.774974	0	0.170363	0.109497	0	0	0	0	0	0	0	0	0.345775	-0.693065	0
chr1:21861387-21881818:(wu:fe01f04)	-0.268085	0	0	0	0	0	0	0.124282	0.718285	0	0	0.393646	0	0	0	0.774974	0	0.170363	0.109497	0	0	0	0	0	0	0	0	0.345775	-0.693065	0
chr1:21861387-21881818:(melk)	-0.268085	0	0	0	0	0	0	0.124282	0.718285	0	0	0.393646	0	0	0	0.774974	0	0.170363	0.109497	0	0	0	0	0	0	0	0	0.345775	-0.693065	0
chr6:10812337-10828923:(nic1)	0	0	0.86891	0.924281	0	0	0	0	0	0.677886	1.30749	0	0	0	0	0	0	0	0	0	0	0	0.186332	0	0	1.05885	0	-0.888397	0	0
chr6:10812337-10828923:(zgc:86593)	0	0	0.86891	0.924281	0	0	0	0	0	0.677886	1.30749	0	0	0	0	0	0	0	0	0	0	0	0.186332	0	0	1.05885	0	-0.888397	0	0
chr6:10812337-10828923:(chrna1)	0	0	0.86891	0.924281	0	0	0	0	0	0.677886	1.30749	0	0	0	0	0	0	0	0	0	0	0	0.186332	0	0	1.05885	0	-0.888397	0	0
chr11:23933016-23988258:(si:dz37k09.2)	-0.147897	0	0	-0.339706	0	0	0	0.0809677	0	-0.745803	0	0	0	0	0	-0.500913	0	0.127049	0	0.816048	0	0	-0.725473	0	0	0	0	0.00597816	-0.356168	0
chr11:23933016-23988258:(tag1)	-0.147897	0	0	-0.339706	0	0	0	0.0809677	0	-0.745803	0	0	0	0	0	-0.500913	0	0.127049	0	0.816048	0	0	-0.725473	0	0	0	0	0.00597816	-0.356168	0
chr11:23933016-23988258:(cntn2)	-0.147897	0	0	-0.339706	0	0	0	0.0809677	0	-0.745803	0	0	0	0	0	-0.500913	0	0.127049	0	0.816048	0	0	-0.725473	0	0	0	0	0.00597816	-0.356168	0
chr3:52999962-53074911:(PBXA)	0	0.106358	0	0	0.496609	0	-0.091879	0.456033	0	-0.847859	0	0.996463	-0.104798	0	0	0.640068	0.0546281	0.556471	0.946398	-0.758277	0	0.222233	-0.0493782	0	0.739415	0	0	-0.397108	-1.53741	0
chr3:52999962-53074911:(fb77e11)	0	0.106358	0	0	0.496609	0	-0.091879	0.456033	0	-0.847859	0	0.996463	-0.104798	0	0	0.640068	0.0546281	0.556471	0.946398	-0.758277	0	0.222233	-0.0493782	0	0.739415	0	0	-0.397108	-1.53741	0
chr3:52999962-53074911:(lazarus)	0	0.106358	0	0	0.496609	0	-0.091879	0.456033	0	-0.847859	0	0.996463	-0.104798	0	0	0.640068	0.0546281	0.556471	0.946398	-0.758277	0	0.222233	-0.0493782	0	0.739415	0	0	-0.397108	-1.53741	0
chr3:52999962-53074911:(lzr)	0	0.106358	0	0	0.496609	0	-0.091879	0.456033	0	-0.847859	0	0.996463	-0.104798	0	0	0.640068	0.0546281	0.556471	0.946398	-0.758277	0	0.222233	-0.0493782	0	0.739415	0	0	-0.397108	-1.53741	0
chr3:52999962-53074911:(pbxx)	0	0.106358	0	0	0.496609	0	-0.091879	0.456033	0	-0.847859	0	0.996463	-0.104798	0	0	0.640068	0.0546281	0.556471	0.946398	-0.758277	0	0.222233	-0.0493782	0	0.739415	0	0	-0.397108	-1.53741	0
chr3:52999962-53074911:(wu:fb77e11)	0	0.106358	0	0	0.496609	0	-0.091879	0.456033	0	-0.847859	0	0.996463	-0.104798	0	0	0.640068	0.0546281	0.556471	0.946398	-0.758277	0	0.222233	-0.0493782	0	0.739415	0	0	-0.397108	-1.53741	0
chr3:52999962-53074911:(pbx4)	0	0.106358	0	0	0.496609	0	-0.091879	0.456033	0	-0.847859	0	0.996463	-0.104798	0	0	0.640068	0.0546281	0.556471	0.946398	-0.758277	0	0.222233	-0.0493782	0	0.739415	0	0	-0.397108	-1.53741	0
chr21:15601257-15618777:(fc51b01)	-0.0801824	0.506578	0	0	0	0	0.433279	0	0	0.728452	0	0	0	0	0	0.371281	0.755878	0.027272	0	-0.835179	0	0	-0.12628	0	0	0	0	0.100022	0	0
chr21:15601257-15618777:(smarcb1)	-0.0801824	0.506578	0	0	0	0	0.433279	0	0	0.728452	0	0	0	0	0	0.371281	0.755878	0.027272	0	-0.835179	0	0	-0.12628	0	0	0	0	0.100022	0	0
chr21:15601257-15618777:(wu:fc51b01)	-0.0801824	0.506578	0	0	0	0	0.433279	0	0	0.728452	0	0	0	0	0	0.371281	0.755878	0.027272	0	-0.835179	0	0	-0.12628	0	0	0	0	0.100022	0	0
chr21:15601257-15618777:(smarcb1b)	-0.0801824	0.506578	0	0	0	0	0.433279	0	0	0.728452	0	0	0	0	0	0.371281	0.755878	0.027272	0	-0.835179	0	0	-0.12628	0	0	0	0	0.100022	0	0
chr3:46802998-46817499:(HuC)	-0.567346	0	0	0	0	1.89098	0	0	0	0	0	0	0	0	0	0	0	1.34174	1.02331	-0.197403	0	0	0	0	0.3972	0	0	0	0	1.02898
chr3:46802998-46817499:(elrc)	-0.567346	0	0	0	0	1.89098	0	0	0	0	0	0	0	0	0	0	0	1.34174	1.02331	-0.197403	0	0	0	0	0.3972	0	0	0	0	1.02898
chr3:46802998-46817499:(id:ibd1248)	-0.567346	0	0	0	0	1.89098	0	0	0	0	0	0	0	0	0	0	0	1.34174	1.02331	-0.197403	0	0	0	0	0.3972	0	0	0	0	1.02898
chr3:46802998-46817499:(wu:fb77b03)	-0.567346	0	0	0	0	1.89098	0	0	0	0	0	0	0	0	0	0	0	1.34174	1.02331	-0.197403	0	0	0	0	0.3972	0	0	0	0	1.02898
chr3:46802998-46817499:(zHuC)	-0.567346	0	0	0	0	1.89098	0	0	0	0	0	0	0	0	0	0	0	1.34174	1.02331	-0.197403	0	0	0	0	0.3972	0	0	0	0	1.02898
chr3:46802998-46817499:(elavl3)	-0.567346	0	0	0	0	1.89098	0	0	0	0	0	0	0	0	0	0	0	1.34174	1.02331	-0.197403	0	0	0	0	0.3972	0	0	0	0	1.02898
chr19:47564890-47570667:(cb111)	-0.446523	0	-0.111073	1.26112	1.27522	0	0	0	0.606793	0	1.45244	1.10606	0	0	0	0	0	0.359901	0	-0.377611	0	0	0	0.683094	0	0	0	-0.0444707	0	0.371646
chr19:47564890-47570667:(chunp6884)	-0.446523	0	-0.111073	1.26112	1.27522	0	0	0	0.606793	0	1.45244	1.10606	0	0	0	0	0	0.359901	0	-0.377611	0	0	0	0.683094	0	0	0	-0.0444707	0	0.371646
chr19:47564890-47570667:(r2)	-0.446523	0	-0.111073	1.26112	1.27522	0	0	0	0.606793	0	1.45244	1.10606	0	0	0	0	0	0.359901	0	-0.377611	0	0	0	0.683094	0	0	0	-0.0444707	0	0.371646
chr19:47564890-47570667:(rrm2)	-0.446523	0	-0.111073	1.26112	1.27522	0	0	0	0.606793	0	1.45244	1.10606	0	0	0	0	0	0.359901	0	-0.377611	0	0	0	0.683094	0	0	0	-0.0444707	0	0.371646
chr12:2665054-2670160:(irbp)	-0.128788	0	0.0305714	0.43273	0	0	0.305493	0.756494	0	-0.274396	0	0	0	0.642695	0	0.447615	0	0	0	0	0	0	-0.254066	0	0	0	1.73158	-0.726735	-0.185791	0
chr12:2665054-2670160:(rbp3)	-0.128788	0	0.0305714	0.43273	0	0	0.305493	0.756494	0	-0.274396	0	0	0	0.642695	0	0.447615	0	0	0	0	0	0	-0.254066	0	0	0	1.73158	-0.726735	-0.185791	0
chr2:37124451-37134138:(elavl1)	-0.0816087	0	0	0	0	0	0	0	0	0	0	0	0	0	0	0.332066	0.346212	0	0	0	0	0	0.367144	0	0	0	0	0.700655	0	0
chr2:37124451-37134138:(elra)	-0.0816087	0	0	0	0	0	0	0	0	0	0	0	0	0	0	0.332066	0.346212	0	0	0	0	0	0.367144	0	0	0	0	0.700655	0	0
chr2:37124451-37134138:(fa25f08)	-0.0816087	0	0	0	0	0	0	0	0	0	0	0	0	0	0	0.332066	0.346212	0	0	0	0	0	0.367144	0	0	0	0	0.700655	0	0
chr2:37124451-37134138:(fb59a02)	-0.0816087	0	0	0	0	0	0	0	0	0	0	0	0	0	0	0.332066	0.346212	0	0	0	0	0	0.367144	0	0	0	0	0.700655	0	0
chr2:37124451-37134138:(fc60g02)	-0.0816087	0	0	0	0	0	0	0	0	0	0	0	0	0	0	0.332066	0.346212	0	0	0	0	0	0.367144	0	0	0	0	0.700655	0	0
chr2:37124451-37134138:(hua)	-0.0816087	0	0	0	0	0	0	0	0	0	0	0	0	0	0	0.332066	0.346212	0	0	0	0	0	0.367144	0	0	0	0	0.700655	0	0
chr2:37124451-37134138:(wu:fa25f08)	-0.0816087	0	0	0	0	0	0	0	0	0	0	0	0	0	0	0.332066	0.346212	0	0	0	0	0	0.367144	0	0	0	0	0.700655	0	0
chr2:37124451-37134138:(wu:fb59a02)	-0.0816087	0	0	0	0	0	0	0	0	0	0	0	0	0	0	0.332066	0.346212	0	0	0	0	0	0.367144	0	0	0	0	0.700655	0	0
chr2:37124451-37134138:(wu:fc60g02)	-0.0816087	0	0	0	0	0	0	0	0	0	0	0	0	0	0	0.332066	0.346212	0	0	0	0	0	0.367144	0	0	0	0	0.700655	0	0
chr2:37124451-37134138:(zHuA)	-0.0816087	0	0	0	0	0	0	0	0	0	0	0	0	0	0	0.332066	0.346212	0	0	0	0	0	0.367144	0	0	0	0	0.700655	0	0
chr2:37124451-37134138:(elavl1a)	-0.0816087	0	0	0	0	0	0	0	0	0	0	0	0	0	0	0.332066	0.346212	0	0	0	0	0	0.367144	0	0	0	0	0.700655	0	0
chr5:67787966-67799648:(Z4ES)	0.600502	0	0	0	0	0	0	0	0	0	0	0	0	0	0	0	0	0	0	-0.165218	0	0	0	0	0	0	0	0	0.231744	0
chr5:67787966-67799648:(eIF4E-1B)	0.600502	0	0	0	0	0	0	0	0	0	0	0	0	0	0	0	0	0	0	-0.165218	0	0	0	0	0	0	0	0	0.231744	0
chr5:67787966-67799648:(eif4e)	0.600502	0	0	0	0	0	0	0	0	0	0	0	0	0	0	0	0	0	0	-0.165218	0	0	0	0	0	0	0	0	0.231744	0
chr5:67787966-67799648:(zeIF4E)	0.600502	0	0	0	0	0	0	0	0	0	0	0	0	0	0	0	0	0	0	-0.165218	0	0	0	0	0	0	0	0	0.231744	0
chr5:67787966-67799648:(eif4e1b)	0.600502	0	0	0	0	0	0	0	0	0	0	0	0	0	0	0	0	0	0	-0.165218	0	0	0	0	0	0	0	0	0.231744	0
chr16:39505166-39570831:(cb537)	-0.656746	0.850833	0.663981	0.44884	0	0	0	-0.373524	0	0.689007	0.339128	0	0.504979	1.34519	0	-0.858495	0.310986	0	0	0	0.414668	0.44383	0	0	0	0	0.358522	0	-0.491901	0
chr16:39505166-39570831:(tgfbr2)	-0.656746	0.850833	0.663981	0.44884	0	0	0	-0.373524	0	0.689007	0.339128	0	0.504979	1.34519	0	-0.858495	0.310986	0	0	0	0.414668	0.44383	0	0	0	0	0.358522	0	-0.491901	0
chr16:39505166-39570831:(wu:fj05c10)	-0.656746	0.850833	0.663981	0.44884	0	0	0	-0.373524	0	0.689007	0.339128	0	0.504979	1.34519	0	-0.858495	0.310986	0	0	0	0.414668	0.44383	0	0	0	0	0.358522	0	-0.491901	0
chr16:39505166-39570831:(zgc:110498)	-0.656746	0.850833	0.663981	0.44884	0	0	0	-0.373524	0	0.689007	0.339128	0	0.504979	1.34519	0	-0.858495	0.310986	0	0	0	0.414668	0.44383	0	0	0	0	0.358522	0	-0.491901	0
chr16:39505166-39570831:(tgfbr2b)	-0.656746	0.850833	0.663981	0.44884	0	0	0	-0.373524	0	0.689007	0.339128	0	0.504979	1.34519	0	-0.858495	0.310986	0	0	0	0.414668	0.44383	0	0	0	0	0.358522	0	-0.491901	0
chr21:30772188-30787414:(CHUNP6866)	0	1.13819	0	0	0	0	0	0.186838	0	0.280886	0	0.28011	0.692954	0	0	0.546965	0.183373	0	0	0	0	0	0.447344	0	0	0	0	0.384849	0	0
chr21:30772188-30787414:(cb396)	0	1.13819	0	0	0	0	0	0.186838	0	0.280886	0	0.28011	0.692954	0	0	0.546965	0.183373	0	0	0	0	0	0.447344	0	0	0	0	0.384849	0	0
chr21:30772188-30787414:(cb838)	0	1.13819	0	0	0	0	0	0.186838	0	0.280886	0	0.28011	0.692954	0	0	0.546965	0.183373	0	0	0	0	0	0.447344	0	0	0	0	0.384849	0	0
chr21:30772188-30787414:(r1)	0	1.13819	0	0	0	0	0	0.186838	0	0.280886	0	0.28011	0.692954	0	0	0.546965	0.183373	0	0	0	0	0	0.447344	0	0	0	0	0.384849	0	0
chr21:30772188-30787414:(sb:cb548)	0	1.13819	0	0	0	0	0	0.186838	0	0.280886	0	0.28011	0.692954	0	0	0.546965	0.183373	0	0	0	0	0	0.447344	0	0	0	0	0.384849	0	0
chr21:30772188-30787414:(wu:fb39b07)	0	1.13819	0	0	0	0	0	0.186838	0	0.280886	0	0.28011	0.692954	0	0	0.546965	0.183373	0	0	0	0	0	0.447344	0	0	0	0	0.384849	0	0
chr21:30772188-30787414:(wu:fi14b02)	0	1.13819	0	0	0	0	0	0.186838	0	0.280886	0	0.28011	0.692954	0	0	0.546965	0.183373	0	0	0	0	0	0.447344	0	0	0	0	0.384849	0	0
chr21:30772188-30787414:(wu:fk95f07)	0	1.13819	0	0	0	0	0	0.186838	0	0.280886	0	0.28011	0.692954	0	0	0.546965	0.183373	0	0	0	0	0	0.447344	0	0	0	0	0.384849	0	0
chr21:30772188-30787414:(rrm1)	0	1.13819	0	0	0	0	0	0.186838	0	0.280886	0	0.28011	0.692954	0	0	0.546965	0.183373	0	0	0	0	0	0.447344	0	0	0	0	0.384849	0	0
chr24:34488316-34680954:(ctnna)	0.204645	0	-1.49333	0	0.370082	0.366302	0	0.0107463	0	-0.497266	0	0	0	0	0.00554574	0.13679	-0.196838	-0.022354	0.473083	-0.222047	-0.0761229	-0.126143	-0.330808	0.0789907	-0.387112	0	0	0.143817	0.147642	0
chr24:34488316-34680954:(ctnna1)	0.204645	0	-1.49333	0	0.370082	0.366302	0	0.0107463	0	-0.497266	0	0	0	0	0.00554574	0.13679	-0.196838	-0.022354	0.473083	-0.222047	-0.0761229	-0.126143	-0.330808	0.0789907	-0.387112	0	0	0.143817	0.147642	0
chr5:7488064-7712160:(BMPR-IB)	-0.320476	0	-0.121863	-0.00494019	0.310183	0.0053723	0.420664	-1.12833	1.07312	0.63596	0.584318	-0.557941	-0.990194	0.138078	0	0.321193	-1.25674	-0.781223	-0.364968	-0.798576	-0.136022	-0.487072	-0.332715	0	0	0.363707	0	0.117601	-0.00119863	0
chr5:7488064-7712160:(BR1b)	-0.320476	0	-0.121863	-0.00494019	0.310183	0.0053723	0.420664	-1.12833	1.07312	0.63596	0.584318	-0.557941	-0.990194	0.138078	0	0.321193	-1.25674	-0.781223	-0.364968	-0.798576	-0.136022	-0.487072	-0.332715	0	0	0.363707	0	0.117601	-0.00119863	0
chr5:7488064-7712160:(alk6tr)	-0.320476	0	-0.121863	-0.00494019	0.310183	0.0053723	0.420664	-1.12833	1.07312	0.63596	0.584318	-0.557941	-0.990194	0.138078	0	0.321193	-1.25674	-0.781223	-0.364968	-0.798576	-0.136022	-0.487072	-0.332715	0	0	0.363707	0	0.117601	-0.00119863	0
chr5:7488064-7712160:(bmpr1b)	-0.320476	0	-0.121863	-0.00494019	0.310183	0.0053723	0.420664	-1.12833	1.07312	0.63596	0.584318	-0.557941	-0.990194	0.138078	0	0.321193	-1.25674	-0.781223	-0.364968	-0.798576	-0.136022	-0.487072	-0.332715	0	0	0.363707	0	0.117601	-0.00119863	0
chr5:7488064-7712160:(zALK-6)	-0.320476	0	-0.121863	-0.00494019	0.310183	0.0053723	0.420664	-1.12833	1.07312	0.63596	0.584318	-0.557941	-0.990194	0.138078	0	0.321193	-1.25674	-0.781223	-0.364968	-0.798576	-0.136022	-0.487072	-0.332715	0	0	0.363707	0	0.117601	-0.00119863	0
chr5:7488064-7712160:(zgc:92220)	-0.320476	0	-0.121863	-0.00494019	0.310183	0.0053723	0.420664	-1.12833	1.07312	0.63596	0.584318	-0.557941	-0.990194	0.138078	0	0.321193	-1.25674	-0.781223	-0.364968	-0.798576	-0.136022	-0.487072	-0.332715	0	0	0.363707	0	0.117601	-0.00119863	0
chr5:7488064-7712160:(bmpr1ba)	-0.320476	0	-0.121863	-0.00494019	0.310183	0.0053723	0.420664	-1.12833	1.07312	0.63596	0.584318	-0.557941	-0.990194	0.138078	0	0.321193	-1.25674	-0.781223	-0.364968	-0.798576	-0.136022	-0.487072	-0.332715	0	0	0.363707	0	0.117601	-0.00119863	0
chr18:22994113-23071310:(unp1266)	0.101661	0	0.168266	0	0	0	0.89912	0	0	0.184532	0	0	-0.28989	0.060231	0	-0.913001	0	-0.205858	0	0.311903	0.564282	0.866445	-0.535501	0	0	0.160922	0	-0.0787506	-0.701309	0.584039
chr18:22994113-23071310:(cbfb)	0.101661	0	0.168266	0	0	0	0.89912	0	0	0.184532	0	0	-0.28989	0.060231	0	-0.913001	0	-0.205858	0	0.311903	0.564282	0.866445	-0.535501	0	0	0.160922	0	-0.0787506	-0.701309	0.584039
chr6:33981496-34008827:(sb:eu718)	0.249724	0	0	0	0	0	0	0	0	-0.248067	0	0	0	0	0	0	0	0	0	0	0.269985	1.58169	0	0	0	0	0	0.174655	0.19272	0
chr6:33981496-34008827:(tie-1)	0.249724	0	0	0	0	0	0	0	0	-0.248067	0	0	0	0	0	0	0	0	0	0	0.269985	1.58169	0	0	0	0	0	0.174655	0.19272	0
chr6:33981496-34008827:(tie1)	0.249724	0	0	0	0	0	0	0	0	-0.248067	0	0	0	0	0	0	0	0	0	0	0.269985	1.58169	0	0	0	0	0	0.174655	0.19272	0
chr5:480091-496783:(tie-2)	-0.114358	0	0.47097	0.271069	0	0	0	0	0	0	0	0	0	0	0	0	0	0	0	0.130646	0	1.41219	0	0	0	0	0	0.412633	-0.347453	0
chr5:480091-496783:(tie2)	-0.114358	0	0.47097	0.271069	0	0	0	0	0	0	0	0	0	0	0	0	0	0	0	0.130646	0	1.41219	0	0	0	0	0	0.412633	-0.347453	0
chr5:480091-496783:(tek)	-0.114358	0	0.47097	0.271069	0	0	0	0	0	0	0	0	0	0	0	0	0	0	0	0.130646	0	1.41219	0	0	0	0	0	0.412633	-0.347453	0
chr22:22634007-22719440:(LRH1)	-0.222621	0	0.536075	0.469231	0.578299	0	0	0.558911	0.608846	-0.192138	0.551404	-0.0168231	0	0.327013	0	-0.345189	0	0.458864	0.17615	0.183751	0	0	0.275349	0.0830879	0	0.427704	0	-1.04242	-0.802504	0.616738
chr22:22634007-22719440:(ff1a)	-0.222621	0	0.536075	0.469231	0.578299	0	0	0.558911	0.608846	-0.192138	0.551404	-0.0168231	0	0.327013	0	-0.345189	0	0.458864	0.17615	0.183751	0	0	0.275349	0.0830879	0	0.427704	0	-1.04242	-0.802504	0.616738
chr22:22634007-22719440:(ftz)	-0.222621	0	0.536075	0.469231	0.578299	0	0	0.558911	0.608846	-0.192138	0.551404	-0.0168231	0	0.327013	0	-0.345189	0	0.458864	0.17615	0.183751	0	0	0.275349	0.0830879	0	0.427704	0	-1.04242	-0.802504	0.616738
chr22:22634007-22719440:(ftzf1)	-0.222621	0	0.536075	0.469231	0.578299	0	0	0.558911	0.608846	-0.192138	0.551404	-0.0168231	0	0.327013	0	-0.345189	0	0.458864	0.17615	0.183751	0	0	0.275349	0.0830879	0	0.427704	0	-1.04242	-0.802504	0.616738
chr22:22634007-22719440:(sf1)	-0.222621	0	0.536075	0.469231	0.578299	0	0	0.558911	0.608846	-0.192138	0.551404	-0.0168231	0	0.327013	0	-0.345189	0	0.458864	0.17615	0.183751	0	0	0.275349	0.0830879	0	0.427704	0	-1.04242	-0.802504	0.616738
chr22:22634007-22719440:(zFF1)	-0.222621	0	0.536075	0.469231	0.578299	0	0	0.558911	0.608846	-0.192138	0.551404	-0.0168231	0	0.327013	0	-0.345189	0	0.458864	0.17615	0.183751	0	0	0.275349	0.0830879	0	0.427704	0	-1.04242	-0.802504	0.616738
chr22:22634007-22719440:(zFF1A)	-0.222621	0	0.536075	0.469231	0.578299	0	0	0.558911	0.608846	-0.192138	0.551404	-0.0168231	0	0.327013	0	-0.345189	0	0.458864	0.17615	0.183751	0	0	0.275349	0.0830879	0	0.427704	0	-1.04242	-0.802504	0.616738
chr22:22634007-22719440:(zFF1B)	-0.222621	0	0.536075	0.469231	0.578299	0	0	0.558911	0.608846	-0.192138	0.551404	-0.0168231	0	0.327013	0	-0.345189	0	0.458864	0.17615	0.183751	0	0	0.275349	0.0830879	0	0.427704	0	-1.04242	-0.802504	0.616738
chr22:22634007-22719440:(nr5a2)	-0.222621	0	0.536075	0.469231	0.578299	0	0	0.558911	0.608846	-0.192138	0.551404	-0.0168231	0	0.327013	0	-0.345189	0	0.458864	0.17615	0.183751	0	0	0.275349	0.0830879	0	0.427704	0	-1.04242	-0.802504	0.616738
chr20:1293985-1314427:(etID309741.20)	0	0	0.77857	1.20421	0	0	0	0	0	0	1.13796	0	0	0	0	0	0	0	0	0	0	0	0.685818	0	0	0	0	0.0670213	0	0
chr20:1293985-1314427:(fj13d06)	0	0	0.77857	1.20421	0	0	0	0	0	0	1.13796	0	0	0	0	0	0	0	0	0	0	0	0.685818	0	0	0	0	0.0670213	0	0
chr20:1293985-1314427:(pimt)	0	0	0.77857	1.20421	0	0	0	0	0	0	1.13796	0	0	0	0	0	0	0	0	0	0	0	0.685818	0	0	0	0	0.0670213	0	0
chr20:1293985-1314427:(wu:fj13d06)	0	0	0.77857	1.20421	0	0	0	0	0	0	1.13796	0	0	0	0	0	0	0	0	0	0	0	0.685818	0	0	0	0	0.0670213	0	0
chr20:1293985-1314427:(pcmt)	0	0	0.77857	1.20421	0	0	0	0	0	0	1.13796	0	0	0	0	0	0	0	0	0	0	0	0.685818	0	0	0	0	0.0670213	0	0
chr8:23711842-23725047:(fc59g04)	0	0	0	0	0	0	0	0.330526	0	-0.399335	0	0.842927	0	0	0	0.522248	0.299033	-0.225453	0.491832	0	0	0	0.876268	0.273831	0	0	0	0.148326	0	0
chr8:23711842-23725047:(fk47c06)	0	0	0	0	0	0	0	0.330526	0	-0.399335	0	0.842927	0	0	0	0.522248	0.299033	-0.225453	0.491832	0	0	0	0.876268	0.273831	0	0	0	0.148326	0	0
chr8:23711842-23725047:(pparb2)	0	0	0	0	0	0	0	0.330526	0	-0.399335	0	0.842927	0	0	0	0.522248	0.299033	-0.225453	0.491832	0	0	0	0.876268	0.273831	0	0	0	0.148326	0	0
chr8:23711842-23725047:(wu:fc59g04)	0	0	0	0	0	0	0	0.330526	0	-0.399335	0	0.842927	0	0	0	0.522248	0.299033	-0.225453	0.491832	0	0	0	0.876268	0.273831	0	0	0	0.148326	0	0
chr8:23711842-23725047:(wu:fk47c06)	0	0	0	0	0	0	0	0.330526	0	-0.399335	0	0.842927	0	0	0	0.522248	0.299033	-0.225453	0.491832	0	0	0	0.876268	0.273831	0	0	0	0.148326	0	0
chr8:23711842-23725047:(ppardb)	0	0	0	0	0	0	0	0.330526	0	-0.399335	0	0.842927	0	0	0	0.522248	0.299033	-0.225453	0.491832	0	0	0	0.876268	0.273831	0	0	0	0.148326	0	0
chr19:7072854-7101100:(zgc:91955)	-0.236352	0.396166	0	0	0	0	-0.279193	-0.129221	0.339843	0.220099	0	0	-0.292112	0	0	-0.313162	-0.0815333	0	0	0	0	0	0	1.15651	0	0	1.07995	0.244882	0.332185	0
chr19:7072854-7101100:(mhc1uba)	-0.236352	0.396166	0	0	0	0	-0.279193	-0.129221	0.339843	0.220099	0	0	-0.292112	0	0	-0.313162	-0.0815333	0	0	0	0	0	0	1.15651	0	0	1.07995	0.244882	0.332185	0
chr8:36466771-36469124:(DAB)	0.341993	0	0	0	0	0	0	0	0	0	0	0	0	0	0	0.316336	0	0.89854	0	0	0	0	0	0	0	0	0	0.432021	0	0
chr8:36466771-36469124:(DAB1)	0.341993	0	0	0	0	0	0	0	0	0	0	0	0	0	0	0.316336	0	0.89854	0	0	0	0	0	0	0	0	0	0.432021	0	0
chr8:36466771-36469124:(dab1*01)	0.341993	0	0	0	0	0	0	0	0	0	0	0	0	0	0	0.316336	0	0.89854	0	0	0	0	0	0	0	0	0	0.432021	0	0
chr8:36466771-36469124:(dab101)	0.341993	0	0	0	0	0	0	0	0	0	0	0	0	0	0	0.316336	0	0.89854	0	0	0	0	0	0	0	0	0	0.432021	0	0
chr8:36466771-36469124:(dab2*01)	0.341993	0	0	0	0	0	0	0	0	0	0	0	0	0	0	0.316336	0	0.89854	0	0	0	0	0	0	0	0	0	0.432021	0	0
chr8:36466771-36469124:(dab201)	0.341993	0	0	0	0	0	0	0	0	0	0	0	0	0	0	0.316336	0	0.89854	0	0	0	0	0	0	0	0	0	0.432021	0	0
chr8:36466771-36469124:(dab3*01)	0.341993	0	0	0	0	0	0	0	0	0	0	0	0	0	0	0.316336	0	0.89854	0	0	0	0	0	0	0	0	0	0.432021	0	0
chr8:36466771-36469124:(dab301)	0.341993	0	0	0	0	0	0	0	0	0	0	0	0	0	0	0.316336	0	0.89854	0	0	0	0	0	0	0	0	0	0.432021	0	0
chr8:36466771-36469124:(dab4*01)	0.341993	0	0	0	0	0	0	0	0	0	0	0	0	0	0	0.316336	0	0.89854	0	0	0	0	0	0	0	0	0	0.432021	0	0
chr8:36466771-36469124:(dab4*02)	0.341993	0	0	0	0	0	0	0	0	0	0	0	0	0	0	0.316336	0	0.89854	0	0	0	0	0	0	0	0	0	0.432021	0	0
chr8:36466771-36469124:(dab401)	0.341993	0	0	0	0	0	0	0	0	0	0	0	0	0	0	0.316336	0	0.89854	0	0	0	0	0	0	0	0	0	0.432021	0	0
chr8:36466771-36469124:(dab402)	0.341993	0	0	0	0	0	0	0	0	0	0	0	0	0	0	0.316336	0	0.89854	0	0	0	0	0	0	0	0	0	0.432021	0	0
chr8:36466771-36469124:(mhc2deb)	0.341993	0	0	0	0	0	0	0	0	0	0	0	0	0	0	0.316336	0	0.89854	0	0	0	0	0	0	0	0	0	0.432021	0	0
chr8:36466771-36469124:(si:dkeyp-2h4.1)	0.341993	0	0	0	0	0	0	0	0	0	0	0	0	0	0	0.316336	0	0.89854	0	0	0	0	0	0	0	0	0	0.432021	0	0
chr8:36466771-36469124:(zgc:110349)	0.341993	0	0	0	0	0	0	0	0	0	0	0	0	0	0	0.316336	0	0.89854	0	0	0	0	0	0	0	0	0	0.432021	0	0
chr8:36466771-36469124:(zgc:152682)	0.341993	0	0	0	0	0	0	0	0	0	0	0	0	0	0	0.316336	0	0.89854	0	0	0	0	0	0	0	0	0	0.432021	0	0
chr8:36466771-36469124:(mhc2dab)	0.341993	0	0	0	0	0	0	0	0	0	0	0	0	0	0	0.316336	0	0.89854	0	0	0	0	0	0	0	0	0	0.432021	0	0
chr8:44362126-44363639:(DCB)	0.111421	0	0	0	0	0	0	0	0	0	0	1.08998	0	0	0	0.687823	0	0.264633	1.07883	0	0	0	0	0	0.899875	0	0	0	0	0
chr8:44362126-44363639:(Mhciibf)	0.111421	0	0	0	0	0	0	0	0	0	0	1.08998	0	0	0	0.687823	0	0.264633	1.07883	0	0	0	0	0	0.899875	0	0	0	0	0
chr8:44362126-44363639:(si:busm1-243a08.1)	0.111421	0	0	0	0	0	0	0	0	0	0	1.08998	0	0	0	0.687823	0	0.264633	1.07883	0	0	0	0	0	0.899875	0	0	0	0	0
chr8:44362126-44363639:(si:busm1-37i06.8)	0.111421	0	0	0	0	0	0	0	0	0	0	1.08998	0	0	0	0.687823	0	0.264633	1.07883	0	0	0	0	0	0.899875	0	0	0	0	0
chr8:44362126-44363639:(si:dz243a08.1)	0.111421	0	0	0	0	0	0	0	0	0	0	1.08998	0	0	0	0.687823	0	0.264633	1.07883	0	0	0	0	0	0.899875	0	0	0	0	0
chr8:44362126-44363639:(si:dz37i06.8)	0.111421	0	0	0	0	0	0	0	0	0	0	1.08998	0	0	0	0.687823	0	0.264633	1.07883	0	0	0	0	0	0.899875	0	0	0	0	0
chr8:44362126-44363639:(mhc2dcb)	0.111421	0	0	0	0	0	0	0	0	0	0	1.08998	0	0	0	0.687823	0	0.264633	1.07883	0	0	0	0	0	0.899875	0	0	0	0	0
chr2:12255829-12280468:(HPRT)	0.33775	0	-0.517131	0	0	0	0	0	0	0	0	0	0	0.697053	0	-0.401118	0	0	0	0	0.298014	0	-0.0236173	0	0	0	0	-0.672377	0.442598	0
chr2:12255829-12280468:(hprt1)	0.33775	0	-0.517131	0	0	0	0	0	0	0	0	0	0	0.697053	0	-0.401118	0	0	0	0	0.298014	0	-0.0236173	0	0	0	0	-0.672377	0.442598	0
chr2:12255829-12280468:(hprt1l)	0.33775	0	-0.517131	0	0	0	0	0	0	0	0	0	0	0.697053	0	-0.401118	0	0	0	0	0.298014	0	-0.0236173	0	0	0	0	-0.672377	0.442598	0
chr2:12255829-12280468:(zgc:55561)	0.33775	0	-0.517131	0	0	0	0	0	0	0	0	0	0	0.697053	0	-0.401118	0	0	0	0	0.298014	0	-0.0236173	0	0	0	0	-0.672377	0.442598	0
chr2:12255829-12280468:(zgc:86771)	0.33775	0	-0.517131	0	0	0	0	0	0	0	0	0	0	0.697053	0	-0.401118	0	0	0	0	0.298014	0	-0.0236173	0	0	0	0	-0.672377	0.442598	0
chr2:12255829-12280468:(prtfdc1)	0.33775	0	-0.517131	0	0	0	0	0	0	0	0	0	0	0.697053	0	-0.401118	0	0	0	0	0.298014	0	-0.0236173	0	0	0	0	-0.672377	0.442598	0
chr22:16535585-16545329:(SCL-alpha)	0	0	0	0	0	0	0	-0.217177	0.552918	0	0	0.897285	0	0	0	0	0	-0.171096	0	-0.130456	0	0	-0.0236173	1.81955	0	0	0	0.281865	0	0.317771
chr22:16535585-16545329:(SCL-beta)	0	0	0	0	0	0	0	-0.217177	0.552918	0	0	0.897285	0	0	0	0	0	-0.171096	0	-0.130456	0	0	-0.0236173	1.81955	0	0	0	0.281865	0	0.317771
chr22:16535585-16545329:(scl)	0	0	0	0	0	0	0	-0.217177	0.552918	0	0	0.897285	0	0	0	0	0	-0.171096	0	-0.130456	0	0	-0.0236173	1.81955	0	0	0	0.281865	0	0.317771
chr22:16535585-16545329:(scl/tal1)	0	0	0	0	0	0	0	-0.217177	0.552918	0	0	0.897285	0	0	0	0	0	-0.171096	0	-0.130456	0	0	-0.0236173	1.81955	0	0	0	0.281865	0	0.317771
chr22:16535585-16545329:(tal-1)	0	0	0	0	0	0	0	-0.217177	0.552918	0	0	0.897285	0	0	0	0	0	-0.171096	0	-0.130456	0	0	-0.0236173	1.81955	0	0	0	0.281865	0	0.317771
chr22:16535585-16545329:(zgc:85605)	0	0	0	0	0	0	0	-0.217177	0.552918	0	0	0.897285	0	0	0	0	0	-0.171096	0	-0.130456	0	0	-0.0236173	1.81955	0	0	0	0.281865	0	0.317771
chr22:16535585-16545329:(tal1)	0	0	0	0	0	0	0	-0.217177	0.552918	0	0	0.897285	0	0	0	0	0	-0.171096	0	-0.130456	0	0	-0.0236173	1.81955	0	0	0	0.281865	0	0.317771
chr3:17030665-17107445:(STAT3b1)	0.364088	0	-0.197478	0	0	0	0.0262913	-0.249706	0.0432672	-0.553598	0	-0.156434	0	0	0	-0.433647	-0.378109	-0.203625	0	0.119561	-0.336575	0.215465	0.207095	0	0	0	0	-0.704907	0.127924	0.109151
chr3:17030665-17107445:(STAT3b2)	0.364088	0	-0.197478	0	0	0	0.0262913	-0.249706	0.0432672	-0.553598	0	-0.156434	0	0	0	-0.433647	-0.378109	-0.203625	0	0.119561	-0.336575	0.215465	0.207095	0	0	0	0	-0.704907	0.127924	0.109151
chr3:17030665-17107445:(wu:fc15d02)	0.364088	0	-0.197478	0	0	0	0.0262913	-0.249706	0.0432672	-0.553598	0	-0.156434	0	0	0	-0.433647	-0.378109	-0.203625	0	0.119561	-0.336575	0.215465	0.207095	0	0	0	0	-0.704907	0.127924	0.109151
chr3:17030665-17107445:(wu:fl59g06)	0.364088	0	-0.197478	0	0	0	0.0262913	-0.249706	0.0432672	-0.553598	0	-0.156434	0	0	0	-0.433647	-0.378109	-0.203625	0	0.119561	-0.336575	0.215465	0.207095	0	0	0	0	-0.704907	0.127924	0.109151
chr3:17030665-17107445:(z-Stat3)	0.364088	0	-0.197478	0	0	0	0.0262913	-0.249706	0.0432672	-0.553598	0	-0.156434	0	0	0	-0.433647	-0.378109	-0.203625	0	0.119561	-0.336575	0.215465	0.207095	0	0	0	0	-0.704907	0.127924	0.109151
chr3:17030665-17107445:(stat3)	0.364088	0	-0.197478	0	0	0	0.0262913	-0.249706	0.0432672	-0.553598	0	-0.156434	0	0	0	-0.433647	-0.378109	-0.203625	0	0.119561	-0.336575	0.215465	0.207095	0	0	0	0	-0.704907	0.127924	0.109151
chr22:12798626-12825103:(stat1)	0.274661	0	-0.058895	0	0	0	0	0	0	-0.539954	0	0	0	0	0	0	0	0	0	0	-0.0219011	0	0.258527	0	0	0	0	0.00770727	0.393749	0
chr22:12798626-12825103:(stat1a)	0.274661	0	-0.058895	0	0	0	0	0	0	-0.539954	0	0	0	0	0	0	0	0	0	0	-0.0219011	0	0.258527	0	0	0	0	0.00770727	0.393749	0
chr25:25564571-25575717:(etID142640.25)	-0.998709	0	0	0	0	0	0.514753	0	0	0	0	0	0	0	0	0.390606	0	0	0	0.200537	0	0	0.131285	0	0	0	0	0.385615	0.174736	0
chr25:25564571-25575717:(hic1)	-0.998709	0	0	0	0	0	0.514753	0	0	0	0	0	0	0	0	0.390606	0	0	0	0.200537	0	0	0.131285	0	0	0	0	0.385615	0.174736	0
chr25:25564571-25575717:(hzp1)	-0.998709	0	0	0	0	0	0.514753	0	0	0	0	0	0	0	0	0.390606	0	0	0	0.200537	0	0	0.131285	0	0	0	0	0.385615	0.174736	0
chr25:25564571-25575717:(wu:fa03g10)	-0.998709	0	0	0	0	0	0.514753	0	0	0	0	0	0	0	0	0.390606	0	0	0	0.200537	0	0	0.131285	0	0	0	0	0.385615	0.174736	0
chr25:25564571-25575717:(zfHIC1a)	-0.998709	0	0	0	0	0	0.514753	0	0	0	0	0	0	0	0	0.390606	0	0	0	0.200537	0	0	0.131285	0	0	0	0	0.385615	0.174736	0
chr25:25564571-25575717:(zgc:153128)	-0.998709	0	0	0	0	0	0.514753	0	0	0	0	0	0	0	0	0.390606	0	0	0	0.200537	0	0	0.131285	0	0	0	0	0.385615	0.174736	0
chr25:25564571-25575717:(hic1l)	-0.998709	0	0	0	0	0	0.514753	0	0	0	0	0	0	0	0	0.390606	0	0	0	0.200537	0	0	0.131285	0	0	0	0	0.385615	0.174736	0
chr19:20201324-20243563:(dvr1rbp)	-0.998709	0	-0.362229	0.0399301	0	0	0.456761	0.414847	0.70782	0.110955	0	0.809149	0	0	0	-0.246216	-0.0657391	0	0.525	0	-0.149144	0	0.844495	0	0	0	0	0.311828	-0.453653	0
chr19:20201324-20243563:(wu:fb79c12)	-0.998709	0	-0.362229	0.0399301	0	0	0.456761	0.414847	0.70782	0.110955	0	0.809149	0	0	0	-0.246216	-0.0657391	0	0.525	0	-0.149144	0	0.844495	0	0	0	0	0.311828	-0.453653	0
chr19:20201324-20243563:(wu:fe06h09)	-0.998709	0	-0.362229	0.0399301	0	0	0.456761	0.414847	0.70782	0.110955	0	0.809149	0	0	0	-0.246216	-0.0657391	0	0.525	0	-0.149144	0	0.844495	0	0	0	0	0.311828	-0.453653	0
chr19:20201324-20243563:(zVg1RBP)	-0.998709	0	-0.362229	0.0399301	0	0	0.456761	0.414847	0.70782	0.110955	0	0.809149	0	0	0	-0.246216	-0.0657391	0	0.525	0	-0.149144	0	0.844495	0	0	0	0	0.311828	-0.453653	0
chr19:20201324-20243563:(igf2bp3)	-0.998709	0	-0.362229	0.0399301	0	0	0.456761	0.414847	0.70782	0.110955	0	0.809149	0	0	0	-0.246216	-0.0657391	0	0.525	0	-0.149144	0	0.844495	0	0	0	0	0.311828	-0.453653	0
chr6:51769761-51771789:(bc10)	-0.153611	0	-0.0400096	0.186058	0	0	0	0	0	0	0	0	1.0459	0	0	0	0.080389	0	0	-0.130456	0	0.549024	0.578443	0	0	0	0	-0.672377	0.169596	0.44271
chr6:51769761-51771789:(etID17881.6)	-0.153611	0	-0.0400096	0.186058	0	0	0	0	0	0	0	0	1.0459	0	0	0	0.080389	0	0	-0.130456	0	0.549024	0.578443	0	0	0	0	-0.672377	0.169596	0.44271
chr6:51769761-51771789:(fj59c12)	-0.153611	0	-0.0400096	0.186058	0	0	0	0	0	0	0	0	1.0459	0	0	0	0.080389	0	0	-0.130456	0	0.549024	0.578443	0	0	0	0	-0.672377	0.169596	0.44271
chr6:51769761-51771789:(wu:fj59c12)	-0.153611	0	-0.0400096	0.186058	0	0	0	0	0	0	0	0	1.0459	0	0	0	0.080389	0	0	-0.130456	0	0.549024	0.578443	0	0	0	0	-0.672377	0.169596	0.44271
chr6:51769761-51771789:(zfBc10)	-0.153611	0	-0.0400096	0.186058	0	0	0	0	0	0	0	0	1.0459	0	0	0	0.080389	0	0	-0.130456	0	0.549024	0.578443	0	0	0	0	-0.672377	0.169596	0.44271
chr6:51769761-51771789:(blcap)	-0.153611	0	-0.0400096	0.186058	0	0	0	0	0	0	0	0	1.0459	0	0	0	0.080389	0	0	-0.130456	0	0.549024	0.578443	0	0	0	0	-0.672377	0.169596	0.44271
chr19:8816657-8880675:(celf3)	-0.473013	0	0	0	0.674695	0.767824	0	0	0	0	0	0.204511	-0.227742	0	0	-0.549823	0	1.2365	0.0964542	0.232722	0	0	0.00376845	0	0.792562	0	0	-0.0429316	-0.484259	0.646187
chr19:8816657-8880675:(etr-1)	-0.473013	0	0	0	0.674695	0.767824	0	0	0	0	0	0.204511	-0.227742	0	0	-0.549823	0	1.2365	0.0964542	0.232722	0	0	0.00376845	0	0.792562	0	0	-0.0429316	-0.484259	0.646187
chr19:8816657-8880675:(etr1)	-0.473013	0	0	0	0.674695	0.767824	0	0	0	0	0	0.204511	-0.227742	0	0	-0.549823	0	1.2365	0.0964542	0.232722	0	0	0.00376845	0	0.792562	0	0	-0.0429316	-0.484259	0.646187
chr19:8816657-8880675:(tnrc4)	-0.473013	0	0	0	0.674695	0.767824	0	0	0	0	0	0.204511	-0.227742	0	0	-0.549823	0	1.2365	0.0964542	0.232722	0	0	0.00376845	0	0.792562	0	0	-0.0429316	-0.484259	0.646187
chr19:8816657-8880675:(celf3a)	-0.473013	0	0	0	0.674695	0.767824	0	0	0	0	0	0.204511	-0.227742	0	0	-0.549823	0	1.2365	0.0964542	0.232722	0	0	0.00376845	0	0.792562	0	0	-0.0429316	-0.484259	0.646187
chr16:41984033-41990414:(ASC)	0	0	0.557934	0.416025	0	0	0	0	0	0	0	0	0.576898	0	0	0	0.963568	0	0	0	0	0	0	0	0	0	0	0.402687	-0.980648	0
chr16:41984033-41990414:(asc1)	0	0	0.557934	0.416025	0	0	0	0	0	0	0	0	0.576898	0	0	0	0.963568	0	0	0	0	0	0	0	0	0	0	0.402687	-0.980648	0
chr16:41984033-41990414:(zAsc)	0	0	0.557934	0.416025	0	0	0	0	0	0	0	0	0.576898	0	0	0	0.963568	0	0	0	0	0	0	0	0	0	0	0.402687	-0.980648	0
chr16:41984033-41990414:(zgc:109874)	0	0	0.557934	0.416025	0	0	0	0	0	0	0	0	0.576898	0	0	0	0.963568	0	0	0	0	0	0	0	0	0	0	0.402687	-0.980648	0
chr16:41984033-41990414:(pycard)	0	0	0.557934	0.416025	0	0	0	0	0	0	0	0	0.576898	0	0	0	0.963568	0	0	0	0	0	0	0	0	0	0	0.402687	-0.980648	0
chr13:14915332-14929161:(cdc25)	0	0.548543	-0.702767	0.000421541	0.461672	0	0	0	0.969341	0	0	1.19561	0	0	0	0.351098	-0.406278	0.245328	0.661583	0	0	0	0.790746	0	0	0	0	0.183379	0	0
chr13:14915332-14929161:(cdc25A)	0	0.548543	-0.702767	0.000421541	0.461672	0	0	0	0.969341	0	0	1.19561	0	0	0	0.351098	-0.406278	0.245328	0.661583	0	0	0	0.790746	0	0	0	0	0.183379	0	0
chr13:14915332-14929161:(sb:cb317)	0	0.548543	-0.702767	0.000421541	0.461672	0	0	0	0.969341	0	0	1.19561	0	0	0	0.351098	-0.406278	0.245328	0.661583	0	0	0	0.790746	0	0	0	0	0.183379	0	0
chr13:14915332-14929161:(cdc25b)	0	0.548543	-0.702767	0.000421541	0.461672	0	0	0	0.969341	0	0	1.19561	0	0	0	0.351098	-0.406278	0.245328	0.661583	0	0	0	0.790746	0	0	0	0	0.183379	0	0
[truncated: 37,787 more rows]
