# Supplementary material for: Single-cell-resolved dynamics of chromatin architecture delineate cell and regulatory states in zebrafish embryos
Source: Cell Genom. 2022 Jan 13;2(1):100083. doi: 10.1016/j.xgen.2021.100083 (PMC9903790; doi:10.1016/j.xgen.2021.100083)
Supplement: Table S7. Bed file with hPTM states, related to Figure 4 [file mmc8.zip]

Archive with 1 entries (1 files):
- xgen_100083_mmc8.txt
