# Supplementary material for: Single-cell-resolved dynamics of chromatin architecture delineate cell and regulatory states in zebrafish embryos
Source: Cell Genom. 2022 Jan 13;2(1):100083. doi: 10.1016/j.xgen.2021.100083 (PMC9903790; doi:10.1016/j.xgen.2021.100083)
Supplement: Table S7. Bed file with hPTM states, related to Figure 4 [file mmc8.zip › xgen_100083_mmc8.txt]

chr1	9980	10020	5
chr1	10020	10430	8
chr1	10430	10550	9
chr1	10550	10700	1
chr1	10700	11160	4
chr1	11160	12360	6
chr1	12360	12760	1
chr1	12760	12850	11
chr1	12850	13010	8
chr1	13240	13610	8
chr1	13610	13690	5
chr1	14730	14850	8
chr1	14850	15110	11
chr1	15110	15160	5
chr1	16450	16570	5
chr1	16570	16850	8
chr1	16850	17040	9
chr1	17040	17140	5
chr1	17140	17760	8
chr1	17990	18270	8
chr1	18270	18490	3
chr1	18490	18540	10
chr1	18540	19380	4
chr1	19380	19930	1
chr1	19930	20000	5
chr1	21460	21960	5
chr1	21960	22170	2
chr1	22170	22530	5
chr1	22740	23020	2
chr1	23020	23260	5
chr1	23450	23610	11
chr1	23610	23800	5
chr1	23800	23920	2
chr1	23920	24080	5
chr1	24080	24100	8
chr1	24100	24260	11
chr1	27230	27290	5
chr1	27320	27380	5
chr1	27380	27510	9
chr1	27510	27960	6
chr1	27960	28060	9
chr1	28060	28130	5
chr1	28130	28470	11
chr1	28470	28620	9
chr1	28620	28830	5
chr1	28830	29210	9
chr1	29210	29260	8
chr1	30730	31040	11
chr1	31040	31380	5
chr1	31380	31590	8
chr1	31590	31770	5
chr1	36390	36590	5
chr1	36590	36650	11
chr1	36650	37180	6
chr1	37180	37820	4
chr1	37820	37920	1
chr1	37920	38470	9
chr1	38470	38740	11
chr1	38740	38770	5
chr1	39480	39510	5
chr1	39510	39640	8
chr1	39640	39940	1
chr1	39940	40010	11
chr1	40010	40040	5
chr1	41740	42270	5
chr1	42470	42620	5
chr1	42620	42940	8
chr1	42940	43100	5
chr1	43100	43250	8
chr1	43250	43630	9
chr1	43630	43940	1
chr1	43940	44080	4
chr1	44080	44230	6
chr1	44230	44290	5
chr1	44290	44820	6
chr1	44820	44850	10
chr1	44850	45160	9
chr1	45160	45250	5
chr1	45480	45570	8
chr1	45570	45660	5
chr1	45660	45830	10
chr1	45830	46050	1
chr1	46050	46180	10
chr1	46180	46290	1
chr1	46290	46340	3
chr1	46340	46370	9
chr1	46370	46510	10
chr1	49490	49560	5
chr1	49560	49780	2
chr1	49780	50040	5
chr1	50100	50230	5
chr1	50230	50390	3
chr1	50390	50780	5
chr1	52740	52810	5
chr1	52810	53080	11
chr1	53080	53130	5
chr1	53270	53350	5
chr1	53360	53510	5
chr1	54260	54370	5
chr1	54370	54380	3
chr1	54380	54390	2
chr1	54390	54480	3
chr1	54480	54530	5
chr1	54530	54740	8
chr1	54740	54990	10
chr1	54990	55130	1
chr1	55130	55140	9
chr1	55140	55350	5
chr1	55350	55650	2
chr1	55650	55680	5
chr1	55690	55720	5
chr1	55730	55750	5
chr1	55800	56710	5
chr1	56720	56770	5
chr1	56980	57050	5
chr1	57050	57130	8
chr1	57130	57470	5
chr1	58240	58250	5
chr1	58320	58460	5
chr1	58460	58890	8
chr1	58890	58990	5
chr1	61530	61850	5
chr1	62410	62560	5
chr1	62570	62650	5
chr1	62650	63100	8
chr1	63100	63150	5
chr1	63210	63240	2
chr1	63240	63500	8
chr1	63990	64070	8
chr1	64070	64100	1
chr1	64100	64490	8
chr1	64490	64520	1
chr1	64520	64880	4
chr1	64880	64940	11
chr1	64940	65010	5
chr1	65030	65070	5
chr1	65070	65250	11
chr1	65250	65380	1
chr1	65380	65510	10
chr1	65510	65710	8
chr1	65840	65880	5
chr1	65900	65910	9
chr1	65910	67880	11
chr1	67880	68010	5
chr1	68510	69360	11
chr1	69360	69530	5
chr1	70630	70660	5
chr1	70680	70790	5
chr1	70790	70960	3
chr1	70960	71220	7
chr1	71220	71380	2
chr1	71380	71530	5
chr1	72750	72860	5
chr1	72860	72870	3
chr1	72870	73180	2
chr1	73180	73240	5
chr1	76240	76300	5
chr1	76300	76660	8
chr1	76660	76690	5
chr1	77250	77290	5
chr1	77290	77440	2
chr1	77440	77540	5
chr1	77540	77750	2
chr1	83860	84140	5
chr1	84190	84250	5
chr1	84250	84610	9
chr1	84610	84790	10
chr1	84790	84860	11
chr1	84860	84920	5
chr1	84920	85020	11
chr1	85020	85270	5
chr1	85270	85650	2
chr1	86480	86510	5
chr1	86510	86630	9
chr1	86630	87000	10
chr1	87000	87180	2
chr1	87180	87290	5
chr1	100050	100190	5
chr1	100190	100770	2
chr1	103250	103280	5
chr1	103280	103600	2
chr1	103600	103770	5
chr1	104000	104200	5
chr1	104200	104300	8
chr1	104300	104340	3
chr1	104340	104680	10
chr1	104680	104740	3
chr1	104740	104960	5
chr1	107740	108160	8
chr1	108160	108180	9
chr1	108180	108310	8
chr1	108310	108360	5
chr1	108360	108540	8
chr1	109250	109520	5
chr1	109520	109650	2
chr1	109650	109700	5
chr1	109720	109770	5
chr1	109770	109840	8
chr1	109840	109940	3
chr1	109940	110000	2
chr1	110000	110230	5
chr1	110270	110350	5
chr1	110350	110570	2
chr1	110570	110760	5
chr1	116610	116910	5
chr1	116930	116940	5
chr1	116940	117510	11
chr1	121490	121540	5
chr1	121540	121610	8
chr1	121610	121840	3
chr1	121840	121960	5
chr1	124240	124760	8
chr1	131020	131050	9
chr1	131050	131870	8
chr1	131870	131900	5
chr1	131920	132000	5
chr1	132990	133030	2
chr1	133040	133100	5
chr1	133100	133460	8
chr1	133460	133710	9
chr1	133710	133750	8
chr1	135490	135570	2
chr1	135570	135620	5
chr1	135620	135770	2
chr1	135770	135920	9
chr1	135920	135970	10
chr1	135970	136480	4
chr1	136480	136530	1
chr1	136530	136930	11
chr1	136930	137120	1
chr1	137120	137380	5
chr1	137390	137480	5
chr1	137490	137550	5
chr1	137550	137590	8
chr1	137590	137640	1
chr1	137640	137980	11
chr1	137980	138010	5
chr1	139740	139840	5
chr1	139840	140330	8
chr1	140330	140340	5
chr1	140350	140380	5
chr1	140380	140710	8
chr1	140710	140740	5
chr1	140770	140780	11
chr1	140780	141020	8
chr1	141020	141230	1
chr1	141230	141380	8
chr1	141380	141720	1
chr1	141720	141890	8
chr1	141890	142010	5
chr1	142520	142600	5
chr1	142600	142760	10
chr1	142760	142880	8
chr1	142880	142970	10
chr1	142970	143010	5
chr1	143530	143790	9
chr1	143790	143850	5
chr1	143870	143920	9
chr1	143920	143990	5
chr1	143990	144290	11
chr1	144290	145070	1
chr1	145070	145180	8
chr1	145180	145450	1
chr1	145450	145480	8
chr1	145480	145510	5
chr1	147490	147620	9
chr1	147620	148010	8
chr1	151060	151090	5
chr1	151090	151650	11
chr1	151650	151760	5
chr1	156530	156540	2
chr1	156540	156980	9
chr1	156980	157050	11
chr1	157050	158800	6
chr1	158800	159060	11
chr1	159060	159410	1
chr1	159410	159510	8
chr1	169330	169350	2
chr1	169350	169970	11
chr1	169970	170000	5
chr1	170240	170310	11
chr1	170310	170360	5
chr1	170380	170630	5
chr1	170630	171520	1
chr1	171520	172000	4
chr1	172000	172090	6
chr1	172090	172170	5
chr1	172170	172180	11
chr1	172180	172350	6
chr1	172350	172390	4
chr1	172390	172630	1
chr1	172630	172760	9
chr1	185240	185290	5
chr1	185290	185430	2
chr1	185430	186510	11
chr1	186740	187040	9
chr1	187040	187170	8
chr1	187170	187240	5
chr1	191660	191700	5
chr1	191700	191810	6
chr1	191810	192270	4
chr1	192270	192330	10
chr1	192330	192360	9
chr1	192360	192390	3
chr1	192390	192510	10
chr1	192510	192640	3
chr1	192640	193000	5
chr1	193340	193390	5
chr1	193390	193690	2
chr1	193690	193710	5
chr1	193720	193760	5
chr1	194670	194980	9
chr1	194980	195100	10
chr1	195100	195410	3
chr1	195410	195870	5
chr1	196550	196720	5
chr1	196720	196870	8
chr1	196870	197000	5
chr1	197130	197140	5
chr1	197140	197440	8
chr1	197440	197510	5
chr1	197750	197810	5
chr1	197810	198670	11
chr1	198670	198870	5
chr1	198870	199330	11
chr1	199330	199430	5
chr1	199430	199990	11
chr1	199990	200010	5
chr1	202240	202250	11
chr1	202270	202550	5
chr1	202550	202610	2
chr1	202610	202960	3
chr1	202960	203130	8
chr1	203130	203170	5
chr1	204930	205210	5
chr1	205210	205470	2
chr1	205470	205710	5
chr1	213000	213420	8
chr1	213420	213450	5
chr1	213470	213540	5
chr1	213540	213760	8
chr1	213760	213860	9
chr1	213860	213980	10
chr1	213980	214260	4
chr1	214260	214610	6
chr1	214610	215300	4
chr1	215300	215330	6
chr1	215330	215450	10
chr1	215450	215500	9
chr1	217740	217920	5
chr1	217920	218150	11
chr1	218150	218430	5
chr1	218430	218610	11
chr1	218610	218640	10
chr1	218640	218780	11
chr1	218780	218910	8
chr1	218910	219260	5
chr1	225980	226230	11
chr1	226230	226390	9
chr1	226390	226490	11
chr1	226490	226570	1
chr1	226570	226630	11
chr1	226630	226790	1
chr1	226790	227180	4
chr1	227180	227750	6
chr1	227750	227910	4
chr1	227910	228260	1
chr1	228260	228330	9
chr1	228330	228340	10
chr1	228420	228460	5
chr1	228460	228470	7
chr1	243750	243950	9
chr1	243950	244010	5
chr1	244010	244390	9
chr1	244390	244510	5
chr1	252740	253320	5
chr1	253320	253460	2
chr1	253460	253520	5
chr1	259270	259310	9
chr1	259310	259340	8
chr1	259340	259510	10
chr1	259510	259670	7
chr1	259670	260000	2
chr1	260000	260670	6
chr1	260670	261290	4
chr1	261290	261510	1
chr1	261510	261740	11
chr1	261740	261760	5
chr1	269500	269510	5
chr1	269510	269860	11
chr1	269860	270020	5
chr1	279740	280070	11
chr1	280070	280200	5
chr1	280210	280260	5
chr1	286980	287760	11
chr1	290240	290280	5
chr1	290280	290500	11
chr1	290500	290590	5
chr1	290590	291010	11
chr1	295990	296420	8
chr1	296510	296590	5
chr1	296590	296740	8
chr1	296740	296930	1
chr1	296930	296970	8
chr1	296970	297040	9
chr1	297040	297110	5
chr1	297110	297210	8
chr1	297210	297430	1
chr1	297430	297550	9
chr1	297550	297600	8
chr1	297600	297710	1
chr1	297710	297760	9
chr1	302980	303330	5
chr1	303790	303980	5
chr1	304070	304320	5
chr1	304320	304410	8
chr1	304410	304480	10
chr1	304480	304550	5
chr1	304740	304860	9
chr1	304860	305150	3
chr1	305150	305260	5
chr1	309240	309470	5
chr1	309470	309920	8
chr1	309920	309940	5
chr1	310020	310060	5
chr1	310060	310650	8
chr1	310650	310700	5
chr1	310740	310760	5
chr1	318490	318570	5
chr1	318570	318710	2
chr1	318710	318880	3
chr1	318880	319050	8
chr1	319050	319310	5
chr1	320240	320360	5
chr1	320360	320660	8
chr1	320660	320700	5
chr1	320700	320720	7
chr1	320720	320910	5
chr1	320910	320930	3
chr1	320930	321250	8
chr1	321250	321310	5
chr1	321410	321440	5
chr1	321440	321650	8
chr1	321650	321720	5
chr1	321730	321750	11
chr1	323970	323980	9
chr1	323980	324030	8
chr1	324030	324310	3
chr1	324310	324530	5
chr1	325990	326040	5
chr1	326040	326210	11
chr1	326210	326270	9
chr1	326270	326360	5
chr1	326370	326440	5
chr1	326440	326450	7
chr1	326450	326840	11
chr1	326840	326890	5
chr1	330240	330290	5
chr1	330380	330410	5
chr1	330410	330520	8
chr1	330520	330660	10
chr1	330660	330790	2
chr1	330790	330860	10
chr1	330860	330920	11
chr1	330920	331030	10
chr1	331030	331210	8
chr1	331210	331250	11
chr1	331250	331760	5
chr1	331810	331890	5
chr1	331890	332040	2
chr1	332040	332250	3
chr1	332250	332400	8
chr1	332400	332430	9
chr1	332430	332500	5
chr1	334180	334370	8
chr1	334370	334420	5
chr1	334420	334720	8
chr1	334720	334740	5
chr1	335990	336030	9
chr1	336030	336120	8
chr1	336120	336500	1
chr1	336910	337220	9
chr1	337220	337730	1
chr1	337730	338270	4
chr1	338270	338360	6
chr1	338360	338450	1
chr1	338450	338500	10
chr1	338500	338650	9
chr1	338650	338760	5
chr1	338990	339130	8
chr1	339130	339300	5
chr1	339300	339750	8
chr1	340970	341160	5
chr1	341170	341280	5
chr1	341280	341510	2
chr1	345520	345730	5
chr1	345730	345870	8
chr1	345870	346060	5
chr1	346060	346230	3
chr1	346230	346270	5
chr1	351550	351940	5
chr1	351940	351990	3
chr1	351990	352330	5
chr1	352330	352360	2
chr1	352360	353320	5
chr1	353320	353400	11
chr1	353400	353490	1
chr1	353490	354270	4
chr1	354270	354490	1
chr1	354490	354640	4
chr1	354640	354690	1
chr1	354690	354830	9
chr1	354830	354990	3
chr1	354990	355120	9
chr1	355120	355140	5
chr1	355220	355240	5
chr1	355250	355260	5
chr1	356750	357190	8
chr1	357190	357280	5
chr1	359480	359800	11
chr1	359800	359940	5
chr1	359940	360140	11
chr1	360140	360200	5
chr1	360200	360350	11
chr1	360350	360430	5
chr1	360450	360480	5
chr1	363740	363940	11
chr1	363940	363970	9
chr1	363970	364030	5
chr1	364030	364510	11
chr1	369260	369330	5
chr1	369330	369490	2
chr1	369490	369620	5
chr1	369650	369670	5
chr1	369670	369960	2
chr1	369960	370020	5
chr1	372740	373340	2
chr1	373340	373470	5
chr1	378490	379140	2
chr1	379140	379170	5
chr1	379220	379270	5
chr1	379540	379940	5
chr1	379940	380190	11
chr1	380190	380230	1
chr1	380230	380410	11
chr1	380410	380510	8
chr1	380510	380520	5
chr1	381030	381130	5
chr1	381130	381430	2
chr1	381430	381490	5
chr1	385010	385030	5
chr1	385040	385060	5
chr1	385060	385490	8
chr1	385490	385510	9
chr1	387250	387300	5
chr1	387300	387880	8
chr1	387880	388000	5
chr1	389790	389860	5
chr1	389860	390240	3
chr1	390240	390500	10
chr1	390500	390530	2
chr1	390530	390550	10
chr1	390550	390620	2
chr1	390620	390720	10
chr1	390720	390820	8
chr1	390820	390970	10
chr1	390970	391260	8
chr1	393480	393710	5
chr1	393750	393810	5
chr1	393810	393920	2
chr1	393920	393980	5
chr1	393980	394130	8
chr1	394130	394410	3
chr1	394410	394440	8
chr1	394440	394790	5
chr1	394790	395490	2
chr1	395490	395600	5
chr1	397990	398180	5
chr1	398180	398280	8
chr1	398280	398430	3
chr1	398430	398510	2
chr1	398510	399350	3
chr1	399350	399570	8
chr1	399570	399590	2
chr1	399590	399750	8
chr1	399750	400190	3
chr1	400190	400270	8
chr1	400490	400770	8
chr1	400770	400810	5
chr1	400830	400900	5
chr1	400900	401030	8
chr1	407000	407010	11
chr1	407010	407450	8
chr1	407450	407470	2
chr1	408250	408340	5
chr1	408340	408480	8
chr1	408480	408530	9
chr1	408530	409360	8
chr1	409360	409480	9
chr1	409480	409500	3
chr1	409500	409760	1
chr1	409760	409910	8
chr1	409910	409990	11
chr1	409990	410270	1
chr1	410270	410290	8
chr1	410290	410370	9
chr1	410370	410520	1
chr1	410520	410680	4
chr1	410680	410840	1
chr1	410840	411430	6
chr1	411430	411480	9
chr1	411480	411590	8
chr1	411590	411600	1
chr1	411600	411920	8
chr1	411920	411950	5
chr1	411950	412020	8
chr1	412740	412800	5
chr1	412830	412840	11
chr1	412850	412860	11
chr1	412860	413010	2
chr1	413010	413130	3
chr1	413130	413250	2
chr1	413250	413650	3
chr1	413650	413770	5
chr1	414240	414930	2
chr1	414930	415030	5
chr1	416490	416870	8
chr1	416870	416890	11
chr1	417500	417570	5
chr1	417570	418310	8
chr1	418310	418600	3
chr1	418600	418720	10
chr1	418720	418760	1
chr1	418760	419490	6
chr1	419490	419960	4
chr1	419960	420260	10
chr1	420260	420300	1
chr1	420300	420470	8
chr1	420470	420700	11
chr1	420700	420710	5
chr1	425240	425360	11
chr1	425360	425630	8
chr1	425630	425700	9
chr1	425700	425770	11
chr1	432250	432630	8
chr1	432630	432730	5
chr1	432730	432810	8
chr1	432810	432910	5
chr1	432920	432930	5
chr1	432950	432970	2
chr1	432970	433010	8
chr1	435240	435330	5
chr1	435330	435760	8
chr1	437500	437750	5
chr1	437840	437870	2
chr1	437870	437960	5
chr1	437960	438170	8
chr1	438170	438250	5
chr1	440740	441400	8
chr1	441400	441450	5
chr1	444500	444520	9
chr1	444520	445020	11
chr1	445020	445210	8
chr1	445210	445240	9
chr1	445240	445260	10
chr1	445260	445330	11
chr1	445330	445520	5
chr1	446240	446610	2
chr1	446610	446860	5
chr1	446860	446880	8
chr1	446880	447360	3
chr1	447360	447450	2
chr1	447450	447570	5
chr1	447740	448160	8
chr1	448160	448230	5
chr1	456240	456900	8
chr1	456900	456970	5
chr1	457000	457030	5
chr1	457110	457130	5
chr1	457130	457240	8
chr1	457240	457330	2
chr1	457330	457410	3
chr1	457410	457440	8
chr1	457440	457650	3
chr1	457650	457770	8
chr1	459230	459380	9
chr1	459380	459600	8
chr1	459600	459760	1
chr1	459760	459970	11
chr1	459970	460080	9
chr1	460080	460100	5
chr1	460110	460130	5
chr1	460130	460510	9
chr1	462990	463050	5
chr1	463110	463190	5
chr1	463190	463980	2
chr1	463980	464060	5
chr1	464060	465310	2
chr1	465310	465730	5
chr1	467540	467580	5
chr1	467580	467890	2
chr1	467890	467960	5
chr1	468240	468350	5
chr1	468350	468460	8
chr1	468460	468490	3
chr1	468490	468540	5
chr1	468540	468700	8
chr1	468700	468750	2
chr1	470770	470800	5
chr1	470810	470890	5
chr1	470890	471240	2
chr1	471240	471480	1
chr1	471480	472120	2
chr1	472120	472350	5
chr1	472350	472490	2
chr1	472490	472770	3
chr1	472770	472940	2
chr1	472940	472980	9
chr1	473060	473120	5
chr1	473120	473330	2
chr1	473330	473460	5
chr1	473490	473550	5
chr1	486230	486270	5
chr1	486270	486320	8
chr1	486320	487140	1
chr1	487140	487180	2
chr1	487180	487220	5
chr1	487240	487270	5
chr1	492250	492500	8
chr1	492500	492560	5
chr1	492560	492710	8
chr1	492710	493160	9
chr1	493160	493260	8
chr1	493260	493370	5
chr1	493370	493450	9
chr1	493450	493490	5
chr1	493490	493830	1
chr1	493830	493910	4
chr1	493910	494740	6
chr1	494740	495140	4
chr1	495140	495370	1
chr1	495370	495460	11
chr1	495460	495600	8
chr1	495600	495860	9
chr1	495860	495950	5
chr1	495950	496460	9
chr1	496460	496650	5
chr1	496650	496760	8
chr1	496760	497010	1
chr1	497010	497020	10
chr1	497020	497040	11
chr1	497040	497060	1
chr1	497060	497270	11
chr1	501320	501540	5
chr1	501540	502160	11
chr1	502160	502200	9
chr1	505740	505950	8
chr1	505950	506220	5
chr1	506220	506260	8
chr1	511470	511540	5
chr1	511540	512160	9
chr1	512160	512200	5
chr1	512210	512220	2
chr1	512240	512260	8
chr1	512940	513020	5
chr1	513020	513110	11
chr1	513110	513360	1
chr1	513360	513520	6
chr1	513520	513720	4
chr1	513720	514490	6
chr1	514490	514520	4
chr1	514520	514980	1
chr1	514980	515070	5
chr1	515070	515250	9
chr1	518740	518800	5
chr1	518800	519130	8
chr1	519130	519220	5
chr1	519220	519470	8
chr1	519470	519550	5
chr1	520260	520310	5
chr1	520310	520720	8
chr1	520720	521510	11
chr1	521740	522200	11
chr1	522200	522480	8
chr1	522480	522500	5
chr1	523240	523370	5
chr1	523370	523440	8
chr1	523440	523550	11
chr1	523550	523750	1
chr1	523750	523810	8
chr1	523810	523830	10
chr1	523830	524000	1
chr1	524000	524200	8
chr1	524200	524300	3
chr1	524300	524420	10
chr1	524420	524580	4
chr1	524580	525060	6
chr1	525060	525220	4
chr1	525220	525760	1
chr1	525760	526270	8
chr1	531990	532490	8
chr1	532490	532560	3
chr1	532560	532660	10
chr1	532660	532710	1
chr1	532710	533560	6
chr1	533560	533660	10
chr1	533660	533720	2
chr1	533720	533780	3
chr1	533780	534000	9
chr1	534000	534040	3
chr1	534040	534180	8
chr1	534180	534260	3
chr1	534260	534280	2
chr1	534740	534920	5
chr1	534920	535250	11
chr1	538990	539370	11
chr1	539370	539440	5
chr1	539450	539510	5
chr1	540740	540820	5
chr1	540870	540920	5
chr1	540920	541260	11
chr1	545490	545540	5
chr1	545540	545960	9
chr1	545960	546020	5
chr1	546260	546310	5
chr1	546310	546730	11
chr1	546730	546810	5
chr1	552240	552280	9
chr1	552280	552380	8
chr1	552380	552520	10
chr1	552520	552820	3
chr1	552820	552980	10
chr1	552980	553080	2
chr1	553080	553190	3
chr1	553190	553270	1
chr1	553270	553550	8
chr1	553550	553590	1
chr1	553590	553640	8
chr1	553640	553650	9
chr1	553650	553850	11
chr1	553850	554030	5
chr1	561240	561680	11
chr1	561680	561720	5
chr1	561750	561890	5
chr1	561890	562180	2
chr1	562180	562210	9
chr1	562210	562250	5
chr1	565490	565600	5
chr1	565600	566000	11
chr1	579770	579910	5
chr1	579910	580440	8
chr1	580440	580450	2
chr1	580500	580530	5
chr1	580530	580570	10
chr1	580570	580970	6
chr1	580970	581260	4
chr1	581260	581720	1
chr1	581720	581770	11
chr1	581770	581930	1
chr1	581930	582320	9
chr1	582320	582520	8
chr1	582520	582750	9
chr1	582750	583260	8
chr1	586240	586390	11
chr1	586390	586450	5
chr1	586450	586880	11
chr1	586880	586920	5
chr1	590740	591240	11
chr1	591240	591270	5
chr1	591740	591790	2
chr1	591790	592000	5
chr1	592000	592260	2
chr1	593740	594140	5
chr1	594140	594170	9
chr1	594170	594510	10
chr1	594510	594790	4
chr1	594790	595010	6
chr1	595010	595190	4
chr1	595190	595490	1
chr1	595490	595540	9
chr1	595540	595630	8
chr1	595630	595990	1
chr1	595990	596250	9
chr1	596250	596470	8
chr1	596470	596500	3
chr1	596500	596900	10
chr1	596900	597030	3
chr1	597030	597320	10
chr1	597320	597420	3
chr1	597420	597630	5
chr1	597640	597680	5
chr1	597980	598110	5
chr1	598110	598300	8
chr1	598300	598510	5
chr1	602530	602550	5
chr1	602620	602720	5
chr1	602720	602950	11
chr1	602950	603240	5
chr1	603240	603740	8
chr1	603740	603760	5
chr1	604770	604840	5
chr1	604840	605560	2
chr1	605560	605620	5
chr1	605620	605830	2
chr1	605830	605850	11
chr1	605910	606070	5
chr1	606070	606100	8
chr1	606100	606190	9
chr1	606190	606260	5
chr1	608990	609140	5
chr1	609140	609550	8
chr1	609550	609760	5
chr1	613520	613530	2
chr1	613530	613600	9
chr1	613600	613750	8
chr1	613750	613780	1
chr1	613780	614070	4
chr1	614070	614870	6
chr1	614870	615010	11
chr1	615010	615260	5
chr1	616680	616690	8
chr1	616690	616940	5
chr1	616940	617110	2
chr1	617110	617250	5
chr1	618240	618750	11
chr1	618750	619010	5
chr1	622010	622140	5
chr1	622140	622450	2
chr1	622450	622500	5
chr1	633210	633260	5
chr1	633290	633550	5
chr1	633550	634210	11
chr1	634210	634300	5
chr1	639990	640030	5
chr1	640030	640240	8
chr1	640240	640650	3
chr1	640650	640690	5
chr1	640690	641180	2
chr1	641180	641340	5
chr1	641340	641350	2
chr1	641350	641620	7
chr1	641620	641710	3
chr1	641710	641870	5
chr1	641870	642170	3
chr1	642170	642200	5
chr1	642230	642330	5
chr1	642990	643000	5
chr1	643010	643020	5
chr1	643030	643060	9
chr1	643060	643070	5
chr1	643070	643270	3
chr1	643270	643760	7
chr1	646630	646950	5
chr1	646950	647010	3
chr1	647010	647250	10
chr1	647250	647370	1
chr1	647370	647410	5
chr1	647410	647460	9
chr1	647460	647500	10
chr1	647500	647620	3
chr1	647620	647820	8
chr1	647820	647940	10
chr1	647940	648020	5
chr1	648020	648030	8
chr1	648030	648160	3
chr1	648160	648330	10
chr1	648330	648430	3
chr1	648430	648620	10
chr1	648620	648760	11
chr1	648760	648820	5
chr1	648830	649120	5
chr1	649220	649660	5
chr1	649670	649720	5
chr1	650740	651490	8
chr1	651490	651510	1
chr1	651510	651590	8
chr1	651590	651900	9
chr1	651900	651920	10
chr1	651920	652450	8
chr1	652450	652490	5
chr1	654050	654730	5
chr1	654730	654780	9
chr1	654780	655290	10
chr1	655290	656060	4
chr1	656060	656190	6
chr1	656190	656400	4
chr1	656400	656950	6
chr1	656950	657260	9
chr1	658490	658880	2
chr1	658880	658940	5
chr1	661410	661480	5
chr1	661480	661520	11
chr1	661520	661850	10
chr1	661850	662050	8
chr1	662050	662320	11
chr1	662320	662500	5
chr1	663240	663450	2
chr1	663450	663510	5
chr1	663510	664020	2
chr1	664020	664480	5
chr1	664980	665190	5
chr1	665230	665270	5
chr1	665270	665320	2
chr1	665320	665660	3
chr1	665660	665810	10
chr1	665810	666090	7
chr1	666090	666520	3
chr1	666520	667200	7
chr1	667200	667390	10
chr1	667390	667420	1
chr1	667420	667510	11
chr1	667510	667570	5
chr1	667620	667630	8
chr1	667640	667680	5
chr1	667680	667740	2
chr1	667740	667800	7
chr1	667800	668090	4
chr1	668090	668190	10
chr1	668190	668280	8
chr1	668280	668390	1
chr1	668390	668750	4
chr1	668750	668840	1
chr1	668840	669010	4
chr1	669010	669850	6
chr1	669850	670150	4
chr1	670150	670310	1
chr1	670310	670420	10
chr1	670420	670590	5
chr1	670590	670750	2
chr1	670750	670770	5
chr1	670770	670930	2
chr1	670930	670990	5
chr1	671000	671150	5
chr1	671160	671170	11
chr1	671180	671200	6
chr1	671200	671250	5
chr1	671250	671280	8
chr1	671280	671320	3
chr1	671320	671440	8
chr1	671440	672270	11
chr1	672270	672500	1
chr1	672500	672510	11
chr1	672740	673410	11
chr1	673410	673590	5
chr1	673640	673700	5
chr1	673700	674370	11
chr1	674370	674510	5
chr1	674510	675030	11
chr1	675030	675330	1
chr1	675330	675400	9
chr1	675400	676830	11
chr1	676830	676880	5
chr1	676900	676910	9
chr1	676910	677520	11
chr1	677520	677660	8
chr1	677660	677820	11
chr1	677820	678010	8
chr1	678010	678120	5
chr1	678120	678430	11
chr1	678430	678480	1
chr1	678480	678940	11
chr1	678940	679150	9
chr1	679150	679390	1
chr1	679390	679520	4
chr1	679520	679560	1
chr1	679560	681760	4
chr1	681760	681910	1
chr1	681910	681970	8
chr1	681970	682010	5
chr1	685490	686000	10
chr1	686000	686130	3
chr1	686130	686190	2
chr1	686190	686260	9
chr1	686260	686280	5
chr1	688530	688630	5
chr1	688630	688920	11
chr1	688920	688960	5
chr1	688960	689010	11
chr1	689250	689760	11
chr1	690740	690760	1
chr1	690760	690780	8
chr1	690780	690900	11
chr1	690900	690960	5
chr1	690960	691160	11
chr1	691160	691850	8
chr1	691850	691870	1
chr1	691870	692360	11
chr1	692360	692560	8
chr1	692560	692910	11
chr1	692910	693540	5
chr1	694490	694550	5
chr1	694550	694820	2
chr1	694820	695240	9
chr1	695240	695290	5
chr1	695300	695320	5
chr1	695320	695580	9
chr1	695580	695620	5
chr1	695690	695760	5
chr1	700070	700180	5
chr1	700180	700740	8
chr1	700740	700820	5
chr1	711580	711990	5
chr1	712000	712290	5
chr1	713000	713040	9
chr1	713040	713090	5
chr1	713140	713340	5
chr1	713360	713490	5
chr1	713490	713760	1
chr1	713760	714650	4
chr1	714650	715010	1
chr1	715010	715230	11
chr1	715230	715290	2
chr1	715290	715310	5
chr1	715310	715760	11
chr1	721330	721410	5
chr1	721410	721570	9
chr1	721570	721610	5
chr1	721610	722010	9
chr1	723240	723370	5
chr1	723370	723400	2
chr1	723400	723470	3
chr1	723470	723670	8
chr1	723670	723700	10
chr1	723700	723920	2
chr1	723920	724020	5
chr1	724020	724040	2
chr1	724040	724260	5
chr1	726260	726290	5
chr1	726290	726730	11
chr1	727250	727300	5
chr1	727300	727670	2
chr1	727670	727740	5
chr1	727740	728000	2
chr1	728720	728900	5
chr1	728900	728990	2
chr1	728990	729150	3
chr1	729150	729220	8
chr1	729220	729300	9
chr1	729300	729490	1
chr1	729490	729960	10
chr1	729960	730100	2
chr1	730100	730350	5
chr1	730910	731110	5
chr1	731110	731210	10
chr1	731210	731290	2
chr1	731290	731360	5
chr1	731540	731600	5
chr1	731600	731760	3
chr1	734540	734550	2
chr1	734550	735010	8
chr1	736490	736860	2
chr1	736860	736880	5
chr1	736900	736920	5
chr1	736930	736970	5
chr1	737030	737100	5
chr1	737100	737390	2
chr1	737390	737470	5
chr1	737470	737590	2
chr1	737590	737770	5
chr1	739280	739750	8
chr1	746990	747020	8
chr1	747020	747040	11
chr1	747060	747100	9
chr1	747100	747420	2
chr1	747420	747530	5
chr1	750240	750310	8
chr1	750310	750350	5
chr1	750360	750440	5
chr1	750440	750650	8
chr1	750650	750800	5
chr1	750800	751010	2
chr1	751010	751110	3
chr1	751110	751450	5
chr1	751450	751510	8
chr1	755490	755540	2
chr1	755540	755700	10
chr1	755700	755780	9
chr1	755780	756180	10
chr1	756180	756260	11
chr1	758990	759020	5
chr1	759020	759510	11
chr1	759510	759660	2
chr1	759660	759690	8
chr1	759690	759780	5
chr1	759780	759960	2
chr1	759960	759990	5
chr1	760240	760650	2
chr1	760650	760690	10
chr1	760690	760930	11
chr1	760930	761260	5
chr1	761260	761650	2
chr1	761650	762320	5
chr1	762710	762810	5
chr1	762810	763070	9
chr1	763070	763350	3
chr1	763350	763560	5
chr1	763560	763780	3
chr1	763780	764020	5
chr1	767970	768320	5
chr1	768320	768600	11
chr1	768600	768820	5
chr1	775490	775950	11
chr1	775950	776010	5
chr1	781740	782220	5
chr1	782220	782640	2
chr1	782640	782850	5
chr1	782850	783260	3
chr1	783260	783270	2
chr1	788500	788610	5
chr1	788610	788690	2
chr1	788690	788740	5
chr1	788740	789090	2
chr1	789090	789130	5
chr1	789180	789280	5
chr1	789280	790100	2
chr1	790180	790400	5
chr1	794490	794630	5
chr1	794630	795020	2
chr1	798490	798530	8
chr1	798530	799770	11
chr1	800520	800710	5
chr1	800710	800740	8
chr1	800740	800890	5
chr1	800890	801070	8
chr1	801070	801230	5
chr1	801230	801760	8
chr1	802740	802790	5
chr1	802790	802860	2
chr1	802860	802980	5
chr1	802980	803200	2
chr1	803200	803300	8
chr1	803300	803350	10
chr1	803350	803600	3
chr1	803600	803850	10
chr1	803850	803950	8
chr1	803950	804030	3
chr1	804030	804190	2
chr1	804190	804260	5
chr1	805230	805350	5
chr1	805350	805630	8
chr1	805630	805770	9
chr1	805770	805880	3
chr1	805880	806050	7
chr1	806050	806150	2
chr1	806150	806250	5
chr1	806320	806790	5
chr1	806800	806820	5
chr1	806860	806870	8
chr1	806910	806940	5
chr1	806940	807080	2
chr1	807080	807170	5
chr1	807190	807210	5
chr1	807240	807260	11
chr1	807260	807770	3
chr1	807770	807970	8
chr1	807970	808070	3
chr1	808070	808260	8
chr1	813000	813510	8
chr1	813510	813750	3
chr1	813750	813810	7
chr1	813810	814030	2
chr1	814030	814160	3
chr1	814160	814270	8
chr1	819730	819930	2
chr1	819930	820050	5
chr1	820110	820130	9
chr1	820130	820350	2
chr1	820350	820510	5
chr1	821570	821600	5
chr1	821600	822310	8
chr1	822310	822440	5
chr1	823490	823520	8
chr1	823520	823690	5
chr1	823690	824070	3
chr1	824070	824140	2
chr1	824140	824180	9
chr1	824180	824190	2
chr1	824190	824410	3
chr1	824410	824450	8
chr1	824450	824760	5
chr1	829240	829260	8
chr1	829280	829290	2
chr1	829290	829660	11
chr1	829660	829760	5
chr1	829760	830230	8
chr1	830230	830270	5
chr1	837990	838020	11
chr1	838020	838150	5
chr1	838150	838380	2
chr1	838380	838480	3
chr1	838480	838620	8
chr1	838620	839140	3
chr1	839140	839420	8
chr1	839420	839600	5
chr1	839600	839670	8
chr1	839670	839700	9
chr1	839700	839880	8
chr1	839880	839960	5
chr1	840020	840190	5
chr1	840210	840230	5
chr1	843990	844050	8
chr1	844050	844430	3
chr1	844430	844490	9
chr1	844490	844710	8
chr1	844710	844760	5
chr1	848970	849390	2
chr1	849390	849420	5
chr1	849490	849600	5
chr1	849600	850140	2
chr1	850140	850310	8
chr1	850310	850480	3
chr1	850480	851210	2
chr1	851210	851250	5
chr1	851490	852230	2
chr1	852230	852240	11
chr1	852780	852850	5
chr1	852850	853030	2
chr1	853030	853140	5
chr1	853140	853360	2
chr1	853360	853410	5
chr1	853470	853540	5
chr1	853620	853760	5
chr1	853760	853930	3
chr1	853930	854050	8
chr1	854050	854250	3
chr1	854250	854510	2
chr1	854510	854690	5
chr1	854740	854750	5
chr1	855260	855270	5
chr1	855280	855330	5
chr1	855330	855350	2
chr1	855350	855520	9
chr1	855520	855850	10
chr1	855850	855930	2
chr1	855930	856000	5
chr1	856230	856310	5
chr1	856310	856760	8
chr1	856760	856900	2
chr1	856900	856950	5
chr1	856950	857130	2
chr1	857130	857250	5
chr1	857250	857530	2
chr1	857530	857590	11
chr1	857590	857760	2
chr1	858490	858630	5
chr1	858690	858790	5
chr1	858790	859410	2
chr1	859410	859580	8
chr1	859580	859760	3
chr1	859760	859990	2
chr1	859990	860260	5
chr1	861290	861440	5
chr1	861440	861740	11
chr1	861740	861920	5
chr1	861930	861970	5
chr1	861970	862170	11
chr1	862170	862260	5
chr1	863740	863800	5
chr1	863800	864450	2
chr1	864450	864530	5
chr1	865740	865820	5
chr1	865820	866760	2
chr1	868220	868260	5
chr1	868260	868310	3
chr1	868310	868700	10
chr1	868700	868820	9
chr1	868820	868950	2
chr1	868950	869010	10
chr1	869010	869020	2
chr1	869020	869030	5
chr1	869030	869230	8
chr1	869230	869240	11
chr1	869240	869340	2
chr1	869340	869420	7
chr1	869420	869500	3
chr1	869500	869570	5
chr1	869620	869640	9
chr1	869640	869760	2
chr1	871240	871350	5
chr1	871350	872020	11
chr1	872990	873040	5
chr1	873040	873300	11
chr1	873300	873410	5
chr1	873690	873740	5
chr1	873970	874010	5
chr1	874490	874700	5
chr1	874700	874820	11
chr1	874820	874980	5
chr1	874980	875760	2
chr1	877230	877530	11
chr1	877530	877940	1
chr1	877940	878010	5
chr1	878010	878320	11
chr1	878320	878610	5
chr1	878670	878730	5
chr1	879040	879150	5
chr1	879150	879810	2
chr1	879810	880190	7
chr1	880190	880580	3
chr1	880580	880700	2
chr1	880700	880860	7
chr1	880860	881010	2
chr1	881010	881500	3
chr1	881500	881760	2
chr1	882710	882990	5
chr1	882990	883220	8
chr1	883220	883270	5
chr1	883480	883850	2
chr1	883850	883930	5
chr1	886980	887010	5
chr1	887050	887150	5
chr1	887150	887820	2
chr1	887820	887950	5
chr1	887990	888000	8
chr1	888750	888820	2
chr1	888820	888850	3
chr1	888850	889120	2
chr1	889120	889280	5
chr1	890740	890890	10
chr1	890890	891090	3
chr1	891090	891210	10
chr1	891210	891310	2
chr1	891310	891440	5
chr1	891470	891530	9
chr1	891530	892220	2
chr1	892220	892260	5
chr1	893260	893370	5
chr1	893370	893560	2
chr1	893560	893800	5
chr1	893800	894140	2
chr1	894140	894330	11
chr1	894330	894640	2
chr1	894640	894760	5
chr1	895510	895520	8
chr1	895540	895580	5
chr1	895600	895620	5
chr1	895620	896480	2
chr1	896480	896500	5
chr1	896550	896560	11
chr1	896630	896670	2
chr1	896670	896730	8
chr1	896730	896770	3
chr1	896770	896910	10
chr1	896910	897070	1
chr1	897070	897510	10
chr1	897510	897770	2
chr1	897770	897780	6
chr1	897780	897800	7
chr1	897800	898180	5
chr1	898180	898760	2
chr1	898760	898790	5
chr1	898800	899020	2
chr1	899020	899570	7
chr1	899570	899710	9
chr1	899710	899900	7
chr1	899900	900080	2
chr1	900080	900280	10
chr1	900280	900510	7
chr1	900510	900570	11
chr1	900570	900590	9
chr1	900590	900900	2
chr1	900900	900910	11
chr1	900910	900930	5
chr1	901040	901080	5
chr1	901110	901140	5
chr1	901140	902010	2
chr1	902010	902410	11
chr1	902410	902530	5
chr1	903380	903630	5
chr1	903630	903770	2
chr1	903770	903980	11
chr1	903980	904010	10
chr1	904010	904140	11
chr1	904140	904170	10
chr1	904170	904190	11
chr1	904190	904210	2
chr1	904210	904230	5
chr1	904260	904290	5
chr1	904290	904400	2
chr1	904400	904770	11
chr1	904770	904850	7
chr1	904850	904980	8
chr1	904980	905030	3
chr1	905030	905240	7
chr1	905240	905390	3
chr1	905390	905820	7
chr1	905820	906360	2
chr1	906360	906650	5
chr1	906650	906730	2
chr1	906730	907260	7
chr1	907260	907280	2
chr1	907280	907310	7
chr1	907310	907760	2
chr1	907760	908020	5
chr1	908220	908570	5
chr1	908600	908660	5
chr1	908670	908730	5
chr1	908730	909110	2
chr1	909110	909190	3
chr1	909190	909260	7
chr1	909260	909350	3
chr1	909350	909400	7
chr1	909400	909510	2
chr1	909510	909730	3
chr1	909730	909760	2
chr1	910230	910400	5
chr1	910400	910580	9
chr1	910580	910680	5
chr1	910720	910830	5
chr1	910830	910890	2
chr1	910890	911150	11
chr1	911150	911560	2
chr1	911560	911610	5
chr1	911620	911670	5
chr1	911670	911760	2
chr1	912060	912080	5
chr1	912140	912150	8
chr1	912150	912210	11
chr1	912210	912490	2
chr1	912490	912630	8
chr1	912630	912660	3
chr1	912660	913210	10
chr1	913210	913270	3
chr1	913270	913400	2
chr1	913400	913990	11
chr1	913990	914080	10
chr1	914080	914350	1
chr1	914350	914550	2
chr1	914550	914560	5
chr1	914560	914600	10
chr1	914600	914760	11
chr1	914760	914770	5
chr1	914770	914990	2
chr1	914990	915240	3
chr1	915240	915500	8
chr1	916240	917180	11
chr1	917180	917230	9
chr1	919740	920040	2
chr1	920040	920140	5
chr1	920140	920330	2
chr1	920330	920510	5
chr1	920740	921120	11
chr1	921120	921210	5
chr1	921240	921260	5
chr1	923000	923020	5
chr1	923030	923050	2
chr1	923080	923180	5
chr1	923180	923730	8
chr1	923730	923830	3
chr1	923830	923860	2
chr1	923860	924040	3
chr1	924040	924110	5
chr1	924110	924260	8
chr1	926520	926580	5
chr1	926580	926670	2
chr1	926670	926850	5
chr1	926860	926930	5
chr1	926930	927270	2
chr1	931240	931260	3
chr1	931260	931380	2
chr1	931380	931500	7
chr1	931500	931670	10
chr1	931670	931810	11
chr1	931810	932030	5
chr1	932030	932040	2
chr1	932040	932270	11
chr1	932270	932450	5
chr1	932450	932520	11
chr1	935750	936010	5
chr1	936010	936460	11
chr1	936460	936470	5
chr1	937740	938070	11
chr1	938070	938170	5
chr1	938170	938190	10
chr1	938190	938880	8
chr1	938880	938910	5
chr1	939990	940200	8
chr1	940200	940320	5
chr1	940320	940380	8
chr1	940380	940520	5
chr1	947250	947460	11
chr1	947460	947690	5
chr1	947690	948220	11
chr1	948220	948330	5
chr1	948330	948520	2
chr1	948990	949300	2
chr1	949300	949620	5
chr1	949620	949750	2
chr1	949750	949850	5
chr1	949880	949950	5
chr1	949950	949970	10
chr1	949970	950520	11
chr1	951250	952750	2
chr1	953490	953540	5
chr1	953540	954040	2
chr1	955080	955300	5
chr1	955300	956260	2
chr1	956480	956920	11
chr1	956920	956940	5
chr1	957250	957960	2
chr1	957970	958060	5
chr1	958060	958660	2
chr1	958660	958700	5
chr1	958700	958730	2
chr1	958730	958780	5
chr1	959240	959400	2
chr1	959400	959460	5
chr1	959460	960020	2
chr1	960020	960170	5
chr1	960170	960270	2
chr1	960500	960550	5
chr1	960580	960710	5
chr1	960710	960990	8
chr1	960990	961000	9
chr1	961000	961020	3
chr1	961020	961230	10
chr1	961230	961410	7
chr1	961410	961860	6
chr1	961860	962400	4
chr1	962400	962510	1
chr1	962510	962640	9
chr1	962640	962680	5
chr1	962680	962940	9
chr1	962940	963010	5
chr1	982990	983240	11
chr1	983240	983280	5
chr1	983360	983480	5
chr1	983480	983800	11
chr1	985990	986440	11
chr1	986440	986530	5
chr1	995000	995090	5
chr1	995090	995150	9
chr1	995150	995200	5
chr1	995200	995470	9
chr1	995470	995510	5
chr1	1000500	1000590	5
chr1	1000590	1000920	9
chr1	1000920	1001010	5
chr1	1001580	1001600	5
chr1	1001600	1001810	8
chr1	1001810	1001840	9
chr1	1001840	1001850	5
chr1	1001890	1001930	5
chr1	1001930	1002310	8
chr1	1002310	1002340	5
chr1	1002360	1002370	11
chr1	1002420	1002460	5
chr1	1002460	1002550	8
chr1	1002550	1002590	1
chr1	1002590	1002710	8
chr1	1002710	1003180	1
chr1	1003180	1003270	11
chr1	1003500	1003600	5
chr1	1003600	1003720	11
chr1	1003720	1003880	1
chr1	1003880	1003960	11
chr1	1003960	1004510	1
chr1	1004510	1005010	4
chr1	1005010	1005270	6
chr1	1005270	1005540	4
chr1	1005540	1005660	6
chr1	1005660	1005760	10
chr1	1005760	1005850	7
chr1	1005850	1005910	3
chr1	1005910	1005960	8
chr1	1005960	1005980	5
chr1	1006990	1007330	8
chr1	1007330	1007540	5
chr1	1008490	1008990	11
chr1	1008990	1009100	5
chr1	1009100	1010830	11
chr1	1010830	1011480	5
chr1	1011480	1011760	11
chr1	1012990	1013050	5
chr1	1013050	1013360	8
chr1	1013360	1013390	5
chr1	1013390	1013510	8
chr1	1013740	1013750	5
chr1	1013770	1013800	5
chr1	1013800	1013970	9
chr1	1013970	1013990	7
chr1	1013990	1014250	1
chr1	1014250	1014270	6
chr1	1014270	1014440	11
chr1	1014440	1014460	1
chr1	1014460	1014480	6
chr1	1014480	1014560	5
chr1	1014560	1014570	1
chr1	1014570	1014590	5
chr1	1014590	1014630	6
chr1	1014630	1014680	5
chr1	1014680	1014690	6
chr1	1014690	1014700	1
chr1	1014700	1014710	6
chr1	1014710	1014720	1
chr1	1014720	1014830	5
chr1	1014830	1014840	6
chr1	1014840	1014850	1
chr1	1014850	1014880	11
chr1	1014880	1014980	6
chr1	1014980	1015000	11
chr1	1015000	1015070	1
chr1	1015070	1015100	11
chr1	1015100	1015250	1
chr1	1015250	1015350	8
chr1	1015350	1015380	1
chr1	1015380	1015470	8
chr1	1015470	1015830	11
chr1	1015830	1016010	1
chr1	1016010	1016150	9
chr1	1016150	1016260	8
chr1	1016740	1016970	5
chr1	1016970	1017280	11
chr1	1018980	1019040	5
chr1	1019040	1019090	11
chr1	1019090	1019130	10
chr1	1019130	1019420	8
chr1	1019420	1019530	5
chr1	1032480	1032780	11
chr1	1032780	1033100	8
chr1	1033100	1033250	5
chr1	1033250	1033340	8
chr1	1033340	1033400	10
chr1	1033400	1033490	8
chr1	1033490	1033590	11
chr1	1033590	1033660	5
chr1	1033800	1033820	5
chr1	1033820	1034930	11
chr1	1034930	1035050	5
chr1	1041010	1041150	5
chr1	1041150	1041450	11
chr1	1041450	1041500	5
chr1	1048990	1049150	5
chr1	1049150	1049550	11
chr1	1049550	1049710	5
chr1	1052560	1052580	2
chr1	1052580	1053260	11
chr1	1063770	1063790	5
chr1	1063790	1064000	11
chr1	1064000	1064080	5
chr1	1064080	1064440	11
chr1	1064440	1064490	5
chr1	1064810	1064820	5
chr1	1064820	1065450	11
chr1	1065450	1065490	5
chr1	1073250	1073260	2
chr1	1073280	1073290	5
chr1	1073320	1073360	5
chr1	1073360	1073880	9
chr1	1073880	1074490	5
chr1	1075990	1076710	11
chr1	1076710	1076760	5
chr1	1084470	1084530	5
chr1	1084530	1085250	8
chr1	1085490	1085510	5
chr1	1085520	1085790	5
chr1	1085790	1085910	11
chr1	1085910	1086290	5
chr1	1086290	1086430	9
chr1	1086430	1086510	5
chr1	1088730	1088870	5
chr1	1088870	1089000	11
chr1	1089000	1089390	5
chr1	1104760	1105260	5
chr1	1115820	1115840	5
chr1	1115850	1115940	5
chr1	1115940	1116370	8
chr1	1116370	1116510	5
chr1	1119490	1119660	11
chr1	1119660	1119780	5
chr1	1119780	1119940	11
chr1	1119940	1120020	5
chr1	1155480	1155840	11
chr1	1155840	1156010	9
chr1	1160230	1160270	5
chr1	1160270	1160620	8
chr1	1160620	1160740	5
chr1	1164000	1164510	11
chr1	1167300	1167400	5
chr1	1167400	1167490	8
chr1	1167490	1167880	9
chr1	1167880	1168060	5
chr1	1168060	1168480	8
chr1	1168480	1168680	5
chr1	1168680	1168760	8
chr1	1184230	1184260	5
chr1	1184300	1184330	5
chr1	1184330	1184720	9
chr1	1184720	1184770	11
chr1	1184770	1184860	9
chr1	1184860	1185290	5
chr1	1185290	1185460	9
chr1	1185460	1185500	5
chr1	1187250	1187380	5
chr1	1187380	1187410	9
chr1	1187410	1187470	5
chr1	1187470	1187770	9
chr1	1195820	1195830	9
chr1	1195830	1196210	11
chr1	1196210	1196250	5
chr1	1201240	1201260	8
chr1	1201260	1201520	5
chr1	1201540	1201600	5
chr1	1201600	1202010	11
chr1	1212970	1213000	2
chr1	1213000	1213410	3
chr1	1213410	1213490	10
chr1	1213490	1213610	1
chr1	1213610	1213710	11
chr1	1213710	1213870	10
chr1	1213870	1213940	3
chr1	1213940	1213980	2
chr1	1213980	1214010	8
chr1	1214050	1214100	5
chr1	1214100	1214260	8
chr1	1221780	1221800	5
chr1	1221800	1222050	9
chr1	1222050	1222160	5
chr1	1222180	1222380	5
chr1	1222430	1222490	5
chr1	1222490	1222500	2
chr1	1222500	1222890	3
chr1	1222890	1222960	8
chr1	1222960	1222980	5
chr1	1232020	1232150	5
chr1	1232150	1232510	8
chr1	1237740	1237850	5
chr1	1237850	1238130	11
chr1	1238130	1238270	5
chr1	1240230	1240490	5
chr1	1240490	1241270	8
chr1	1248980	1249020	5
chr1	1249020	1249190	9
chr1	1249190	1249330	5
chr1	1249330	1249480	9
chr1	1249480	1249520	5
chr1	1251770	1251850	5
chr1	1251850	1252080	9
chr1	1252080	1253000	1
chr1	1253000	1253020	8
chr1	1254740	1255460	11
chr1	1255460	1255520	5
chr1	1255600	1255630	5
chr1	1255630	1255830	11
chr1	1255830	1255960	5
chr1	1263520	1263580	5
chr1	1263580	1264180	11
chr1	1264180	1264260	5
chr1	1273740	1274020	5
chr1	1274020	1274230	11
chr1	1274230	1274280	5
chr1	1274990	1275030	5
chr1	1275030	1275320	8
chr1	1275320	1275430	5
chr1	1275430	1275760	8
chr1	1286500	1286740	9
chr1	1286740	1286790	5
chr1	1286790	1286860	8
chr1	1286860	1286900	11
chr1	1286900	1287130	9
chr1	1287130	1287230	5
chr1	1287330	1287530	5
chr1	1288620	1288630	11
chr1	1288630	1289010	8
chr1	1306630	1306900	5
chr1	1306900	1307250	9
chr1	1307250	1307550	5
chr1	1308160	1308280	5
chr1	1322740	1322810	5
chr1	1322810	1323190	11
chr1	1323190	1323240	5
chr1	1329980	1330160	8
chr1	1330160	1330220	5
chr1	1330240	1330340	5
chr1	1330340	1331390	8
chr1	1331390	1331480	5
chr1	1334000	1334030	5
chr1	1334030	1334300	11
chr1	1334300	1334820	5
chr1	1334830	1334860	5
chr1	1334870	1334920	5
chr1	1334920	1335260	8
chr1	1341250	1341500	8
chr1	1341500	1341690	5
chr1	1341690	1341740	8
chr1	1341740	1341790	2
chr1	1341800	1341840	5
chr1	1341840	1342040	9
chr1	1342040	1342070	1
chr1	1342070	1342400	8
chr1	1342400	1342490	5
chr1	1342490	1342570	8
chr1	1342570	1342600	5
chr1	1342620	1343510	5
chr1	1343510	1343630	8
chr1	1343630	1343710	5
chr1	1343720	1343760	5
chr1	1344990	1345320	9
chr1	1345320	1346200	5
chr1	1346200	1346360	11
chr1	1346360	1346910	5
chr1	1346910	1346990	9
chr1	1346990	1347260	11
chr1	1350240	1350720	5
chr1	1350720	1350950	11
chr1	1350950	1351020	9
chr1	1351020	1351150	5
chr1	1351150	1351340	9
chr1	1351340	1351430	5
chr1	1351860	1351970	5
chr1	1351970	1352320	9
chr1	1352320	1352440	1
chr1	1352440	1353050	6
chr1	1353050	1353130	2
chr1	1353130	1353410	9
chr1	1353410	1353630	5
chr1	1353660	1353670	5
chr1	1353690	1353830	5
chr1	1354290	1354410	5
chr1	1354410	1355120	8
chr1	1355120	1355150	5
chr1	1355160	1355240	5
chr1	1363770	1363810	5
chr1	1363840	1364260	8
chr1	1366970	1367300	8
chr1	1367300	1367390	5
chr1	1367390	1367420	8
chr1	1367420	1367520	5
chr1	1372250	1372810	2
chr1	1372810	1372930	5
chr1	1372950	1373020	5
chr1	1378490	1378850	8
chr1	1378850	1378920	5
chr1	1384490	1384900	9
chr1	1384900	1385030	5
chr1	1394990	1395310	3
chr1	1395310	1395760	9
chr1	1395760	1396080	5
chr1	1396080	1396180	2
chr1	1396180	1396370	5
chr1	1396370	1396900	8
chr1	1396900	1396970	5
chr1	1399780	1399830	5
chr1	1399830	1400170	2
chr1	1400170	1400190	5
chr1	1401240	1401610	5
chr1	1401640	1401670	5
chr1	1401670	1401740	11
chr1	1401740	1402110	1
chr1	1402110	1402550	4
chr1	1402550	1402680	6
chr1	1402680	1402730	5
chr1	1402730	1402830	8
chr1	1402830	1403010	9
chr1	1403010	1403260	8
chr1	1407500	1407610	5
chr1	1407610	1407950	8
chr1	1407950	1408010	5
chr1	1411020	1411090	5
chr1	1411090	1411460	8
chr1	1411460	1411490	9
chr1	1454990	1455050	5
chr1	1455050	1455700	8
chr1	1455700	1455760	5
chr1	1460970	1461010	9
chr1	1461010	1461230	5
chr1	1461230	1461370	11
chr1	1461370	1461430	8
chr1	1461430	1461470	1
chr1	1461470	1461580	8
chr1	1461580	1461630	5
chr1	1461670	1461880	5
chr1	1462080	1462450	8
chr1	1462450	1462540	5
chr1	1462790	1462830	2
chr1	1462830	1463190	5
chr1	1463210	1463230	5
chr1	1466270	1466300	5
chr1	1466300	1466650	2
chr1	1466650	1466770	5
chr1	1468730	1468840	5
chr1	1468840	1468990	11
chr1	1468990	1469070	5
chr1	1469070	1469260	11
chr1	1472490	1472510	2
chr1	1472510	1472960	11
chr1	1472960	1473010	5
chr1	1475990	1476220	11
chr1	1476220	1476290	5
chr1	1476290	1476460	11
chr1	1476460	1476510	5
chr1	1479990	1480160	9
chr1	1480160	1480250	5
chr1	1480250	1480430	3
chr1	1480430	1480480	8
chr1	1480480	1480510	5
chr1	1482980	1483150	5
chr1	1483150	1483390	8
chr1	1483390	1483750	5
chr1	1485480	1485610	5
[truncated: 998,000+ more rows]
